# Supplementary material for: Low-back electromyography (EMG) data-driven load classification for dynamic lifting tasks
Source: PLoS One. 2018 Feb 15;13(2):e0192938. doi: 10.1371/journal.pone.0192938 (PMC5814006; doi:10.1371/journal.pone.0192938)
Supplement: S1 File — This file archive contains the linear envelopes of the average left and right EMG data from each lift used to generate the results in this paper. All nine subjects and three loading conditions are included, along with the sex, age, height and weight of each subject. (ZIP) [file pone.0192938.s001.zip]

Archive with 4 entries (4 files):
- EMGavg_L.csv
- EMGavg_R.csv
- ReadMe.txt
- Subject Info.csv
