# Supplementary material for: Low-back electromyography (EMG) data-driven load classification for dynamic lifting tasks
Source: PLoS One. 2018 Feb 15;13(2):e0192938. doi: 10.1371/journal.pone.0192938 (PMC5814006; doi:10.1371/journal.pone.0192938)
Supplement: S1 File — This file archive contains the linear envelopes of the average left and right EMG data from each lift used to generate the results in this paper. All nine subjects and three loading conditions are included, along with the sex, age, height and weight of each subject. (ZIP) [file pone.0192938.s001.zip › EMGavg_L.csv]

	Subject: A	Subject: A	Subject: A	Subject: A	Subject: A	Subject: A	Subject: A	Subject: A	Subject: A	Subject: A	Subject: A	Subject: A	Subject: A	Subject: A	Subject: A	Subject: A	Subject: A	Subject: A	Subject: A	Subject: A	Subject: A	Subject: A	Subject: A	Subject: A	Subject: A	Subject: A	Subject: A	Subject: A	Subject: A	Subject: A	Subject: B	Subject: B	Subject: B	Subject: B	Subject: B	Subject: B	Subject: B	Subject: B	Subject: B	Subject: B	Subject: B	Subject: B	Subject: B	Subject: B	Subject: B	Subject: B	Subject: B	Subject: B	Subject: B
Time from onset (s)	Load: NW	Load: NW	Load: NW	Load: NW	Load: NW	Load: NW	Load: NW	Load: NW	Load: NW	Load: NW	Load: 10-lbs	Load: 10-lbs	Load: 10-lbs	Load: 10-lbs	Load: 10-lbs	Load: 10-lbs	Load: 10-lbs	Load: 10-lbs	Load: 10-lbs	Load: 10-lbs	Load: 24-lbs	Load: 24-lbs	Load: 24-lbs	Load: 24-lbs	Load: 24-lbs	Load: 24-lbs	Load: 24-lbs	Load: 24-lbs	Load: 24-lbs	Load: 24-lbs	Load: NW	Load: NW	Load: NW	Load: NW	Load: NW	Load: NW	Load: NW	Load: NW	Load: NW	Load: NW	Load: 10-lbs	Load: 10-lbs	Load: 10-lbs	Load: 10-lbs	Load: 10-lbs	Load: 10-lbs	Load: 10-lbs	Load: 10-lbs	Load: 10-lbs
-3	1.600275631	0.945691301	0.551100043	0.761045098	0.877076453	1.203268025	0.620339248	0.169590805	-1.542926853	0.383758362	1.035097648	1.216975804	0.368684062	-0.498009315	0.955147186	0.477201181	-1.01517025	0.467560834	0.950881677	1.751312595	0.423568782	0.503809443	1.940032583	-2.133646783	-0.49575094	0.961323692	0.140823755	-0.189668246	1.72063853	1.384235594	0.654896841	0.968314284	-0.60688	-0.203815555	1.064655106	-0.365363188	1.311557211	1.070107927	0.516248787	1.066923199	3.396726106	2.048195965	-1.35257712	0.812122369	1.26561795	-0.128927895	0.588821788	0.639136456	0.615882446
-2.999166667	1.636429935	0.988704939	0.626369697	0.800455699	0.918234392	1.226785729	0.65458572	0.213056598	-1.469722651	0.412949874	1.087117215	1.25585183	0.419504204	-0.434198003	1.003849996	0.524526918	-0.937484902	0.50207539	0.969441711	1.788237492	0.467298365	0.545942328	1.976448243	-2.029333232	-0.393652054	0.975681224	0.182147906	-0.131926759	1.759290636	1.40483709	0.715273445	1.004638826	-0.567562671	-0.175523413	1.109383884	-0.305459363	1.3555225	1.100898932	0.580068906	1.103522909	3.44322792	2.087527541	-1.255304695	0.856003495	1.297135286	-0.102428534	0.614454293	0.684542982	0.655843015
-2.998333333	1.672589155	1.031656696	0.701559871	0.83988158	0.959621358	1.250343431	0.688810935	0.256507616	-1.396618789	0.442236986	1.139141576	1.294730804	0.470282535	-0.370500269	1.052521232	0.571850215	-0.859970233	0.536584808	0.988036796	1.825177777	0.511053452	0.588112836	2.012870801	-1.925131908	-0.291570717	0.990107571	0.223451148	-0.074265054	1.797983906	1.425484541	0.77570594	1.040950552	-0.528183647	-0.14716935	1.154103451	-0.245621583	1.399596951	1.131790581	0.643826989	1.140216278	3.489803758	2.12674983	-1.158097077	0.899844908	1.328607499	-0.075848123	0.64014881	0.729937409	0.69571535
-2.9975	1.708747364	1.074539099	0.77665731	0.879315581	1.00123231	1.273936536	0.723008363	0.299936721	-1.323627608	0.471615525	1.191161235	1.333605361	0.521010328	-0.306927019	1.101153115	0.619163017	-0.782639827	0.571083395	1.006663695	1.86212668	0.554826989	0.63031402	2.0492933	-1.821060439	-0.189525331	1.004600957	0.264726416	-0.016693076	1.836711566	1.446174406	0.83618367	1.077242923	-0.488747894	-0.118757648	1.198804636	-0.185859681	1.44377375	1.16277777	0.707511336	1.176996904	3.536444686	2.165854636	-1.060970543	0.943639055	1.360028652	-0.049189947	0.665901874	0.775311432	0.735492614
-2.996666667	1.744898639	1.117344703	0.851648785	0.918750529	1.043062147	1.297560428	0.757171473	0.343336782	-1.250761411	0.501081292	1.243166683	1.372468128	0.571678874	-0.243489114	1.149737889	0.666457268	-0.705507207	0.605565457	1.025319159	1.899077425	0.598611921	0.672538926	2.08570877	-1.717136412	-0.087534314	1.019159596	0.305966653	0.040779262	1.87546683	1.466903128	0.896695948	1.1135094	-0.449260375	-0.090292608	1.243478248	-0.126183458	1.488046057	1.193855356	0.771110253	1.213858349	3.583141733	2.204833782	-0.963941346	0.987378398	1.391392826	-0.022457298	0.691710017	0.820656737	0.775168003
-2.995833333	1.781037069	1.160066087	0.926521095	0.958179243	1.08510571	1.321210468	0.791293734	0.386700676	-1.178032463	0.53063006	1.295148414	1.411311725	0.622279486	-0.180197363	1.19826782	0.71372492	-0.628585835	0.640025306	1.043999926	1.936023227	0.64240119	0.714780589	2.12211023	-1.61337737	0.014383909	1.033781685	0.347164818	0.098142083	1.914242899	1.487667129	0.957232062	1.149743453	-0.409726049	-0.061778547	1.288115078	-0.066602679	1.532407003	1.225018162	0.834612059	1.250794142	3.629885888	2.24367912	-0.867025703	1.031055419	1.42269412	0.004346519	0.717569766	0.86596501	0.814734755
-2.995	1.817156752	1.202695864	1.001261074	0.997594534	1.127357781	1.344881995	0.825368617	0.430021293	-1.105452984	0.560257581	1.347096915	1.45012877	0.672803502	-0.117062525	1.2467352	0.760957928	-0.551889102	0.67445726	1.062702725	1.972957301	0.68618774	0.757032038	2.158490691	-1.509800804	0.116210911	1.048465411	0.388313883	0.155385551	1.953032961	1.508462819	1.017781274	1.185938556	-0.370149869	-0.033219795	1.332705903	-0.007127077	1.576849699	1.256260976	0.898005091	1.287797778	3.676668106	2.28238253	-0.770239796	1.074662617	1.453926655	0.031218191	0.743477643	0.911227936	0.854186149
-2.994166667	1.8532518	1.245226674	1.075855597	1.036989207	1.169813087	1.368570332	0.8593896	0.473291537	-1.033035145	0.589959584	1.399002682	1.48891188	0.72324229	-0.0540953	1.295132351	0.808148257	-0.475430325	0.708855647	1.081424275	2.009872859	0.729964518	0.799286298	2.194843158	-1.406424144	0.217928272	1.063208947	0.429406842	0.212499872	1.991830199	1.529286592	1.078332829	1.222088195	-0.33053678	-0.0046207	1.377241491	0.052233659	1.621367231	1.287578555	0.961277705	1.324862722	3.723479312	2.320935927	-0.673599762	1.118192515	1.485084574	0.058154395	0.76943017	0.956437205	0.89351551
-2.993333333	1.88931634	1.287651197	1.150291581	1.076356067	1.212466301	1.392270783	0.893350165	0.516504327	-0.960791063	0.619731775	1.450856215	1.527653675	0.773587248	0.008693674	1.343451625	0.855287886	-0.399222744	0.743214803	1.100161286	2.046763117	0.773724478	0.841536393	2.231160633	-1.303264762	0.319517581	1.078010455	0.470436709	0.269475299	2.030627789	1.550134827	1.138875954	1.258185865	-0.290891717	0.024014382	1.421712601	0.111469883	1.665952667	1.318965628	1.024418284	1.361982415	3.770310403	2.359331258	-0.577121691	1.161637663	1.516162048	0.085151803	0.795423866	1.001584512	0.932716208
-2.9925	1.925344517	1.329962149	1.224555992	1.115687918	1.255312044	1.415978638	0.927243806	0.559652604	-0.888732798	0.649569841	1.502648025	1.56634678	0.82382981	0.071293821	1.391685408	0.902368806	-0.323279516	0.777529077	1.118910464	2.083621293	0.817460584	0.883775347	2.267436116	-1.200339954	0.420960445	1.092868089	0.511396521	0.326302139	2.069418904	1.571003895	1.199399864	1.294225079	-0.251219605	0.052681081	1.466109991	0.170571996	1.710599061	1.350416893	1.087415236	1.399150268	3.817152253	2.397560512	-0.480821614	1.204990637	1.547153275	0.112207081	0.821455254	1.046661559	0.971781664
-2.991666667	1.961330496	1.372152285	1.29863585	1.154977567	1.298344883	1.439689172	0.96106403	0.602729326	-0.816872349	0.67946945	1.554368637	1.604983826	0.873961447	0.133694635	1.439826124	0.949383026	-0.247613706	0.811792833	1.137668506	2.120440613	0.861165807	0.925996186	2.303662611	-1.097666944	0.522238498	1.107779988	0.552279345	0.38297075	2.108196717	1.591890151	1.259893765	1.330199365	-0.211525356	0.081375018	1.510424417	0.229530448	1.75529945	1.381927021	1.150257007	1.436359674	3.863995714	2.43561572	-0.384715506	1.248244044	1.578052483	0.139316889	0.847520854	1.091660064	1.01070535
-2.990833333	1.997268463	1.414214407	1.372518231	1.194217829	1.341559337	1.463397649	0.994804354	0.645727478	-0.745221651	0.709426252	1.606008595	1.643557458	0.923973673	0.195885685	1.487866236	0.996322578	-0.172238292	0.84600045	1.156432106	2.157214314	0.904833137	0.968191944	2.339833125	-0.995262872	0.623333401	1.122744285	0.593078272	0.43947155	2.146954403	1.612789944	1.320346861	1.366102269	-0.171813868	0.110091806	1.554646638	0.288335746	1.800046861	1.413490662	1.212932077	1.473604003	3.91083162	2.473488955	-0.288819272	1.291390526	1.608853935	0.166477883	0.873617191	1.136571756	1.049480795
-2.99	2.033152629	1.456141359	1.446190275	1.233401524	1.384949877	1.487099323	1.028458318	0.688640069	-0.673792565	0.739435882	1.657558461	1.682060333	0.973858045	0.257856612	1.535798248	1.043179513	-0.097166151	0.880146326	1.175197955	2.193935644	0.948455575	1.010355662	2.375940671	-0.893144793	0.724226854	1.137759104	0.633786428	0.495795016	2.185685141	1.633699613	1.380748349	1.401927362	-0.132090023	0.138827051	1.59876742	0.346978452	1.844834311	1.445102441	1.275428967	1.510876607	3.957650794	2.511172343	-0.193148749	1.33442276	1.639551928	0.193686717	0.899740795	1.181388384	1.088101581
-2.989166667	2.068977231	1.497926037	1.51963919	1.272521484	1.428510927	1.510789438	1.062019475	0.731460137	-0.602596883	0.76949396	1.709008826	1.720485123	1.023606168	0.319597139	1.583614709	1.08994591	-0.022410058	0.914224877	1.193962743	2.230597864	0.992026144	1.05248039	2.411978273	-0.791329666	0.8249006	1.152822559	0.674396973	0.551931691	2.224382117	1.65461549	1.441087434	1.437668235	-0.092358687	0.167576355	1.64277754	0.405449189	1.889654812	1.476756961	1.337736244	1.548170824	4.004444044	2.548658058	-0.097719693	1.377333462	1.670140796	0.220940044	0.925888199	1.226101718	1.126561353
-2.988333333	2.104736535	1.539561385	1.592852253	1.311570555	1.472236864	1.534463233	1.095481402	0.774180751	-0.531646317	0.799596092	1.760350304	1.75882452	1.073209697	0.381097073	1.631308215	1.136613876	0.052017316	0.948230541	1.212723155	2.267194256	1.035537884	1.094559193	2.447938965	-0.689834352	0.925336429	1.167932757	0.714903102	0.607872188	2.263038527	1.675533901	1.501353322	1.473318507	-0.052624704	0.196335314	1.686667787	0.463738645	1.93450137	1.508448806	1.399842525	1.585479978	4.051202174	2.585938328	-0.002547782	1.42011539	1.700614916	0.248234515	0.952055942	1.270703548	1.164853814
-2.9875	2.140424837	1.581040402	1.66581682	1.350541597	1.516122025	1.558115939	1.128837701	0.816795012	-0.460952497	0.829737871	1.811573545	1.797071238	1.12266034	0.442346308	1.678871413	1.183175548	0.126103414	0.982157782	1.231475882	2.303718118	1.078983861	1.136585147	2.483815797	-0.588675605	1.025516191	1.183087798	0.755298049	0.663607189	2.301647577	1.696451167	1.561535233	1.508871827	-0.012892903	0.22509952	1.730428967	0.521837572	1.979366991	1.540172546	1.461736477	1.622797382	4.097915983	2.623005442	0.092351397	1.462761343	1.730968704	0.275566782	0.978240571	1.315185695	1.202972734
-2.986666667	2.176036464	1.622356145	1.738520325	1.389427491	1.560160704	1.581742787	1.162081997	0.859296056	-0.390526968	0.859914882	1.862669231	1.835218015	1.171949864	0.503334828	1.726296999	1.229623099	0.199835793	1.016001086	1.250217613	2.340162772	1.122357165	1.178551351	2.519601833	-0.487870071	1.125421795	1.198285777	0.795575091	0.719127452	2.340202488	1.717363605	1.621622396	1.544321873	0.026831914	0.253864567	1.774051907	0.579736795	2.024244681	1.571922731	1.523406827	1.660116342	4.144576269	2.659851746	0.186962349	1.505264171	1.761196624	0.302933499	1.004438641	1.359540006	1.240911948
-2.985833333	2.211565782	1.663501725	1.810950287	1.428221136	1.604347152	1.605339004	1.195207946	0.901677058	-0.320381186	0.890122698	1.913628085	1.873257616	1.221070094	0.564052712	1.773577726	1.275948735	0.273202129	1.049754968	1.26894504	2.376521565	1.165650915	1.220450918	2.55529016	-0.387434278	1.225035219	1.213524781	0.835727549	0.774423814	2.378696498	1.738267531	1.681604061	1.579662357	0.066544964	0.282626047	1.817527456	0.63742721	2.06912745	1.6036939	1.584842362	1.697430157	4.191173833	2.696469652	0.281269679	1.547616769	1.791293183	0.330331321	1.030646717	1.40375836	1.278665359
-2.985	2.247007188	1.70447032	1.883094317	1.466915457	1.648675585	1.628899817	1.228209232	0.943931229	-0.250526512	0.920356885	1.964440871	1.911182836	1.270012917	0.624490136	1.820706404	1.322144703	0.346190224	1.08341397	1.287654861	2.412787872	1.208858258	1.262276987	2.590873882	-0.287384633	1.324338515	1.228802892	0.875748787	0.829487192	2.417122864	1.759159259	1.741469496	1.614887026	0.106241492	0.311379552	1.860846492	0.694899793	2.114008313	1.63548058	1.646031934	1.734732124	4.237699485	2.732851638	0.375258094	1.589812086	1.821252941	0.35775691	1.056861373	1.447832673	1.316226941
-2.984166667	2.282355123	1.745255166	1.954940117	1.505503404	1.693140181	1.652420456	1.261079574	0.986051826	-0.180974212	0.950613	2.015098398	1.948986503	1.318770286	0.684637377	1.867675901	1.368203292	0.418788006	1.116972667	1.306343777	2.448955096	1.251972374	1.30402272	2.626346132	-0.187737413	1.423313817	1.24411819	0.915632221	0.884308591	2.455474864	1.780035103	1.801207992	1.649989664	0.145916767	0.340120681	1.903999922	0.752145594	2.158880294	1.667277287	1.706964462	1.772015537	4.28414404	2.768990249	0.468912411	1.631843124	1.851070508	0.385206929	1.083079196	1.491754898	1.35359074
-2.983333333	2.317604065	1.785849569	2.026475489	1.543977956	1.737735082	1.675896153	1.293812725	1.028032147	-0.111735449	0.980886599	2.065591525	1.986661479	1.367334223	0.744484817	1.914479147	1.414116831	0.490983538	1.150425666	1.325008497	2.485016673	1.29498648	1.345681305	2.661700066	-0.088508766	1.521943345	1.259468748	0.955371318	0.938879099	2.493745801	1.800891379	1.860808872	1.684964097	0.185566086	0.368845032	1.946978688	0.809155751	2.203736429	1.699078531	1.767628942	1.809273694	4.330498331	2.804878107	0.562217561	1.673702939	1.880740548	0.412678048	1.109296785	1.535517025	1.390750879
-2.9825	2.352748537	1.826246902	2.097688334	1.582332122	1.782454396	1.699322146	1.326402475	1.069865538	-0.042821284	1.01117323	2.115911163	2.024200666	1.415696822	0.804022947	1.961109135	1.459877701	0.562765019	1.183767606	1.343645738	2.520966076	1.337893826	1.38724596	2.696928871	0.010285301	1.620209411	1.274852638	0.994959596	0.9931899	2.531929001	1.821724405	1.920261486	1.719804193	0.225184775	0.397548211	1.989773768	0.865921483	2.248569764	1.730878813	1.828014441	1.846499896	4.376753203	2.840507905	0.655158594	1.715384651	1.91025778	0.440166944	1.135510752	1.579111093	1.427701555
-2.981666667	2.387783105	1.866440607	2.168566664	1.620558945	1.8272922	1.72269368	1.358842654	1.111545392	0.025757333	1.041468439	2.166048278	2.061597004	1.463850247	0.863242367	2.007558927	1.505478328	0.634120788	1.216993165	1.362252224	2.556796812	1.380687703	1.428709933	2.732025763	0.108628924	1.718094428	1.290267929	1.03439063	1.04723227	2.570017823	1.842530503	1.979555222	1.754503862	0.264768191	0.426225831	2.032376183	0.922434099	2.293373364	1.762672632	1.88811011	1.883687451	4.422899526	2.875872418	0.747720684	1.756881436	1.939616981	0.467670303	1.161717724	1.622529182	1.464437047
-2.980833333	2.422702383	1.906424202	2.239098596	1.658651506	1.87224254	1.746006007	1.391127134	1.153065152	0.093989562	1.071767771	2.215993897	2.09884348	1.511786745	0.922133792	2.053821652	1.55091119	0.705039329	1.250097056	1.380824691	2.592502429	1.423361444	1.470066506	2.766983996	0.206506388	1.815580912	1.305712685	1.073658054	1.100997582	2.608005655	1.863306	2.038679505	1.789057064	0.304311719	0.454873512	2.074776994	0.978685001	2.338140311	1.794454484	1.947905182	1.920829675	4.46892819	2.910964499	0.839889135	1.798186537	1.96881299	0.495184817	1.187914344	1.665763425	1.500951713
-2.98	2.457501032	1.946191278	2.309272366	1.69660292	1.917299434	1.769254393	1.42324983	1.194418315	0.161864679	1.102066771	2.265739108	2.135933123	1.559498637	0.980688053	2.099890507	1.59616882	0.775509276	1.283074033	1.399359885	2.628076519	1.465908424	1.511308997	2.801796856	0.303902129	1.912651492	1.321184973	1.112755559	1.154477311	2.645885916	1.884047231	2.097623803	1.823457806	0.343810782	0.483486883	2.116967314	1.034665682	2.382863707	1.826218865	2.007388978	1.957919897	4.514830113	2.945777087	0.931649386	1.839293261	1.997840708	0.522707189	1.214097271	1.708806001	1.537239995
-2.979166667	2.492173766	1.985735504	2.379076326	1.734406348	1.962456873	1.792434111	1.455204705	1.235598431	0.229372077	1.132360985	2.315275064	2.172859013	1.606978331	1.038896105	2.145758767	1.641243806	0.845519414	1.31591889	1.417854566	2.663512716	1.508322065	1.552430761	2.836457669	0.400800748	2.009288911	1.336682856	1.151676901	1.207663033	2.683652063	1.904750535	2.156377629	1.857700144	0.383260834	0.512061586	2.158938304	1.090367734	2.427536679	1.857960272	2.066550911	1.994951458	4.560596243	2.980303208	1.022987012	1.880194984	2.026695099	0.550234134	1.240263181	1.751649149	1.57329642
-2.978333333	2.526715348	2.025050629	2.448498952	1.772054991	2.007708822	1.815540453	1.486985768	1.276599108	0.296501275	1.16264596	2.364592991	2.20961428	1.654218315	1.096749021	2.191419777	1.686128796	0.915058685	1.348626464	1.436305507	2.698804703	1.550595835	1.593425194	2.870959804	0.497187003	2.105476038	1.352204398	1.1904159	1.260546431	2.721297592	1.925412263	2.214930546	1.891778192	0.422657364	0.540593273	2.200681179	1.145782846	2.472152377	1.889673205	2.125380488	2.031917719	4.606217561	3.014535976	1.113887734	1.920885151	2.055371194	0.577762376	1.26640877	1.794285162	1.6091156
-2.9775	2.561120597	2.064130484	2.517528845	1.809542097	2.053049222	1.838568722	1.51858708	1.31741401	0.363241914	1.192917248	2.413684182	2.246192108	1.70121117	1.154238005	2.236866962	1.730816499	0.984116191	1.381191637	1.454709495	2.733946212	1.592723254	1.634285733	2.90529667	0.593045827	2.201195868	1.367747663	1.228966443	1.313119299	2.758816037	1.946028775	2.273272169	1.925686115	0.461995898	0.569077609	2.242187213	1.200902813	2.516703981	1.921352169	2.183867314	2.068812055	4.651685088	3.048468599	1.204337421	1.961357281	2.083864093	0.605288654	1.292530752	1.83670639	1.644692238
-2.976666667	2.595384388	2.102968983	2.586154737	1.846860962	2.098471994	1.861514241	1.550002754	1.358036864	0.429583764	1.223170406	2.46254001	2.282585738	1.747949563	1.211354388	2.282093824	1.775299684	1.052681197	1.413609336	1.473063334	2.768931025	1.634697893	1.675005862	2.939461724	0.688362322	2.296431531	1.383310716	1.267322483	1.365373539	2.796200975	1.96659644	2.331392168	1.959418137	0.501272001	0.597510276	2.283447741	1.255719531	2.5611847	1.952991677	2.242001097	2.105627867	4.696989882	3.082094378	1.294322096	2.001604968	2.112168968	0.632809719	1.318625861	1.87890525	1.680021127
-2.975833333	2.629501652	2.141560125	2.654365493	1.884004933	2.143971035	1.88437235	1.581226957	1.398461458	0.495516729	1.253400998	2.511151924	2.318788469	1.794426257	1.268089633	2.327093949	1.819571189	1.120743136	1.445874535	1.491363845	2.803752979	1.676513376	1.715579107	2.973448471	0.783121773	2.391166297	1.398891623	1.305478048	1.41730117	2.833446028	1.987111643	2.389280276	1.99296854	0.540481277	0.625886969	2.324454159	1.310225006	2.605587777	1.984586252	2.299771651	2.142358577	4.742123047	3.115406713	1.383827937	2.041621882	2.14028106	0.660322337	1.344690853	1.92087422	1.715097149
-2.975	2.663467382	2.179898	2.722150117	1.92096741	2.189540228	1.907138413	1.612253913	1.438681645	0.561030846	1.283604593	2.559511458	2.354793661	1.840634106	1.324435338	2.371861001	1.86362392	1.188291612	1.477982257	1.509607869	2.83840597	1.718163384	1.755999047	3.007250465	0.877309643	2.485383584	1.414488454	1.343427236	1.468894328	2.870544864	2.007570779	2.446926286	2.026331668	0.579619367	0.654203402	2.365197934	1.364411353	2.649906489	2.016130425	2.357168896	2.178997634	4.787075733	3.148399103	1.472841286	2.081401771	2.168195688	0.68782329	1.370722506	1.962605847	1.749915285
-2.974166667	2.697276628	2.217976785	2.789497753	1.957741846	2.235173435	1.929807812	1.643077906	1.478691342	0.626116292	1.313776771	2.607610227	2.390594739	1.886566065	1.380383238	2.416388733	1.907450849	1.255316401	1.509927578	1.527792263	2.872883949	1.759641658	1.796259309	3.040861313	0.970911587	2.579066956	1.430099279	1.38116422	1.520145268	2.907491201	2.027970261	2.504320058	2.059501929	0.618681956	0.682455308	2.405670602	1.418270799	2.694134151	2.047618741	2.414182868	2.215538516	4.83183914	3.181065153	1.561348651	2.120938467	2.195908246	0.715309376	1.396717619	2.004092746	1.784470606
-2.973333333	2.730924507	2.25579075	2.856397688	1.994321756	2.280864504	1.952375955	1.673693278	1.518484536	0.690763384	1.343913122	2.655439937	2.426185192	1.93221519	1.435925207	2.460670984	1.951045024	1.321807459	1.541705623	1.545913909	2.90718093	1.800941995	1.836353573	3.074274676	1.063913449	2.672200139	1.445722174	1.41868325	1.571046368	2.944278808	2.048306515	2.561451523	2.092473795	0.657664771	0.710638438	2.445863773	1.471795686	2.738264118	2.079045762	2.470803714	2.251974731	4.876404523	3.213398569	1.64933671	2.160225883	2.223414205	0.742777409	1.422673017	2.045327605	1.818758285
-2.9725	2.764406197	2.293334258	2.922839362	2.030700709	2.326607272	1.974838276	1.704094437	1.558055283	0.754962582	1.374009245	2.702992385	2.461558581	1.977574635	1.491053263	2.504701678	1.994399565	1.387754921	1.573311571	1.563969707	2.941290988	1.842058257	1.876275575	3.107484275	1.156301273	2.764767018	1.461355215	1.455978656	1.621590128	2.980901508	2.068575985	2.618310685	2.125241805	0.696563581	0.738748564	2.485769133	1.524978473	2.782289786	2.110406063	2.527021705	2.288299824	4.920763194	3.245393168	1.736792318	2.199258016	2.250709118	0.770224224	1.448585547	2.086303188	1.852773589
-2.971666667	2.797716943	2.330601768	2.988812362	2.066872342	2.372395559	1.997190237	1.734275852	1.597397711	0.818704497	1.404060755	2.750259461	2.496708534	2.022637662	1.545759568	2.548474834	2.037507669	1.453149104	1.604740657	1.581956582	2.975208266	1.882984368	1.916019107	3.140483885	1.2480613	2.856751646	1.476996487	1.493044848	1.67176918	3.017353177	2.088775134	2.674887622	2.157800568	0.735374201	0.766781482	2.52537845	1.577811739	2.826204597	2.141694239	2.58282723	2.324507371	4.964906523	3.277042875	1.823702505	2.238028954	2.27778862	0.797646672	1.474452083	2.127012334	1.886511888
-2.970833333	2.830852059	2.367587836	3.054306431	2.102830351	2.41822318	2.019427326	1.764232062	1.63650602	0.881979885	1.434063279	2.797233153	2.531628755	2.067397639	1.600036431	2.591984558	2.080362612	1.517980515	1.635988172	1.599871484	3.008926973	1.92371432	1.955578019	3.173267348	1.339179978	2.948138249	1.492644075	1.529876316	1.721576281	3.053627751	2.108900444	2.731172494	2.190144763	0.774092489	0.794733011	2.564683575	1.630288184	2.870002038	2.172904906	2.638210804	2.36059099	5.008825946	3.308341731	1.910054487	2.276532869	2.304648428	0.825041625	1.500269523	2.167447962	1.919968652
-2.97	2.863806924	2.404287118	3.11931147	2.138568503	2.464083937	2.041545064	1.793957673	1.675374484	0.944779657	1.464012457	2.84390555	2.566313023	2.111848042	1.65387631	2.635225054	2.122957749	1.582239848	1.667049465	1.617711386	3.042441387	1.96424217	1.994946221	3.205828565	1.429643964	3.038911231	1.508296075	1.566467638	1.771004321	3.089719224	2.128948416	2.787155543	2.222269142	0.812714352	0.822598993	2.603676443	1.682400632	2.913675647	2.2040327	2.693163072	2.396544337	5.052512965	3.339283888	1.995835668	2.314764026	2.331284346	0.852405976	1.526034794	2.207603073	1.953139455
-2.969166667	2.896576992	2.440694368	3.183817543	2.174080629	2.509971627	2.063539005	1.823447359	1.713997457	1.00709488	1.493903949	2.890268841	2.600755196	2.15598246	1.707271816	2.678190616	2.165286517	1.645917991	1.697919943	1.635473289	3.075745859	2.004562046	2.034117688	3.238161504	1.519440128	3.12905518	1.523950583	1.602813475	1.820046326	3.125621652	2.148915574	2.842827098	2.254168529	0.851235741	0.850375298	2.642349081	1.734142032	2.957219011	2.235072282	2.747674809	2.432361114	5.095959149	3.369863618	2.081033639	2.352716785	2.357692263	0.879736639	1.551744848	2.247470753	1.986019973
-2.968333333	2.929157784	2.476804445	3.247814876	2.209360636	2.555880041	2.085404733	1.852695871	1.752369368	1.068916776	1.52373343	2.936315325	2.634949209	2.199794594	1.760215711	2.720875639	2.207342438	1.709006025	1.728595075	1.65315422	3.108834812	2.044668145	2.073086458	3.270260201	1.608555556	3.21855487	1.539605707	1.638908576	1.868695455	3.161329156	2.168798465	2.898177575	2.285837828	0.889652659	0.878057822	2.680693609	1.785505461	3.000625772	2.266018341	2.801736923	2.468035067	5.139156145	3.400075312	2.165636189	2.390385595	2.38386816	0.90703055	1.577396665	2.287044172	2.018605989
-2.9675	2.961544898	2.51261231	3.311293863	2.244402498	2.601802968	2.107137873	1.881698029	1.790484725	1.130236729	1.553496594	2.982037405	2.668889082	2.24327826	1.812700916	2.763274613	2.24911912	1.77149523	1.759070391	1.670751236	3.141702746	2.084554741	2.111846634	3.302118762	1.696977556	3.30739527	1.555259558	1.674747781	1.916945007	3.19683592	2.188593658	2.953197485	2.317272019	0.927961153	0.905642488	2.71870224	1.836484128	3.043889627	2.296865589	2.855340462	2.503559988	5.182095671	3.429913483	2.249631303	2.427765006	2.409808104	0.934284669	1.602987255	2.326316591	2.050893392
-2.966666667	2.993734005	2.548113029	3.374245068	2.27920027	2.647734192	2.128734082	1.910448732	1.82833812	1.191046286	1.583189155	3.027427599	2.70256892	2.286427391	1.864720507	2.805382128	2.290610257	1.833377088	1.789341483	1.688261421	3.174344239	2.124216177	2.150392389	3.333731364	1.78469366	3.395561546	1.570910256	1.710326018	1.964788421	3.232136197	2.208297748	3.007877432	2.348466159	0.966157324	0.933125251	2.756367288	1.887071371	3.08700433	2.32760877	2.908476612	2.538929722	5.224769526	3.459372767	2.33300717	2.464849663	2.435508258	0.961495979	1.628513656	2.365281361	2.082878179
-2.965833333	3.025720851	2.583301778	3.436659228	2.313748078	2.693667498	2.150189058	1.938942956	1.865924225	1.251337158	1.612806848	3.072478537	2.735982912	2.329236039	1.916267722	2.847192876	2.331809636	1.89464328	1.81940401	1.705681893	3.206753947	2.163646876	2.188717964	3.365092257	1.871691626	3.483039067	1.586555929	1.745638311	2.012219276	3.267224307	2.227907357	3.06220812	2.37941539	1.004237322	0.960502095	2.793681167	1.937260662	3.129963696	2.358242661	2.961136703	2.574138164	5.267169592	3.488447927	2.415752181	2.501634309	2.460964875	0.988661488	1.653972936	2.403931926	2.114556455
-2.965	3.057501261	2.618173836	3.498527255	2.348040131	2.739596673	2.171498539	1.967175755	1.903237798	1.311101223	1.642345429	3.117182965	2.769125339	2.371698377	1.967335958	2.888701651	2.372711131	1.955285696	1.849253693	1.723009799	3.238926608	2.202841338	2.226817672	3.396195767	1.957959447	3.56981341	1.602194714	1.780679775	2.059231298	3.302094644	2.247419132	3.116180353	2.410114934	1.042197347	0.987769036	2.830636396	1.98704561	3.172761601	2.388762067	3.013312208	2.609179265	5.309287833	3.517133854	2.49785494	2.538113792	2.486174304	1.01577823	1.679362193	2.442261824	2.145924436
-2.964166667	3.089071136	2.652724597	3.55984024	2.382070718	2.785515506	2.192658304	1.995142264	1.94027368	1.37033053	1.671800678	3.16153375	2.80199057	2.413808701	2.017918776	2.929903347	2.413308712	2.015296431	1.878886324	1.74024232	3.270857046	2.241794141	2.264685901	3.427036298	2.043485347	3.655870362	1.617824756	1.815445622	2.105818357	3.336741673	2.266829749	3.169785039	2.440560098	1.080033654	1.014922123	2.867225601	2.036419959	3.215391986	2.419161833	3.064994753	2.644047031	5.351116305	3.54542557	2.579304258	2.574283059	2.51113299	1.042843263	1.704678557	2.480264691	2.176978447
-2.963333333	3.120426459	2.686949561	3.620589455	2.415834209	2.831417788	2.213664176	2.022837701	1.9770268	1.429017297	1.7011684	3.20552388	2.834573069	2.45556143	2.068009902	2.970792967	2.453596444	2.07466779	1.908297758	1.757376669	3.302540165	2.280499946	2.302317111	3.457608333	2.128257791	3.741195928	1.63344421	1.849931159	2.15197447	3.371159934	2.286135912	3.223013196	2.470746274	1.117742547	1.041957439	2.903441518	2.085377592	3.257848858	2.449436836	3.11617611	2.678735529	5.39264715	3.573318227	2.660089166	2.610137161	2.535837478	1.069853674	1.729919187	2.517934262	2.207714926
-2.9625	3.151563291	2.720844344	3.680766354	2.449325061	2.87729732	2.234512022	2.050257367	2.013492176	1.487153918	1.730444425	3.249146465	2.866867392	2.49695111	2.117603229	3.011365617	2.493568484	2.13339229	1.937483924	1.774410094	3.333970961	2.318953495	2.33970584	3.487906437	2.212265482	3.825776336	1.649051241	1.884131794	2.197693805	3.405344043	2.305334356	3.275855948	2.500668942	1.155320386	1.068871101	2.939276994	2.133912534	3.300126291	2.479581995	3.166848207	2.713238885	5.433872607	3.600807112	2.740198909	2.645671257	2.560284406	1.096806577	1.755081276	2.555264375	2.238130424
-2.961666667	3.182477776	2.754404672	3.740362578	2.482537816	2.923147907	2.255197756	2.077396651	2.049664914	1.544732961	1.759624607	3.292394744	2.898868195	2.537972413	2.166692816	3.051616511	2.533219091	2.191462662	1.966440818	1.791339879	3.365144516	2.357149612	2.376846705	3.517925256	2.295497371	3.909598036	1.664644025	1.918043032	2.242970677	3.439288693	2.324421848	3.328304534	2.53032367	1.192763585	1.095659264	2.974724995	2.182018949	3.34221843	2.509592266	3.217003127	2.747551291	5.474785011	3.62788765	2.819622955	2.680880608	2.584470519	1.123699113	1.780162048	2.592248967	2.268221604
-2.960833333	3.213166141	2.787626387	3.799369955	2.515467104	2.968963365	2.275717339	2.104251025	2.085540212	1.601747173	1.788704831	3.335262084	2.930570231	2.578620141	2.215272891	3.091540969	2.572542621	2.248871851	1.995164507	1.808163345	3.396056002	2.39508321	2.4137344	3.547659522	2.377942654	3.992647709	1.680220746	1.95166048	2.287799556	3.47298866	2.343395185	3.380350308	2.559706115	1.230068611	1.122318119	3.009778603	2.229691146	3.384119491	2.539462647	3.266633111	2.781667001	5.515376793	3.654555399	2.898350997	2.715760587	2.608392657	1.150528452	1.805158761	2.628882084	2.297985244
-2.96	3.243624695	2.820505447	3.857780503	2.548107646	3.014737519	2.296066781	2.130816054	2.121113358	1.658189478	1.817681009	3.377741982	2.961968352	2.618889226	2.263337856	3.131134422	2.611533532	2.305613021	2.023651131	1.82487785	3.426700685	2.432749286	2.450363702	3.577104055	2.459590775	4.07491227	1.695779604	1.984979846	2.332175066	3.506438796	2.362251199	3.431984741	2.588812026	1.267231987	1.148843896	3.044431021	2.276923579	3.425823767	2.569188182	3.315730562	2.815580339	5.55564049	3.680806061	2.976372952	2.750306674	2.632047767	1.177291794	1.830068705	2.665157876	2.327418237
-2.959166667	3.273849835	2.853037926	3.915586433	2.580454254	3.060464207	2.316242143	2.15708739	2.156379734	1.714052981	1.846549083	3.419828071	2.993057514	2.658774731	2.310882279	3.170392409	2.650186382	2.361679555	2.051896905	1.841480788	3.457073923	2.470142926	2.486729471	3.606253759	2.540431433	4.156378871	1.711318806	2.017996942	2.376091982	3.539634041	2.380986754	3.483199427	2.617637245	1.304250292	1.175232862	3.078675574	2.323710844	3.467325622	2.598763955	3.364288043	2.849285697	5.59556874	3.706635477	3.053678969	2.78451446	2.655432897	1.20398637	1.854889205	2.701070604	2.35651759
-2.958333333	3.30383804	2.885220014	3.972780149	2.612501835	3.10613728	2.336239538	2.183060777	2.191334815	1.769330973	1.875305025	3.461514115	3.023832777	2.698271853	2.357900906	3.20931058	2.688495834	2.417065054	2.079898116	1.857969595	3.48717117	2.507259305	2.52282665	3.635103632	2.620454582	4.237034905	1.726836573	2.050707684	2.41954524	3.572569415	2.39959875	3.53398608	2.646177706	1.341120162	1.201481328	3.112505715	2.37004769	3.508619503	2.628185102	3.412298284	2.88277754	5.635154291	3.73203963	3.130259427	2.818379648	2.678545201	1.23060944	1.879617617	2.736614637	2.385280427
-2.9575	3.333585877	2.917048022	4.029354251	2.644245389	3.151750605	2.356055131	2.208732052	2.225974173	1.824016923	1.90394484	3.50279402	3.054289305	2.737375922	2.404388653	3.247884698	2.726456655	2.471763343	2.107651126	1.874341746	3.516987975	2.544093687	2.558650268	3.663648761	2.699650432	4.316868013	1.742331141	2.083108095	2.462529929	3.605240025	2.418084122	3.584336542	2.674429438	1.377838287	1.227585644	3.145915024	2.415929008	3.549699933	2.657446803	3.459754182	2.916050405	5.674389997	3.757014648	3.206104941	2.851898052	2.701381938	1.257158295	1.904251335	2.771784458	2.41370399
-2.956666667	3.363090001	2.948518378	4.085301538	2.675680013	3.197298065	2.375685144	2.234097145	2.260293474	1.878104492	1.932464564	3.543661828	3.08442237	2.776082404	2.450340614	3.286110635	2.764063717	2.525768471	2.135152374	1.890594756	3.546519988	2.580641429	2.59419544	3.691884327	2.778009454	4.395866082	1.757800754	2.1151943	2.505041298	3.637641067	2.436439844	3.634242784	2.702388569	1.414401416	1.253542202	3.178897213	2.461349842	3.590561517	2.68654429	3.506648801	2.949098907	5.713268827	3.781556806	3.281206361	2.885065602	2.723940472	1.28363026	1.928787785	2.806574662	2.441785636
-2.955833333	3.392347153	2.979627631	4.140615008	2.706800903	3.242773559	2.395125852	2.259152083	2.294288483	1.931587522	1.960860268	3.584111725	3.114227354	2.814386901	2.495752057	3.32398438	2.801312002	2.57907471	2.162398377	1.906726183	3.575762955	2.616897982	2.62945737	3.719805605	2.855522382	4.474017253	1.773243673	2.146962536	2.547074757	3.669767822	2.454662925	3.683696904	2.730051319	1.450806356	1.279347439	3.211446125	2.506305386	3.631198943	2.715472845	3.552975378	2.981917735	5.751783862	3.805662523	3.355554777	2.917878341	2.746218278	1.31002269	1.953224429	2.84097996	2.469522841
-2.955	3.421354165	3.01037245	4.195287858	2.737603355	3.288171009	2.41437359	2.283892988	2.327955061	1.984460048	1.989128056	3.624138038	3.143699747	2.852285154	2.540618425	3.361502031	2.838196596	2.631676558	2.189385727	1.922733627	3.604712727	2.652858888	2.664431351	3.747407967	2.932180213	4.551309925	1.788658172	2.178409146	2.588625873	3.701615664	2.472750413	3.732691136	2.75741401	1.48704997	1.304997835	3.24355574	2.550790983	3.671606986	2.744227804	3.598727322	3.014501659	5.789928301	3.829328368	3.429141521	2.950332428	2.768212937	1.336332973	1.977558764	2.874995181	2.496913196
-2.954166667	3.450107957	3.040749628	4.249313492	2.768082764	3.333484355	2.43342475	2.308316081	2.361289169	2.036716291	2.017264071	3.663735242	3.172835152	2.889773039	2.584935341	3.398659804	2.874712699	2.68356874	2.216111096	1.938614731	3.633365252	2.688519787	2.699112767	3.774686881	3.007974209	4.627732754	1.804042537	2.209530581	2.629690377	3.733180056	2.490699397	3.781217848	2.784473062	1.523129181	1.330489917	3.275220174	2.59480213	3.711780504	2.772804557	3.643898217	3.046845531	5.827695463	3.852551062	3.501958165	2.982424138	2.789922138	1.362558532	2.001788321	2.90861527	2.523954413
-2.953333333	3.47860554	3.070756076	4.302685514	2.798234629	3.37870756	2.452275784	2.332417681	2.394286869	2.088350663	2.045264488	3.702897956	3.201629285	2.926846575	2.628698604	3.435454027	2.910855616	2.734746209	2.242571237	1.954367182	3.661716587	2.723876412	2.733497095	3.801637915	3.082895903	4.70327466	1.819395071	2.240323405	2.67026416	3.764456553	2.508507005	3.829269546	2.811224994	1.55904097	1.355820256	3.306433685	2.638334477	3.751714447	2.801198551	3.688481822	3.078944285	5.865078786	3.875327475	3.57399653	3.014149864	2.811343682	1.388696822	2.02591067	2.941835295	2.550644321
-2.9525	3.506844014	3.100388832	4.355397734	2.828054554	3.423834612	2.470923205	2.356194206	2.426944321	2.139357769	2.073125523	3.74162095	3.230077977	2.963501918	2.671904193	3.471881144	2.946620768	2.785204147	2.268762981	1.969988711	3.689762889	2.758924596	2.767579902	3.828256737	3.156937095	4.777924829	1.834714091	2.270784289	2.710343277	3.795440806	2.526170405	3.876838875	2.837666427	1.594782376	1.38098547	3.337190671	2.681383827	3.79140385	2.829405288	3.732472076	3.110792939	5.902071834	3.897654628	3.64524868	3.045506118	2.832475479	1.414745334	2.049923413	2.974650442	2.576980869
-2.951666667	3.534820572	3.129645052	4.407444172	2.857538246	3.468859522	2.48936359	2.379642177	2.459257787	2.189732405	2.100843427	3.779899141	3.258177174	2.999735368	2.714548264	3.507937716	2.982003686	2.834937965	2.29468324	1.985477096	3.717500424	2.793660268	2.801356851	3.854539115	3.23008986	4.851672717	1.849997928	2.300910019	2.749923947	3.826128557	2.543686808	3.923918621	2.863794084	1.630350497	1.405982228	3.367485674	2.723946135	3.830843844	2.857420331	3.775863096	3.142386599	5.938668293	3.919529697	3.715706929	3.076489529	2.853315552	1.440701592	2.07382419	3.007056021	2.602962122
-2.950833333	3.562532498	3.158522022	4.458819051	2.886681519	3.513776329	2.507593576	2.402758214	2.491223633	2.239469562	2.128414495	3.817727602	3.28592294	3.035543364	2.756627154	3.543620418	3.017000015	2.883943303	2.320329008	2.00083016	3.744925563	2.828079456	2.834823701	3.880480922	3.302346542	4.92450805	1.865244929	2.330697489	2.789002551	3.856515647	2.561053469	3.970501714	2.889604789	1.665742491	1.430807245	3.397313383	2.766017515	3.870029651	2.885239302	3.818649182	3.17372046	5.97486198	3.940950014	3.785363841	3.107096846	2.873862032	1.466563157	2.097610678	3.039047467	2.628586266
-2.95	3.589977169	3.187017146	4.509516806	2.915480296	3.558579099	2.525609867	2.425539044	2.522838326	2.288564423	2.155835056	3.855101556	3.313311456	3.070922487	2.798137379	3.578926042	3.051605513	2.932216032	2.345697362	2.016045774	3.772034784	2.86217829	2.867976305	3.906078134	3.373699763	4.996420831	1.880453458	2.360143708	2.827575635	3.886598012	2.578267682	4.016581231	2.915095472	1.700955575	1.455457287	3.426668634	2.807594234	3.908956586	2.912857887	3.860824813	3.204789803	6.01064684	3.961913063	3.854212232	3.13732494	2.894113166	1.492327623	2.121280588	3.070620338	2.653851605
-2.949166667	3.617152052	3.215127956	4.55953208	2.943930607	3.603261926	2.543409233	2.447981494	2.554098436	2.337012368	2.183101484	3.892016382	3.340339025	3.105869463	2.839075633	3.613851496	3.085816055	2.979752256	2.370785461	2.031121855	3.798824678	2.895952997	2.900810616	3.931326832	3.444142418	5.067401341	1.895621892	2.389245798	2.86563991	3.916371685	2.595326791	4.062150393	2.940263165	1.735987027	1.47992917	3.455546414	2.848672714	3.947620062	2.940271831	3.902384654	3.235590004	6.04601695	3.982416487	3.922245169	3.1671708	2.914067311	1.517992623	2.144831669	3.101770319	2.678756561
-2.948333333	3.644054711	3.242852107	4.608859727	2.972028593	3.647818937	2.560988509	2.470082498	2.585000637	2.384808971	2.210210195	3.928467615	3.367002067	3.140381159	2.879438792	3.648393807	3.119627629	3.026548308	2.395590547	2.046056369	3.825291941	2.929399908	2.933322683	3.956223204	3.513667682	5.137440138	1.910748628	2.418000994	2.903192253	3.9458328	2.61222818	4.107202575	2.965105005	1.770834181	1.504219762	3.483941859	2.889249534	3.986015588	2.967476948	3.943323556	3.266116531	6.08096652	4.002458086	3.989455975	3.196631538	2.933722938	1.543555823	2.168261708	3.132493224	2.703299675
-2.9475	3.6706828	3.27018738	4.657494812	2.999770506	3.692244289	2.578344599	2.491839094	2.61554171	2.431950002	2.237157644	3.964450945	3.393297126	3.174454587	2.919223912	3.682550116	3.153036341	3.072600754	2.420109946	2.06084733	3.851433382	2.962515456	2.965508654	3.980763545	3.582269005	5.206528066	1.925832076	2.446406645	2.940229706	3.974977589	2.62896928	4.151731298	2.989618235	1.805494434	1.528325983	3.511850261	2.929321431	4.024138772	2.994469115	3.983636554	3.296364946	6.115489895	4.022035816	4.055838227	3.225704388	2.953078632	1.569014929	2.191568524	3.162784993	2.727479608
-2.946666667	3.697034067	3.297131681	4.705432613	3.027152709	3.736532172	2.595474476	2.513248427	2.645718537	2.478431428	2.263940333	3.999962224	3.41922087	3.208086901	2.958428229	3.716317683	3.186038414	3.11790639	2.444341069	2.075492802	3.877245923	2.995296174	2.997364778	4.004944259	3.649940117	5.274656252	1.940870666	2.474460214	2.976749476	4.003802384	2.64554757	4.195730241	3.013800204	1.839965242	1.552244807	3.539267066	2.968885297	4.061985322	3.021244277	4.023318872	3.326330908	6.149581557	4.041147796	4.121385759	3.254386704	2.972133089	1.594367682	2.214749977	3.192641698	2.751295136
-2.945833333	3.723106354	3.323683041	4.752668619	3.054171681	3.78067681	2.612375182	2.53430775	2.675528109	2.524249414	2.290554805	4.034997462	3.444770086	3.241275401	2.997049156	3.749693884	3.218630188	3.162462246	2.468281412	2.089990899	3.902726596	3.027738702	3.028887404	4.028761859	3.71667503	5.341816112	1.955862842	2.50215928	3.012748936	4.03230362	2.661960574	4.239193232	3.037648366	1.87424412	1.57597326	3.566187876	3.007938181	4.099551047	3.047798446	4.062365921	3.356010172	6.183236126	4.0597923	4.186092659	3.282675965	2.990885123	1.61961186	2.237803963	3.222059539	2.774745157
-2.945	3.748897599	3.349839615	4.799198534	3.08082401	3.824672463	2.629043831	2.555014422	2.70496752	2.569400321	2.31699765	4.069552828	3.46994169	3.27401753	3.03508429	3.782676214	3.250808121	3.206265582	2.491928555	2.104339784	3.927872547	3.059839783	3.060072984	4.052212969	3.782468034	5.40799935	1.970807068	2.529501535	3.048225625	4.060477831	2.678205863	4.282114259	3.061160284	1.908328644	1.599508424	3.592608453	3.04647729	4.136831859	3.074127705	4.100773302	3.385398593	6.216448363	4.077967765	4.249953278	3.310569771	3.009333657	1.64474528	2.260728412	3.25103485	2.797828683
-2.944166667	3.774405832	3.375599685	4.845018272	3.107106403	3.868513428	2.645477608	2.575365911	2.734033973	2.613880708	2.343265502	4.103624655	3.494732721	3.306310877	3.072531404	3.815262283	3.282568789	3.24931389	2.515280167	2.118537672	3.952681035	3.091596262	3.09091807	4.075294323	3.847313701	5.473197963	1.985701825	2.556484787	3.083177248	4.088321659	2.694281059	4.324487466	3.084333628	1.942216449	1.622847438	3.618524715	3.084499986	4.173823772	3.100228207	4.138536805	3.414492127	6.249213171	4.095672788	4.31296222	3.338065847	3.027477732	1.669765796	2.283521294	3.279564096	2.820544846
-2.943333333	3.799629176	3.400961657	4.890123963	3.133015682	3.912194038	2.661673771	2.595359795	2.762724775	2.65768733	2.369355043	4.137209437	3.519140343	3.338153175	3.109388453	3.84744982	3.31390889	3.291604895	2.538334	2.13258283	3.977149434	3.123005093	3.121419318	4.09800277	3.911206885	5.53740424	2.000545611	2.58310696	3.117601676	4.115831843	2.71018383	4.366307154	3.107166173	1.975905228	1.645987493	3.643932744	3.12200379	4.210522907	3.126096179	4.175652413	3.44328683	6.281525593	4.112906127	4.375114353	3.365162039	3.0453165	1.6946713	2.306180613	3.307643875	2.842892894
-2.9425	3.824565851	3.425924064	4.93451195	3.158548783	3.955708668	2.677629651	2.614993759	2.791037342	2.700817142	2.395263	4.170303831	3.543161849	3.3695423	3.145653568	3.879236668	3.344825239	3.333136552	2.561087894	2.146473574	4.001275234	3.154063334	3.151573487	4.120335269	3.974142721	5.600610765	2.015336941	2.609366092	3.151496943	4.14300523	2.725911896	4.407567788	3.129655806	2.009392737	1.66892584	3.668828785	3.15898638	4.24692549	3.151727917	4.212116299	3.47177886	6.31338082	4.129666702	4.436404801	3.391856318	3.06284923	1.719459724	2.328704412	3.335270921	2.86487219
-2.941666667	3.84921417	3.450485562	4.97817879	3.183702761	3.999051731	2.693342655	2.634265601	2.818969196	2.743267296	2.420986149	4.202904659	3.566794658	3.400476273	3.181325059	3.91062079	3.37531477	3.373907044	2.583539775	2.160208276	4.025056038	3.184768148	3.181377441	4.142288895	4.03611663	5.662810419	2.030074352	2.635260338	3.184861252	4.169838772	2.741463024	4.448263992	3.15180052	2.04267679	1.691659788	3.693209244	3.19544559	4.283027854	3.177119794	4.247924829	3.499964482	6.344774186	4.145953595	4.49682895	3.418146778	3.080075304	1.744129034	2.351090768	3.362442099	2.886482216
-2.940833333	3.873572539	3.474644933	5.021121254	3.208474789	4.042217681	2.708810265	2.653173226	2.846517966	2.785035141	2.446521313	4.235008907	3.590036316	3.430953262	3.216401415	3.941600264	3.405374541	3.413914788	2.605687658	2.173785358	4.048489567	3.215116805	3.210828148	4.163860836	4.09712431	5.723996383	2.044756395	2.660787968	3.217692967	4.196329523	2.756835035	4.488390553	3.173598417	2.07575526	1.714186703	3.717070694	3.23137941	4.31882644	3.202268259	4.283074561	3.527840063	6.375701174	4.161766049	4.556382444	3.444031636	3.096994215	1.768677241	2.373337796	3.389154412	2.907722567
-2.94	3.897639461	3.498401084	5.063336326	3.232862158	4.085201017	2.724030037	2.671714654	2.87368139	2.826118224	2.471865365	4.266613727	3.6128845	3.460971576	3.250881301	3.972173285	3.435001726	3.453158428	2.627529643	2.187203296	4.071573657	3.245106683	3.239922682	4.185048398	4.157161746	5.784162136	2.059381644	2.685947366	3.249990621	4.222474645	2.772025799	4.527942422	3.195047709	2.108626078	1.736504008	3.740409872	3.266785987	4.354317799	3.227169834	4.317562246	3.555402077	6.406157412	4.177103472	4.615061189	3.469509235	3.113605574	1.79310239	2.395443648	3.415405	2.928592954
-2.939166667	3.92141353	3.521753043	5.104821204	3.256862277	4.127996278	2.738999606	2.689888013	2.900457313	2.866514288	2.497015227	4.297716436	3.635337013	3.490529669	3.284763557	4.002338161	3.464193624	3.491636837	2.649063921	2.200460619	4.094306261	3.274735266	3.26865822	4.205849	4.216225205	5.843301457	2.073948687	2.710737032	3.281752906	4.248271405	2.787033238	4.566914715	3.216146714	2.141287236	1.758609191	3.763223685	3.301663625	4.38949859	3.251821121	4.35138483	3.582647106	6.43613868	4.191965434	4.672861351	3.494578037	3.129909103	1.817402567	2.41740651	3.441191136	2.949093202
-2.938333333	3.944893437	3.544699967	5.145573299	3.280472677	4.170598051	2.753716683	2.707691543	2.926843686	2.906221275	2.521967871	4.328314517	3.657391788	3.519626139	3.318047202	4.03209332	3.492947651	3.529349117	2.670288767	2.213555909	4.116685449	3.304000145	3.297032049	4.226260179	4.274311234	5.901408429	2.088456135	2.735155583	3.312978682	4.273717177	2.801855326	4.605302714	3.236893863	2.173736784	1.780499795	3.785509205	3.336010781	4.424365586	3.2762188	4.384539452	3.609571841	6.465640905	4.206351666	4.729779357	3.519236633	3.145904638	1.841575898	2.439224606	3.466510233	2.969223248
-2.9375	3.968077963	3.567241132	5.185590235	3.303691005	4.213000967	2.76817906	2.725123598	2.952838571	2.945237322	2.54672032	4.358405622	3.679046888	3.548259724	3.350731425	4.061437302	3.521261348	3.566294596	2.691202548	2.226487804	4.138709407	3.332899019	3.325041559	4.246279589	4.331416665	5.958477439	2.102902617	2.759201748	3.34366697	4.298809441	2.816490091	4.643101868	3.257287692	2.20597283	1.802173426	3.807263674	3.36982607	4.458915669	3.300359628	4.417023444	3.63617308	6.494660169	4.220262063	4.785811891	3.543483733	3.161592125	1.865620546	2.460896196	3.49135984	2.988983145
-2.936666667	3.990965985	3.589375941	5.224869848	3.326515032	4.255199703	2.782384605	2.74218264	2.978440136	2.983560763	2.571269648	4.387987566	3.700300508	3.57642931	3.382815593	4.090368762	3.549132373	3.602472828	2.711803715	2.239254995	4.16037644	3.361429695	3.352684249	4.265905001	4.387538611	6.014503176	2.11728678	2.782874373	3.373816952	4.323545784	2.830935613	4.680307793	3.277326849	2.237993542	1.823627753	3.828484505	3.403108258	4.493145834	3.324240445	4.448834336	3.662447732	6.523192702	4.233696684	4.8409559	3.567318173	3.176971627	1.889534715	2.482419573	3.515737645	3.008373054
-2.935833333	4.013556473	3.611103916	5.263410187	3.348942648	4.297188986	2.796331266	2.758867247	3.003646657	3.021190127	2.595612981	4.417058333	3.721150968	3.604133921	3.414299244	4.118886471	3.576558508	3.637883591	2.732090812	2.251856227	4.181684969	3.389590089	3.379957724	4.285134304	4.442674464	6.069480634	2.131607291	2.806172417	3.403427975	4.3479239	2.845190026	4.716916274	3.297010091	2.269797143	1.844860504	3.84916928	3.435856268	4.527053192	3.34785817	4.479969848	3.688392817	6.551234888	4.24665575	4.895208589	3.590738909	3.192043316	1.913316649	2.503793069	3.539641472	3.027393251
-2.935	4.035848488	3.632424703	5.30120951	3.370971865	4.338963589	2.810017073	2.775176108	3.028456517	3.058124137	2.619747497	4.445616076	3.741596723	3.631372723	3.445182087	4.146989312	3.603537656	3.672526889	2.752062468	2.264290302	4.202633533	3.417378222	3.406859695	4.303965506	4.496821901	6.123405115	2.145862838	2.829094955	3.432499542	4.371941592	2.859251518	4.752923267	3.316336281	2.301381915	1.865869472	3.869315753	3.468069176	4.560634965	3.371209805	4.510427898	3.714005467	6.578783264	4.259139643	4.948567423	3.613745022	3.206807474	1.93696463	2.52501505	3.563069286	3.046044119
-2.934166667	4.057841186	3.65333807	5.338266288	3.392600816	4.380518338	2.823440136	2.791108024	3.052868209	3.094361712	2.643670426	4.473659114	3.761636355	3.658145023	3.475464002	4.17467628	3.63006784	3.706402946	2.771717402	2.276556073	4.223220787	3.444792227	3.433387983	4.322396735	4.549978876	6.176272225	2.160052127	2.851641172	3.461031321	4.395596768	2.873118333	4.788324894	3.335304394	2.332746198	1.886652512	3.888921849	3.499746207	4.593888491	3.394292433	4.540206595	3.739282927	6.605834521	4.27114891	5.001030122	3.636335715	3.221264497	1.96047698	2.546083917	3.58601919	3.064326151
-2.933333333	4.079533813	3.673843904	5.374579199	3.413827754	4.421848106	2.836598644	2.806661909	3.076880332	3.129901964	2.667379054	4.501185932	3.78126858	3.684450271	3.505145038	4.201946485	3.656147205	3.739512208	2.79105442	2.288652453	4.243445506	3.471830341	3.459540514	4.340426235	4.602143623	6.228077877	2.174173885	2.87381037	3.489023135	4.418887445	2.886788766	4.823117452	3.353913512	2.363888389	1.907207543	3.907985668	3.530886743	4.626811224	3.417103221	4.569304245	3.764222553	6.632385505	4.282684258	5.052594667	3.658510312	3.235414888	1.983852061	2.566998105	3.608489425	3.082239951
-2.9325	4.100925708	3.693942212	5.410147134	3.434651057	4.462947821	2.849490872	2.821836789	3.100491592	3.164744196	2.690870717	4.528195183	3.80049224	3.710288051	3.534225415	4.228799148	3.681774017	3.771855342	2.81007242	2.300578407	4.26330658	3.498490912	3.485315324	4.358052372	4.653314655	6.278818292	2.188226856	2.895601961	3.516474967	4.441811748	2.900261172	4.857297406	3.372162827	2.394806938	1.92753255	3.926505481	3.561490313	4.659400733	3.439639421	4.597719346	3.788821818	6.658433215	4.293746556	5.103259295	3.680268259	3.249259262	2.007088275	2.587756085	3.630478371	3.099786226
-2.931666667	4.122016299	3.713633123	5.444969187	3.455069221	4.503812462	2.862115173	2.836631803	3.123700802	3.198887906	2.714142808	4.55468569	3.819306312	3.73565809	3.562705516	4.255233599	3.706946661	3.80343323	2.828770384	2.312332956	4.282803017	3.524772395	3.510710556	4.375273631	4.703490761	6.328489998	2.202209809	2.91701547	3.543386957	4.464367908	2.913533959	4.890861393	3.390051636	2.425500356	1.94762558	3.944479731	3.591556596	4.691654705	3.46189837	4.625450591	3.813078306	6.683974807	4.304336837	5.153022497	3.701609123	3.26279834	2.030184064	2.608356363	3.651984549	3.116965794
-2.930833333	4.142805109	3.732916882	5.479044662	3.475080867	4.544437061	2.874469986	2.851046201	3.146506884	3.23233278	2.737192774	4.580656438	3.837709899	3.760560251	3.59058589	4.281249281	3.731663646	3.834246974	2.847147385	2.323915177	4.301933941	3.550673354	3.53572446	4.392088615	4.752671008	6.377089829	2.216121528	2.938050536	3.569759399	4.486554266	2.926605592	4.923806223	3.407579347	2.455967206	1.967484747	3.961907038	3.621085424	4.723570942	3.483877487	4.652496866	3.836989718	6.709007592	4.314456291	5.201883021	3.722532591	3.276032954	2.053137906	2.628797478	3.673006618	3.133779573
-2.93	4.163291746	3.751793852	5.512373067	3.494684736	4.584816705	2.88655383	2.865079347	3.168908864	3.265078695	2.760018116	4.606106583	3.855702237	3.784994533	3.617867253	4.306845746	3.755923598	3.864297888	2.865202584	2.335324203	4.320698594	3.576192459	3.560355393	4.408496051	4.800854738	6.424614927	2.22996082	2.958706904	3.595592743	4.508369269	2.939474591	4.956128877	3.424745474	2.486206107	1.98710823	3.978786194	3.650076772	4.755147366	3.505574281	4.678857249	3.86055387	6.733529035	4.324106271	5.249839868	3.743038472	3.28896404	2.075948324	2.649078002	3.693543375	3.15022859
-2.929166667	4.18347591	3.770264515	5.544954117	3.513879692	4.624946537	2.898365311	2.878730716	3.190905876	3.297125717	2.782616391	4.631035444	3.87328269	3.808961071	3.64455048	4.332022652	3.779725264	3.893587501	2.882935231	2.346559223	4.339096331	3.601328489	3.584601823	4.424494782	4.848041565	6.471062742	2.243726511	2.978984434	3.620887593	4.529811471	2.952139534	4.987826509	3.441549639	2.516215734	2.006494276	3.995116165	3.678530766	4.786382015	3.526986345	4.704531011	3.883768694	6.75753676	4.333288288	5.296892292	3.763126691	3.30159264	2.098613875	2.669196543	3.713593758	3.166313971
-2.928333333	4.203357391	3.788329466	5.576787727	3.532664721	4.664821755	2.909903115	2.891999895	3.21249716	3.328474099	2.804985213	4.655442509	3.890450753	3.832460135	3.670636608	4.356779769	3.803067513	3.922117553	2.900344661	2.357619479	4.357126628	3.62608033	3.608462321	4.440083772	4.894231378	6.51643103	2.257417449	2.998883092	3.645644704	4.550879533	2.964599056	5.018896444	3.457991569	2.545994815	2.025641195	4.010896092	3.706447676	4.817273046	3.548111362	4.729517614	3.906632237	6.781028546	4.342004013	5.343039796	3.782797294	3.313919904	2.12113316	2.68915174	3.733156843	3.182036947
-2.9275	4.222936065	3.805989417	5.607874015	3.55103893	4.704437614	2.921166015	2.904886583	3.233682061	3.35912428	2.82712225	4.679327428	3.90720605	3.855492127	3.696126834	4.381116971	3.825949329	3.949889991	2.917430302	2.368504273	4.374789071	3.650446976	3.63193557	4.455262107	4.939424336	6.560717854	2.271032499	3.018402955	3.669864983	4.571572226	2.976851848	5.049336183	3.474071098	2.575542132	2.044547367	4.026125291	3.733827916	4.847818736	3.568947098	4.753816712	3.929142664	6.804002326	4.350255276	5.388282136	3.802050446	3.325947083	2.143504816	2.708942266	3.752231845	3.197398848
-2.926666667	4.242211897	3.823245194	5.638213302	3.569001547	4.743789427	2.932152868	2.917390588	3.254460029	3.389076885	2.849025227	4.702690019	3.923548331	3.878057585	3.721022513	4.405034239	3.84836982	3.976906972	2.934191664	2.379212959	4.392083365	3.674427526	3.655020357	4.470028991	4.983620867	6.603921583	2.28457055	3.037544206	3.693549485	4.591888423	2.988896661	5.079143397	3.489788166	2.60485652	2.06321124	4.040803251	3.760672045	4.878017478	3.589491412	4.777428149	3.951298256	6.826456192	4.358044063	5.432619315	3.820886428	3.337675533	2.165727521	2.728566827	3.770818117	3.212401101
-2.925833333	4.261184939	3.840097735	5.667806103	3.586551923	4.782872567	2.942862613	2.929511832	3.274830619	3.418332723	2.870691927	4.725530262	3.939477479	3.900157173	3.745325153	4.428531659	3.870328208	4.003170858	2.950628349	2.389744948	4.409009326	3.698021188	3.677715577	4.484383749	5.026821666	6.64604089	2.298030509	3.056307138	3.716699413	4.611827106	3.000732302	5.108315929	3.505142817	2.633936866	2.081631328	4.054929635	3.786980764	4.907867786	3.609742248	4.800351958	3.973097411	6.848388389	4.365372518	5.476051582	3.839305636	3.34910671	2.187799991	2.74802416	3.788915152	3.227045236
-2.925	4.279855327	3.85654809	5.696653136	3.603689528	4.821682464	2.953294277	2.941250346	3.29479349	3.446892784	2.892120189	4.7478483	3.954993501	3.921791688	3.769036419	4.451609422	3.891823836	4.028684213	2.966740044	2.400099707	4.425566886	3.721227274	3.700020232	4.498325824	5.069027697	6.687074754	2.311411304	3.074692148	3.739316118	4.631387364	3.012357636	5.136851797	3.520135202	2.66278211	2.099806213	4.068504282	3.812754916	4.937368295	3.629697641	4.822588361	3.994538644	6.869797321	4.372242938	5.518579432	3.857308585	3.360242173	2.209720982	2.767313035	3.806522579	3.241332874
-2.924166667	4.298223285	3.87259742	5.72475531	3.620413955	4.860214608	2.96344697	2.952606271	3.314348407	3.474758241	2.913307909	4.769644441	3.970096532	3.942962053	3.792158128	4.474267822	3.912856162	4.053449803	2.982526523	2.410276759	4.441756089	3.744045204	3.72193343	4.511854781	5.110240186	6.727022459	2.324711884	3.092699738	3.761401093	4.65056839	3.023771586	5.164749189	3.534765572	2.691391244	2.117734547	4.081527203	3.83799548	4.966517756	3.649355713	4.844137768	4.015620588	6.890681544	4.37865778	5.560203604	3.874895904	3.371083579	2.231489286	2.786432254	3.823640164	3.255265735
-2.923333333	4.316289121	3.888246997	5.752113732	3.636724915	4.898464553	2.973319889	2.963579856	3.333495234	3.501930444	2.934253042	4.790919152	3.984786836	3.963669322	3.814692246	4.496507252	3.933424764	4.077470591	2.997987647	2.42027568	4.457577092	3.766474502	3.743454385	4.524970303	5.150460621	6.765883588	2.337931216	3.110330515	3.782955979	4.669369481	3.034973135	5.192006466	3.549034284	2.719763308	2.13541505	4.093998583	3.862703578	4.995315043	3.668714679	4.865000774	4.036341992	6.911039772	4.384619649	5.600925077	3.892068334	3.381632683	2.253103737	2.80538065	3.840267814	3.268845632
-2.9225	4.334053225	3.903498199	5.778729697	3.652622241	4.93642791	2.982912313	2.974171463	3.352233942	3.528410921	2.9549536	4.811673063	3.999064801	3.98391467	3.836640888	4.518328211	3.953529334	4.100749739	3.013123363	2.430096104	4.473030164	3.788514798	3.764582416	4.537672192	5.189690753	6.803658031	2.351068291	3.12758519	3.803982553	4.687790043	3.045961323	5.218622162	3.562941796	2.747897396	2.152846513	4.105918781	3.886880465	5.023759146	3.68777284	4.885178162	4.056701723	6.930870871	4.390131306	5.640745072	3.908826734	3.391891338	2.274563206	2.824157085	3.856405568	3.282074469
-2.921666667	4.351516072	3.918352514	5.804604695	3.668105885	4.974100357	2.992223609	2.984381558	3.370564601	3.55420138	2.975407652	4.831906963	4.012930939	4.003699399	3.858006316	4.539731295	3.97316968	4.123290601	3.027933705	2.439737718	4.488115682	3.810165825	3.785316949	4.549960369	5.227932588	6.840345974	2.364122117	3.144464575	3.824482737	4.705829581	3.056735251	5.24459498	3.576488668	2.77579265	2.170027793	4.117288327	3.910527533	5.051849177	3.70652859	4.904670897	4.076698765	6.950173863	4.395195663	5.679665045	3.92517207	3.401861491	2.2958666	2.842760454	3.872053604	3.294954243
-2.920833333	4.368678217	3.932811532	5.829740401	3.683175917	5.011477632	3.001253229	2.994210719	3.388487383	3.579303698	2.995613327	4.8516218	4.02638589	4.023024931	3.878790936	4.560717198	3.992345726	4.145096722	3.042418791	2.449200266	4.502834137	3.831427422	3.805657514	4.561834875	5.265188391	6.875947905	2.377091726	3.160969584	3.844458586	4.723487708	3.067294075	5.269923794	3.58967556	2.803448259	2.18695782	4.128107924	3.933646308	5.079584369	3.724980411	4.923480129	4.09633222	6.968947923	4.399815782	5.717686691	3.941105422	3.411545186	2.317012867	2.861189681	3.887212236	3.307487039
-2.92	4.385540298	3.946876953	5.854138679	3.697832527	5.048555536	3.010000709	3.003659627	3.406002562	3.603719928	3.015568812	4.870818678	4.039430414	4.041892813	3.898997297	4.581286715	4.011057511	4.166171838	3.056578825	2.458483545	4.517186126	3.852299529	3.825603744	4.573295866	5.301460678	6.91046461	2.389976166	3.177101231	3.863912297	4.740764137	3.077637015	5.294607651	3.602503235	2.830863464	2.203635593	4.138378448	3.956238446	5.106964071	3.743126878	4.941607189	4.115601305	6.98719238	4.403994873	5.754811934	3.956627982	3.420944557	2.338000991	2.879443719	3.901881911	3.31967503
-2.919166667	4.402103032	3.960550575	5.877801577	3.712076021	5.085329938	3.018465671	3.012729074	3.42311051	3.627452294	3.035272351	4.889498861	4.052065396	4.060304706	3.918628087	4.601440734	4.029305185	4.186519869	3.070414097	2.467587407	4.531172356	3.87278219	3.845155377	4.584343618	5.336752219	6.943897169	2.402774509	3.192860629	3.882846197	4.757658685	3.087763345	5.318645764	3.614972551	2.858037551	2.220060181	4.148100944	3.978305737	5.133987753	3.760966654	4.959053589	4.134505355	7.004906714	4.407736295	5.791042933	3.971741049	3.430061831	2.358829993	2.897521553	3.916063211	3.331520476
-2.918333333	4.418367214	3.973834302	5.900731325	3.725906824	5.121796768	3.026647823	3.021419954	3.439811701	3.650503188	3.05472225	4.907663765	4.064291843	4.078262394	3.937686133	4.621180241	4.047089013	4.206144921	3.083924978	2.476511758	4.544793639	3.892875553	3.864312254	4.594978523	5.371066033	6.97624696	2.415485845	3.208248987	3.901262747	4.774171271	3.097672404	5.342037517	3.627084466	2.884969854	2.236230725	4.157276626	3.999850097	5.160655005	3.778498494	4.97582102	4.153043822	7.022090557	4.411043552	5.826382073	3.98644603	3.438899325	2.379498933	2.915422194	3.929756853	3.343025721
-2.9175	4.43433372	3.986730136	5.922930335	3.739325478	5.157952023	3.034546957	3.029733268	3.456106705	3.672875169	3.07391687	4.925314961	4.076110881	4.095767773	3.956174397	4.640506315	4.064409372	4.225051279	3.097111926	2.485256558	4.558050895	3.912579865	3.883074318	4.605201091	5.404405384	7.007515652	2.428109286	3.223267613	3.919164539	4.790301914	3.107363585	5.364782464	3.638840035	2.911659753	2.252146433	4.165906882	4.020873571	5.186965535	3.795721243	4.991911351	4.171216273	7.038743693	4.413920294	5.860831969	4.00074444	3.447459442	2.400006906	2.933144684	3.942963685	3.354193193
-2.916666667	4.4500035	3.99924018	5.944401194	3.752332639	5.193791767	3.04216295	3.037670122	3.471996192	3.694570964	3.092854635	4.942454173	4.087523758	4.112822855	3.974095978	4.659420128	4.081266749	4.243243408	3.10997548	2.493821822	4.570945149	3.931895474	3.901441614	4.615011946	5.43677378	7.037705207	2.440643963	3.237917909	3.936554295	4.806050734	3.116836345	5.386880323	3.65024041	2.938106675	2.267806589	4.173993262	4.041378328	5.21291917	3.812633838	5.007326626	4.189022391	7.054866054	4.416370313	5.894395456	4.014637902	3.455744674	2.420353043	2.95068809	3.955684689	3.365025402
-2.915833333	4.465377581	4.011366634	5.965146669	3.76492908	5.22931213	3.049495766	3.045231725	3.487480928	3.715593459	3.111534024	4.959083276	4.09853184	4.129429764	3.991454101	4.677922942	4.097661744	4.260725946	3.122516263	2.502207615	4.583477528	3.950822829	3.919414288	4.624411828	5.468174974	7.066817874	2.453089027	3.252201371	3.953434861	4.821417949	3.126090197	5.40833098	3.661286838	2.964310089	2.283210545	4.18153749	4.061366661	5.238515856	3.829235305	5.022069064	4.206461974	7.070457723	4.418397543	5.927075594	4.028128141	3.463757597	2.440536514	2.968051511	3.967920977	3.375524936
-2.915	4.480457067	4.023111794	5.985169698	3.777115687	5.264509309	3.056545449	3.052419387	3.502561773	3.735945705	3.129953579	4.975204293	4.10913661	4.145590735	4.008252125	4.696016113	4.113595065	4.277503705	3.134734981	2.510414059	4.595649263	3.969362478	3.936992586	4.633401593	5.498612955	7.094856191	2.46544365	3.266119588	3.96980921	4.836403879	3.135124715	5.429134488	3.67198066	2.990269512	2.298357725	4.188541452	4.080840986	5.263755655	3.845524762	5.036141058	4.223534935	7.085518929	4.420006059	5.958875659	4.041216987	3.471500872	2.460556522	2.985234069	3.979673792	3.385694463
-2.914166667	4.495243133	4.034478051	6.004473392	3.788893461	5.29937957	3.063312133	3.059234521	3.517239687	3.755630911	3.148111898	4.990819399	4.119339669	4.161308111	4.024493534	4.713701084	4.129067527	4.293581669	3.146632419	2.518441326	4.607461687	3.987515068	3.954176855	4.641982211	5.528091948	7.121822982	2.477707023	3.279674239	3.985680435	4.851008939	3.143939533	5.449291063	3.682323308	3.015984501	2.313247625	4.195007201	4.099803839	5.288638749	3.861501416	5.049545172	4.240241303	7.100050051	4.421200073	5.989799145	4.053906373	3.478977239	2.480412306	3.002234916	3.990944506	3.395536728
-2.913333333	4.509737028	4.045467888	6.02306103	3.800263513	5.333919247	3.069796032	3.065678642	3.531515721	3.774652443	3.166007641	5.005930911	4.129142733	4.176584343	4.040181935	4.730979384	4.144080056	4.308964983	3.158209445	2.526289641	4.618916231	4.005281344	3.97096754	4.650154764	5.556616411	7.147721353	2.489878359	3.292867095	4.001051753	4.865233642	3.152534343	5.468801086	3.692316309	3.041454657	2.327879811	4.200936955	4.118257872	5.313165435	3.877164565	5.062284138	4.256581217	7.11405161	4.421983934	6.019849759	4.066198333	3.48618952	2.500103143	3.01905323	4.00173462	3.40505455
-2.9125	4.523940073	4.056083882	6.040936059	3.81122707	5.368124742	3.075997447	3.071753363	3.54539102	3.79301382	3.183639526	5.020541293	4.138547631	4.191421986	4.055321059	4.747852633	4.158633684	4.323658961	3.169467008	2.533959281	4.630014428	4.022662146	3.987365184	4.657920447	5.584191035	7.172554689	2.501956887	3.305700014	4.015926495	4.879078598	3.1609089	5.487665099	3.70196128	3.066679625	2.342253922	4.206333093	4.136205857	5.33733613	3.892513599	5.074360856	4.272554933	7.127524275	4.422362126	6.049031419	4.078095001	3.493140614	2.519628341	3.035688214	4.012045762	3.41425082
-2.911666667	4.537853659	4.066328699	6.058102089	3.821785466	5.401992529	3.08191676	3.077460397	3.558866824	3.810718717	3.20100633	5.034653151	4.147556307	4.205823699	4.069914757	4.764322532	4.172729547	4.337669074	3.180406135	2.541450575	4.640757907	4.039658412	4.003370427	4.665280568	5.610820737	7.196326657	2.51394186	3.318174942	4.030308113	4.892544509	3.169063014	5.505883806	3.711259926	3.091659089	2.356369668	4.211198159	4.153650676	5.361151363	3.907547994	5.085778395	4.288162817	7.140468857	4.422339265	6.077348249	4.089598609	3.499833498	2.538987244	3.052139098	4.021879688	3.423128504
-2.910833333	4.551479245	4.076205092	6.074562892	3.831940146	5.435519149	3.087554438	3.082801555	3.57194446	3.827770959	3.21810689	5.048269235	4.156170814	4.21979224	4.083966995	4.780390867	4.186368887	4.351000953	3.191027933	2.548763901	4.651148392	4.056271175	4.018984005	4.672236546	5.636510657	7.219041196	2.525832547	3.33029391	4.044200168	4.905632176	3.176996557	5.523458073	3.720214043	3.116392773	2.370226833	4.215534854	4.170595328	5.384611781	3.92226732	5.096539982	4.303405348	7.15288631	4.4219201	6.10480458	4.10071149	3.506271222	2.558179231	3.068405136	4.031238276	3.431690636
-2.91	4.564818361	4.085715903	6.0903224	3.841692664	5.468701216	3.092911029	3.087778744	3.584625351	3.844174516	3.234940102	5.061392431	4.164393317	4.233330467	4.097481856	4.796059508	4.199553052	4.363660382	3.201333587	2.555899689	4.661187704	4.072501562	4.03420675	4.678789908	5.661266158	7.24070252	2.537628241	3.342059034	4.057606337	4.918342489	3.184709462	5.540388922	3.728825512	3.140880444	2.38382527	4.21934604	4.187042918	5.407718146	3.936671233	5.106649011	4.318283115	7.164777728	4.421109507	6.131404944	4.111436068	3.51245691	2.577203714	3.084485608	4.040123533	3.439940316
-2.909166667	4.577872601	4.094864057	6.1053847	3.851044684	5.501535414	3.097987167	3.092393966	3.596911007	3.859933508	3.251504922	5.074025765	4.172226089	4.246441336	4.110463533	4.811330405	4.212283488	4.375653295	3.211324362	2.56285842	4.670877755	4.088350792	4.049039589	4.684942293	5.685092821	7.261315115	2.54932825	3.353472512	4.070530403	4.930676432	3.192201717	5.556677533	3.7370963	3.165121905	2.397164905	4.222634737	4.202996663	5.430471333	3.950759481	5.116109034	4.332796817	7.176144344	4.419912489	6.157154071	4.121774867	3.518393755	2.596060138	3.100379818	4.048537586	3.447880712
-2.908333333	4.590643627	4.103652565	6.119754033	3.859997972	5.534018497	3.102783564	3.09664932	3.608803027	3.875052196	3.267800364	5.086172396	4.179671512	4.259127897	4.122916331	4.826205587	4.224561748	4.386985777	3.221001596	2.569640622	4.680220552	4.103820177	4.063483541	4.690695447	5.707996442	7.28088373	2.560931904	3.364536624	4.082976257	4.94263508	3.199473373	5.572325244	3.74502846	3.189117	2.410245736	4.225404121	4.218459885	5.452872332	3.964531898	5.124923759	4.346947263	7.186987532	4.418334176	6.182056889	4.1317305	3.524085022	2.61474798	3.116087093	4.056482684	3.455515059
-2.9075	4.603133162	4.112084518	6.133434794	3.868554403	5.566147294	3.107301017	3.100546996	3.620303097	3.889534982	3.283825502	5.097835619	4.186732071	4.271393292	4.13484466	4.840687161	4.236389481	4.397664055	3.230366708	2.576246875	4.689218188	4.118911122	4.077539718	4.696051222	5.72998303	7.299413384	2.572438551	3.375253728	4.094947896	4.954219598	3.20652454	5.587333545	3.752624128	3.212865606	2.423067833	4.22765752	4.233436009	5.474922244	3.977988409	5.133097053	4.360735371	7.1973088	4.416379818	6.206118516	4.141305676	3.529534041	2.633266752	3.131606786	4.063961199	3.462846649
-2.906666667	4.615342996	4.120163087	6.146431524	3.876715956	5.597918704	3.111540402	3.104089279	3.631412991	3.903386409	3.29957947	5.109018861	4.193410357	4.283240754	4.146253037	4.854777314	4.247768438	4.407694498	3.239421188	2.582677804	4.69787285	4.13362512	4.091209323	4.70101158	5.7510588	7.316909354	2.58384756	3.385626263	4.106449418	4.96543124	3.213355384	5.601704081	3.75988552	3.236367643	2.435631339	4.229398419	4.247928565	5.496622285	3.991129024	5.140632934	4.374162164	7.207109792	4.414054789	6.22934426	4.150503193	3.534744206	2.651615995	3.146938271	4.070975618	3.469878841
-2.905833333	4.627274978	4.127891521	6.15874891	3.884484711	5.6293297	3.115502677	3.107278541	3.642134569	3.916611153	3.31506146	5.119725675	4.199709066	4.294673606	4.157146078	4.868478304	4.25870047	4.417083614	3.248166603	2.588934086	4.706186808	4.147963754	4.104493651	4.705578584	5.771230175	7.333377178	2.595158317	3.395656742	4.117485021	4.976271348	3.219966133	5.615438647	3.766814936	3.259623063	2.447936466	4.23063045	4.261941182	5.517973778	4.003953843	5.147535572	4.387228773	7.216392284	4.41136458	6.251739617	4.159325937	3.539718977	2.669795283	3.162080946	4.077528552	3.476615048
-2.905	4.638931019	4.135273148	6.170391783	3.891862853	5.660377327	3.119188878	3.110117248	3.652469773	3.929214027	3.330270721	5.129959745	4.20563099	4.305695255	4.167528502	4.881792467	4.26918752	4.425838044	3.256604595	2.595016443	4.71416242	4.161928696	4.117394084	4.709754405	5.790503779	7.348822647	2.606370229	3.405347755	4.128059002	4.986741349	3.226357073	5.628539189	3.773414751	3.282631853	2.459983501	4.231357399	4.275477586	5.538978159	4.016463052	5.153809286	4.399936434	7.225158187	4.408314796	6.273310263	4.167776885	3.544461874	2.687804223	3.177034231	4.083622723	3.483058742
-2.904166667	4.650313089	4.142311368	6.181365114	3.898852665	5.691058705	3.122600124	3.112607953	3.662420632	3.941199974	3.345206565	5.139724878	4.211179026	4.316309193	4.177405122	4.89472221	4.279231633	4.433964562	3.264736877	2.600925643	4.721802126	4.175521703	4.129912093	4.713541313	5.808886433	7.363251808	2.617482719	3.414701963	4.138175752	4.996842758	3.232528548	5.6410078	3.779687421	3.305394036	2.471772801	4.231583195	4.2885416	5.559636974	4.028656924	5.159458542	4.412286488	7.233409539	4.404911158	6.294062054	4.175859097	3.548976474	2.705642448	3.191797568	4.089260974	3.489213453
-2.903333333	4.661423215	4.149009655	6.191674012	3.905456531	5.721371027	3.125737608	3.114753295	3.671989254	3.952574064	3.359868359	5.149025006	4.216356166	4.326518993	4.186780846	4.907270011	4.288834944	4.441470069	3.272565237	2.606662502	4.72910845	4.18874462	4.142049236	4.716941685	5.826385154	7.376670953	2.628495232	3.4237221	4.147839754	5.006577171	3.238480961	5.652846721	3.785635477	3.32790967	2.483304794	4.231311916	4.301137141	5.579951875	4.040535816	5.16448795	4.424280378	7.241148508	4.4011595	6.314001025	4.183575721	3.553266415	2.723309626	3.206370422	4.094446256	3.49508276
-2.9025	4.672263481	4.155371555	6.20132372	3.911676933	5.751311559	3.128602607	3.116556001	3.681177829	3.963341496	3.374255531	5.157864179	4.221165498	4.336328311	4.195660674	4.919438419	4.297999685	4.44836159	3.28009153	2.612227882	4.736083995	4.201599376	4.153807157	4.719957994	5.843007152	7.389086622	2.63940723	3.432410971	4.157055582	5.015946271	3.244214773	5.664058334	3.791261524	3.350178843	2.494579981	4.230547782	4.313268216	5.599924622	4.052100173	5.168902262	4.43591965	7.24837739	4.397065762	6.33313338	4.190929987	3.557335387	2.740805451	3.220752275	4.099181638	3.500670296
-2.901666667	4.682836027	4.161400681	6.210319613	3.917516448	5.780877646	3.131196472	3.118018881	3.689988629	3.973507591	3.388367565	5.166246567	4.225610206	4.345740876	4.204049694	4.931230048	4.306728179	4.454646272	3.287317687	2.617622688	4.742731445	4.214087982	4.165187584	4.722592816	5.858759822	7.400505598	2.650218193	3.440771449	4.165827898	5.024951819	3.249730503	5.674645169	3.796568242	3.372201677	2.505598935	4.229295156	4.324938924	5.619557083	4.063350522	5.17270637	4.447205948	7.255098604	4.392635993	6.351465493	4.197925207	3.561187134	2.758129648	3.234942635	4.103470296	3.505979745
-2.900833333	4.693143045	4.167100717	6.218667196	3.922977751	5.810066703	3.13352063	3.119144828	3.698424001	3.983077792	3.402204005	5.174176456	4.229693568	4.354760494	4.211953081	4.942647584	4.31502284	4.460331379	3.294245704	2.62284787	4.749053559	4.226212534	4.176192329	4.724848823	5.873650747	7.410934899	2.660927621	3.448806472	4.174161449	5.033595659	3.255028727	5.684609892	3.801558381	3.393978325	2.516362298	4.227558539	4.336153448	5.63885123	4.074287477	5.175905301	4.458141019	7.261314692	4.387876346	6.369003905	4.204564775	3.564825451	2.775281971	3.248941027	4.107315518	3.511014836
-2.9	4.703186782	4.17247541	6.2263721	3.928063609	5.838876223	3.135576589	3.11993682	3.706486374	3.992057658	3.415764453	5.181658245	4.23341895	4.363391046	4.219376095	4.953693775	4.322886173	4.465424288	3.300877649	2.627904423	4.755053173	4.237975207	4.186823286	4.726728786	5.887687687	7.420381782	2.671535029	3.456519047	4.182061065	5.041879712	3.260110081	5.693955311	3.806234763	3.415508971	2.526870784	4.225342573	4.34691606	5.657809138	4.084911733	5.17850422	4.468726707	7.26702832	4.382793073	6.385755318	4.210852161	3.568254181	2.792262202	3.262746998	4.110720699	3.515779347
-2.899166667	4.712969532	4.177528572	6.233440076	3.93277688	5.867303774	3.137365927	3.120397912	3.714178251	4.000452866	3.429048566	5.188696445	4.236789808	4.371636479	4.226324073	4.964371434	4.33032077	4.469932488	3.307215657	2.632793383	4.760733195	4.249378258	4.19708243	4.728235569	5.900878581	7.428853734	2.682039954	3.46391224	4.189531656	5.049805979	3.264975256	5.702684369	3.810600277	3.436793829	2.537125179	4.222652033	4.35723111	5.676432986	4.095224067	5.18050842	4.478964951	7.272242269	4.377392529	6.401726593	4.216790914	3.571477216	2.809070149	3.276360113	4.113689342	3.520277099
-2.898333333	4.722493643	4.182264077	6.239877	3.937120517	5.895347001	3.1388903	3.120531239	3.721502209	4.008269205	3.442056063	5.195295675	4.239809689	4.379500812	4.232802435	4.974683437	4.337329312	4.473863574	3.313261929	2.63751583	4.766096605	4.26042402	4.206971815	4.729372134	5.913231541	7.436358468	2.692441949	3.470989182	4.19657821	5.057376536	3.269625	5.710800144	3.814657881	3.457833142	2.547126339	4.219491827	4.367103033	5.694725055	4.105225341	5.181923328	4.488857788	7.276959443	4.371681163	6.416924745	4.222384661	3.574498489	2.825705649	3.289779957	4.116225051	3.524511954
-2.8975	4.731761509	4.186685858	6.245688863	3.94109756	5.923003623	3.140151439	3.120340015	3.728460902	4.015512576	3.454786717	5.201460661	4.24248222	4.386988128	4.238816673	4.984632719	4.343914565	4.477225246	3.319018733	2.642072885	4.771146454	4.271114907	4.216493574	4.730141534	5.924754849	7.442903922	2.702740584	3.477753062	4.203205789	5.064593535	3.27406012	5.718305848	3.818410596	3.478627182	2.556875189	4.215866996	4.37653634	5.712687727	4.114916494	5.182754495	4.498407347	7.281182856	4.365665519	6.431356942	4.2276371	3.577321979	2.842168566	3.303006134	4.118331538	3.528487817
-2.896666667	4.740775572	4.190797908	6.250881769	3.944711136	5.950271438	3.141151144	3.119827528	3.735057053	4.022188984	3.467240358	5.207196232	4.244811117	4.394102576	4.244372354	4.994222279	4.35007938	4.4800253	3.324488401	2.64646571	4.775885861	4.281453404	4.225649917	4.730546913	5.935456952	7.448498254	2.712935448	3.48420713	4.209419529	5.071459201	3.278281476	5.725204823	3.821861508	3.499176247	2.566372726	4.211782709	4.385535617	5.73032348	4.12429855	5.183007595	4.507615851	7.284915638	4.359352231	6.445030498	4.232552003	3.579951703	2.858458788	3.316038267	4.120012613	3.53220863
-2.895833333	4.749538316	4.194604275	6.255461937	3.94796446	5.977148319	3.141891292	3.118997142	3.741293461	4.028304542	3.479416876	5.212507318	4.246800175	4.400848364	4.249475114	5.003455169	4.355826693	4.482271632	3.329673331	2.650695506	4.780318008	4.291442077	4.234443129	4.730591506	5.94534646	7.453149839	2.723026147	3.49035469	4.215224635	5.077975832	3.282289988	5.731500539	3.825013767	3.519480665	2.575620017	4.207244261	4.394105527	5.747634894	4.133372608	5.182688427	4.516485613	7.288161033	4.352748022	6.457952873	4.237133214	3.582391718	2.874576231	3.328875996	4.121272187	3.535678372
-2.895	4.758052274	4.198109062	6.259435691	3.950860831	6.003632216	3.142373829	3.117852293	3.747172991	4.033865464	3.491316213	5.217398948	4.248453268	4.40722976	4.254130657	5.012334502	4.36115952	4.483972229	3.334575982	2.654763515	4.784446145	4.30108356	4.24287557	4.730278639	5.95443214	7.45686726	2.733012305	3.496199103	4.22062638	5.084145798	3.286086629	5.737196592	3.827870581	3.539540787	2.584618198	4.202257072	4.402250802	5.764624643	4.142139847	5.181802907	4.525019037	7.290922389	4.345859702	6.470131663	4.241384646	3.584646115	2.890520833	3.34151898	4.12211427	3.538901058
-2.894166667	4.766320018	4.201316426	6.262809462	3.953403632	6.029721158	3.142600771	3.11639649	3.752698579	4.038878064	3.50293837	5.221876247	4.249774352	4.413251088	4.258344752	5.020863445	4.36608096	4.485135167	3.339198875	2.658671017	4.788273584	4.310380563	4.250949673	4.729611722	5.962722915	7.459659313	2.742893562	3.50174378	4.225630102	5.089971536	3.289672428	5.742296704	3.830435218	3.559356991	2.593368474	4.196826685	4.409976243	5.781295496	4.150601525	5.180357066	4.533218613	7.293203166	4.338694162	6.481574606	4.245310279	3.58671902	2.906292561	3.353966894	4.122542968	3.541880734
-2.893333333	4.774344163	4.204230571	6.265589782	3.955596328	6.055413251	3.142574206	3.114633312	3.757873228	4.043348751	3.514283405	5.225944433	4.250767455	4.418916727	4.262123231	5.029045217	4.370594188	4.485768608	3.343544594	2.662419331	4.791803694	4.319335864	4.258667942	4.728594252	5.970227857	7.461534993	2.752669576	3.506992188	4.230241201	5.095455553	3.29304847	5.746804716	3.832711004	3.578929681	2.60187212	4.19095876	4.417286721	5.797650316	4.158758976	5.178357051	4.541086919	7.295006926	4.331258373	6.492289569	4.248914162	3.588614591	2.921891402	3.366219432	4.12256248	3.54462148
-2.8925	4.782127361	4.206855754	6.267783286	3.957442462	6.080706676	3.14229629	3.112566404	3.762700008	4.047284029	3.525351429	5.229608815	4.251436681	4.424231109	4.265471984	5.036883093	4.37470246	4.485880794	3.347615781	2.666009811	4.795039905	4.327952312	4.266032952	4.727229812	5.976956185	7.462503498	2.762340021	3.511947841	4.234465136	5.100600423	3.296215895	5.750724591	3.834701319	3.598259284	2.610130478	4.184659074	4.424187168	5.813692059	4.166613608	5.175809118	4.548626617	7.296337338	4.323559385	6.502284548	4.252200406	3.590337015	2.937317369	3.378276304	4.1221771	3.547127402
-2.891666667	4.789672304	4.209196277	6.269396702	3.958945656	6.105599694	3.141769245	3.110199481	3.767182052	4.050690492	3.536142609	5.232874789	4.251786206	4.429198713	4.268396958	5.044380397	4.378409109	4.485480047	3.351415138	2.669443849	4.797985705	4.336232824	4.273047346	4.725522065	5.982917262	7.462574219	2.771904589	3.516614301	4.238307424	5.105408784	3.299175894	5.754060408	3.836409599	3.617346249	2.618144961	4.17793352	4.430682581	5.82942377	4.174166907	5.17271963	4.555840454	7.297198167	4.315604321	6.511567667	4.255173187	3.591890508	2.952570495	3.390137235	4.121391213	3.549402636
-2.890833333	4.796981722	4.211256485	6.270436851	3.960109609	6.130090646	3.140995364	3.107536322	3.77132256	4.053574825	3.546657169	5.235747838	4.251820276	4.433824069	4.270904157	5.051540502	4.381717542	4.484574763	3.354945423	2.672722873	4.800644633	4.344180383	4.279713836	4.723474758	5.988120587	7.461756738	2.781362987	3.520995177	4.241773638	5.109883339	3.301929716	5.756816359	3.837839329	3.636191051	2.625917047	4.170788102	4.436778016	5.844848585	4.181420429	5.169095057	4.562731256	7.297593281	4.307400376	6.520147169	4.257836742	3.593279309	2.967650839	3.401801969	4.120209291	3.551451342
-2.89	4.804058378	4.21304077	6.270910648	3.960938097	6.154177948	3.139977001	3.104580769	3.77512479	4.055943794	3.556895384	5.238233525	4.251543205	4.438111749	4.272999633	5.05836683	4.384631241	4.483173408	3.358209453	2.675848344	4.803020282	4.351798038	4.286035197	4.721091717	5.992575798	7.460060825	2.790714941	3.525094122	4.2448694	5.114026852	3.304478662	5.758996752	3.838994048	3.654794184	2.633448284	4.163228932	4.442478588	5.859969725	4.188375807	5.16494197	4.56930193	7.297526643	4.298954811	6.528031414	4.260195368	3.594507681	2.982558479	3.413270263	4.118635895	3.553277706
-2.889166667	4.81090507	4.214553563	6.270825092	3.961434964	6.177860096	3.13871658	3.101336726	3.778592064	4.057804252	3.566857588	5.240337495	4.250959373	4.442066368	4.274689489	5.064862851	4.387153758	4.481284517	3.3612101	2.678821758	4.805116297	4.3590889	4.292014272	4.718376844	5.996292659	7.457496432	2.79996019	3.528914832	4.247600382	5.11784215	3.306824086	5.760606002	3.839877342	3.673156165	2.640740285	4.155262231	4.447789467	5.8747905	4.195034742	5.160267039	4.575555461	7.29700231	4.290274957	6.535228879	4.262253419	3.59557991	2.997293515	3.424541893	4.116675673	3.554885934
-2.888333333	4.817524627	4.215799333	6.270187268	3.961604131	6.201135664	3.137216584	3.097808159	3.781727763	4.059163128	3.576544165	5.242065469	4.250073223	4.445692584	4.275979874	5.071032078	4.38928872	4.478916687	3.363950288	2.681644644	4.806936369	4.366056145	4.297653963	4.715334119	5.999281065	7.454073688	2.809098493	3.532461046	4.249972305	5.121332116	3.308967394	5.761648632	3.840492844	3.691277531	2.647794732	4.14689432	4.452715876	5.889314302	4.201399008	5.155077033	4.58149491	7.296024432	4.281368203	6.541748147	4.26401531	3.596500297	3.011856069	3.435616646	4.114333353	3.556280252
-2.8875	4.82391991	4.216782589	6.269004341	3.961449585	6.224003305	3.135479563	3.093999092	3.784535326	4.060027431	3.585955554	5.243423242	4.248889262	4.44899509	4.276876981	5.076878069	4.391039822	4.476078577	3.366432998	2.684318564	4.808484238	4.372703007	4.302957239	4.711967599	6.001551031	7.449802894	2.81812962	3.535736539	4.251990933	5.124499696	3.310910044	5.76212927	3.840844233	3.70915884	2.65461337	4.138131626	4.45726309	5.903544606	4.207470447	5.14937881	4.587123414	7.294597248	4.272242	6.54759791	4.265485505	3.597273162	3.02624628	3.446494327	4.111613748	3.557464906
-2.886666667	4.830093809	4.217507874	6.267283556	3.960975382	6.246461751	3.133508126	3.089913605	3.787018248	4.060404241	3.595092247	5.244416679	4.247412055	4.451978617	4.277387043	5.082404426	4.392410827	4.472778899	3.368661262	2.686845111	4.809763686	4.379032782	4.307927123	4.708281409	6.003112693	7.444694523	2.827053363	3.538745125	4.25366207	5.127347887	3.312653548	5.762052648	3.84093523	3.726800668	2.661198014	4.12898067	4.461436432	5.917484968	4.213250971	5.143179323	4.592444181	7.292725087	4.262903855	6.552786961	4.266668527	3.597902841	3.040464311	3.457174755	4.108521748	3.558444157
-2.885833333	4.836049242	4.217979764	6.265032233	3.960185645	6.268509812	3.131304945	3.085555835	3.78918008	4.060300712	3.603954791	5.245051717	4.245646226	4.454647929	4.277516334	5.087614789	4.393405565	4.46902642	3.37063816	2.689225908	4.81077854	4.385048822	4.312566701	4.704279751	6.003976301	7.43875921	2.835869523	3.541490656	4.254991562	5.129879743	3.314199466	5.761423596	3.840769599	3.744203611	2.667550539	4.11944807	4.465241273	5.931139024	4.218742558	5.13648561	4.59746049	7.29041236	4.253361327	6.557324192	4.267568947	3.59839368	3.054510339	3.467657763	4.105062324	3.559222282
-2.885	4.841789153	4.218202868	6.262257763	3.95908456	6.290146378	3.12887275	3.080929971	3.791024427	4.059724065	3.61254378	5.245334354	4.243596453	4.45700782	4.27727116	5.092512841	4.394027933	4.464829958	3.372366827	2.691462609	4.811532666	4.390754537	4.316879115	4.699966893	6.004152214	7.432007749	2.844577923	3.543977014	4.255985289	5.132098373	3.315549411	5.760247042	3.840351144	3.761368281	2.673672889	4.109540538	4.468683027	5.944510485	4.223947253	5.129304795	4.60217569	7.287663565	4.243622027	6.561218588	4.268191389	3.598750036	3.068384563	3.477943198	4.101240519	3.559803569
-2.884166667	4.847316512	4.218181824	6.258967608	3.957676376	6.311370418	3.126214329	3.076040257	3.792554947	4.058681588	3.620859867	5.245270656	4.241267469	4.459063115	4.276657865	5.0971023	4.394281891	4.460198374	3.373850442	2.693556896	4.812029969	4.396153391	4.320867562	4.695347172	6.003650902	7.424451091	2.853178397	3.546208118	4.256649167	5.134006936	3.316705045	5.758528007	3.839683707	3.778295311	2.67956707	4.099264875	4.471767152	5.957603141	4.228867165	5.121644084	4.606593197	7.284483278	4.233693612	6.564479226	4.268540522	3.598976274	3.082087199	3.488030922	4.097061453	3.560192319
-2.883333333	4.852634311	4.217921298	6.255169295	3.955965404	6.33218098	3.123332531	3.070890983	3.793775349	4.057180629	3.628903751	5.244866744	4.238664059	4.460818663	4.275682821	5.101386925	4.394171462	4.455140571	3.375092236	2.69551048	4.81227439	4.401248902	4.324535294	4.690424991	6.002482933	7.416100337	2.861670795	3.548187914	4.256989143	5.135608641	3.31766808	5.756271608	3.838771166	3.794985347	2.685235152	4.088627969	4.474499143	5.970420852	4.233504468	5.11351076	4.610716491	7.280876154	4.223583782	6.56711527	4.268621066	3.599076767	3.09561848	3.49792081	4.092530317	3.560392842
-2.8825	4.857745564	4.217425982	6.250870416	3.953956011	6.352577191	3.120230257	3.065486492	3.794689391	4.055228599	3.636676185	5.2441288	4.235791054	4.462279341	4.27435243	5.105370507	4.39370073	4.449665492	3.376095481	2.697325098	4.812269905	4.406044638	4.327885614	4.685204819	6.000658978	7.406966731	2.870054984	3.549920379	4.257011191	5.136906747	3.318440276	5.753483049	3.837617436	3.811439055	2.690679268	4.077636792	4.476884537	5.982967553	4.237861397	5.104912185	4.614549117	7.276846927	4.213300281	6.569135968	4.268437783	3.59905589	3.108978655	3.507612749	4.087652371	3.560409455
-2.881666667	4.862653308	4.216700591	6.246078623	3.951652623	6.372558257	3.116910465	3.05983117	3.79530088	4.052832965	3.644177971	5.243063058	4.232653336	4.463450044	4.272673118	5.109056873	4.39287384	4.443782114	3.376863499	2.699002515	4.812020523	4.410544221	4.330921879	4.679691187	5.9981898	7.39706166	2.878330843	3.551409517	4.256721313	5.137904559	3.319023444	5.75016762	3.83622646	3.827657114	2.695901613	4.066298397	4.478928903	5.995247249	4.24194025	5.095855791	4.618094681	7.272400403	4.202850886	6.570550643	4.26799548	3.598918021	3.12216799	3.517106641	4.082432943	3.560246482
-2.880833333	4.867360595	4.215749864	6.240801623	3.949059722	6.392123465	3.113376167	3.053929452	3.79561367	4.050001247	3.651409964	5.241675803	4.229255829	4.464335692	4.270651336	5.112449882	4.391694995	4.437499446	3.377399653	2.70054452	4.811530283	4.414751319	4.333647492	4.673888684	5.995086253	7.386396648	2.88649827	3.552659358	4.256125537	5.138605428	3.319419439	5.746330698	3.834602218	3.843640219	2.700904444	4.054619917	4.480637845	6.007264009	4.245743384	5.086349083	4.621356847	7.267541459	4.192243412	6.571368699	4.267299007	3.598667537	3.135186767	3.526402401	4.076877427	3.559908249
-2.88	4.871870499	4.21457856	6.235047181	3.94618184	6.411272178	3.109630427	3.047785814	3.795631661	4.046741019	3.658373065	5.239973371	4.225603503	4.464941219	4.268293555	5.115553426	4.390168454	4.430826525	3.37770735	2.701952928	4.810803251	4.418669649	4.336065908	4.667801963	5.991359279	7.374983348	2.894557173	3.553673956	4.255229909	5.139012751	3.319630167	5.741977739	3.832748716	3.859389079	2.705690079	4.04260856	4.482016999	6.019021974	4.249273216	5.07639963	4.62433934	7.262275043	4.181485705	6.571599607	4.266353251	3.598308814	3.148035282	3.535499956	4.070991281	3.559399089
-2.879166667	4.876186106	4.213191455	6.228823112	3.943023564	6.430003843	3.105676362	3.041404773	3.795358795	4.043059902	3.665068229	5.237962141	4.221701366	4.465271575	4.265606266	5.118371425	4.388298533	4.423772411	3.377790037	2.703229576	4.809843521	4.422302972	4.338180625	4.661435732	5.987019901	7.362833541	2.902507477	3.554457385	4.254040495	5.139129964	3.319657579	5.737114281	3.830669987	3.874904419	2.710260896	4.030271604	4.483072029	6.030525345	4.252532218	5.066015066	4.627045936	7.25660617	4.170585637	6.571252907	4.265163143	3.597846224	3.160713847	3.544399245	4.064780024	3.55872333
-2.878333333	4.880310519	4.211593343	6.22213728	3.939589529	6.448317982	3.101517138	3.034790887	3.79479906	4.038965562	3.671496455	5.235648536	4.217554465	4.465331725	4.262595976	5.120907831	4.386089602	4.416346187	3.377651202	2.704376325	4.808655212	4.425655095	4.339995189	4.654794753	5.98207922	7.349959131	2.910349122	3.555013744	4.252563379	5.138960547	3.319503671	5.731745935	3.828370093	3.890186975	2.714619332	4.0176164	4.483808626	6.041778388	4.255522921	5.055203088	4.629480469	7.250539919	4.159551106	6.570338205	4.263733645	3.597284131	3.173222785	3.55310022	4.058249236	3.557885303
-2.8775	4.884246855	4.209789032	6.214997595	3.935884416	6.466214199	3.097155969	3.027948755	3.793956482	4.034465712	3.677658795	5.233039019	4.213167885	4.465126646	4.259269203	5.12316662	4.383546083	4.408556953	3.377294371	2.705395058	4.807242464	4.428729868	4.341513188	4.647883844	5.976548415	7.336372135	2.91808206	3.555347147	4.250804658	5.13850802	3.319170486	5.725878387	3.825853117	3.905237498	2.718767886	4.004650364	4.484232506	6.052785427	4.258247909	5.043971449	4.63164682	7.244081434	4.148390031	6.568865164	4.262069759	3.596626894	3.185562437	3.561602845	4.051404552	3.556889335
-2.876666667	4.887998241	4.207783345	6.207412009	3.931912954	6.483692176	3.092596119	3.020883007	3.792835127	4.0295681	3.683556345	5.230140088	4.208546743	4.464661321	4.25563248	5.125151797	4.380672451	4.400413821	3.37672311	2.706287678	4.805609437	4.431531179	4.342738252	4.640707874	5.97043873	7.322084685	2.925706259	3.555461727	4.24877044	5.137775937	3.318660111	5.719517395	3.823123167	3.920056751	2.722709111	3.991380975	4.484349409	6.063550846	4.260709821	5.032327957	4.633548924	7.237235916	4.137110352	6.566843506	4.260176518	3.595878858	3.197733151	3.569907097	4.044251665	3.555739749
-2.875833333	4.891567813	4.205581113	6.199388516	3.927679915	6.500751673	3.087840898	3.013598311	3.791439102	4.024280517	3.689190251	5.226958279	4.203696191	4.463940743	4.251692347	5.12686739	4.377473228	4.391925917	3.375941018	2.707056111	4.803760312	4.434062961	4.343674051	4.633271761	5.963761481	7.30710902	2.9332217	3.555361633	4.246466844	5.136767892	3.317974677	5.712668785	3.820184369	3.934645506	2.726445621	3.977815772	4.484165095	6.074079084	4.262911347	5.020280473	4.63519076	7.230008627	4.12572002	6.564283002	4.258058989	3.59504436	3.209735293	3.578012962	4.036796319	3.554440864
-2.875	4.894958721	4.20318718	6.190935146	3.923190113	6.517392533	3.082893661	3.006099368	3.789772549	4.018610784	3.694561706	5.223500155	4.198621409	4.46296991	4.247455351	5.128317453	4.373952989	4.383102371	3.374951731	2.707702299	4.801699285	4.436329179	4.344324295	4.625580473	5.956528042	7.29145748	2.940628379	3.555051029	4.243899994	5.135487513	3.317116359	5.705338446	3.817040869	3.949004552	2.729980083	3.963962354	4.483685342	6.084374635	4.264855228	5.007836907	4.636576354	7.222404882	4.114227	6.561193476	4.255722269	3.594127721	3.221569236	3.585920441	4.029044311	3.552996988
-2.874166667	4.898174116	4.200606394	6.182059962	3.918448402	6.533614675	3.077757806	2.99839091	3.787839643	4.012566758	3.699671948	5.21977231	4.193327605	4.461753821	4.242928043	5.129506059	4.370116351	4.373952321	3.373758918	2.708228203	4.799430565	4.43833384	4.344692732	4.617639021	5.948749848	7.275142505	2.947926304	3.554534088	4.241076021	5.133938462	3.316087373	5.697532334	3.81369683	3.963134684	2.733315224	3.949828372	4.482915945	6.094442047	4.266544256	4.995005215	4.637709776	7.214430053	4.102639267	6.557584794	4.253171484	3.593133245	3.233235368	3.593629545	4.021001486	3.551412422
-2.873333333	4.901217161	4.19784361	6.172771063	3.913459672	6.549418097	3.072436774	2.990477697	3.785644598	4.006156323	3.704522262	5.215781363	4.187820014	4.460297479	4.238116979	5.130437305	4.365967981	4.364484901	3.37236628	2.708635804	4.796958377	4.440080982	4.344783144	4.609452464	5.940438388	7.258176624	2.955115497	3.553814999	4.238001055	5.132124431	3.314889979	5.689256462	3.810156432	3.97703671	2.736453822	3.935421529	4.481862715	6.104285913	4.26798127	4.981793397	4.638595135	7.206089559	4.090964798	6.553466865	4.250411787	3.592065221	3.244734085	3.601140294	4.012673735	3.549691457
-2.8725	4.904091019	4.19490369	6.163076572	3.908228854	6.564802877	3.066934049	2.982364517	3.783191655	3.999387391	3.709113978	5.211533955	4.182103893	4.458605883	4.233028711	5.131115307	4.361512588	4.354709246	3.370777551	2.708927096	4.794286953	4.441574677	4.34459935	4.6010259	5.9316052	7.240572456	2.962195995	3.552897956	4.234681229	5.130049144	3.313526476	5.680516902	3.806423866	3.990711448	2.739398711	3.920749576	4.480531474	6.11391088	4.269169156	4.968209491	4.639236582	7.197388871	4.079211575	6.548849635	4.247448355	3.590927916	3.256065793	3.608452724	4.004066996	3.54783837
-2.871666667	4.906798859	4.191791494	6.152984641	3.902760907	6.579769171	3.061253153	2.974056186	3.780485091	3.992267896	3.713448472	5.207036747	4.176184522	4.45668403	4.227669791	5.131544198	4.356754923	4.344634483	3.368996493	2.709104092	4.791420538	4.442819032	4.344145199	4.592364469	5.922261869	7.222342702	2.969167846	3.551787162	4.231122672	5.127716353	3.311999206	5.67131978	3.802503337	4.004159725	2.742152779	3.905820311	4.478928055	6.123321637	4.270110844	4.954261575	4.639638303	7.188333506	4.067387578	6.543743084	4.244286394	3.589725577	3.267230911	3.615566877	3.995187249	3.545857426
-2.870833333	4.909343852	4.188511885	6.142503445	3.897060827	6.594317215	3.055397648	2.965557543	3.777529208	3.984805795	3.717527163	5.202296419	4.170067199	4.454536915	4.222046767	5.131728132	4.351699782	4.334269731	3.367026896	2.709168817	4.788363379	4.443818179	4.343424573	4.583473349	5.912420024	7.20350014	2.976031114	3.550486829	4.227331509	5.125129837	3.310310548	5.661671275	3.798399059	4.017382377	2.744718965	3.890641571	4.477058301	6.132522917	4.27080931	4.939957761	4.639804521	7.178929026	4.055500782	6.538157222	4.240931126	3.588462427	3.278229863	3.62248281	3.986040512	3.543752873
-2.87	4.911729166	4.185069723	6.131641178	3.891133639	6.608447321	3.049371133	2.956873447	3.77432834	3.977009064	3.721351514	5.197319663	4.16375724	4.452169521	4.216166179	5.131671274	4.346351997	4.323624095	3.364872578	2.709123313	4.785119732	4.444576283	4.342441384	4.574357756	5.902091331	7.184057624	2.982785872	3.549001169	4.223313857	5.122293402	3.30846292	5.651577615	3.794115254	4.030380251	2.74710026	3.875221236	4.47492806	6.141519496	4.271267573	4.925306189	4.639739491	7.169181033	4.043559156	6.532102087	4.2373878	3.587142666	3.289063083	3.629200589	3.976632846	3.541528944
-2.869166667	4.913957973	4.181469869	6.120406056	3.884984395	6.622159882	3.043177242	2.94800878	3.770886844	3.968885694	3.724923034	5.192113182	4.157259978	4.449586828	4.21003456	5.131377809	4.34071644	4.312706668	3.362537383	2.708969631	4.781693854	4.445097534	4.341199572	4.565022939	5.89128749	7.164028072	2.98943221	3.547334401	4.219075826	5.119210878	3.306458781	5.641045075	3.789656154	4.043154201	2.749299705	3.859567218	4.472543186	6.150316189	4.27148869	4.910315033	4.639447499	7.159095172	4.031570656	6.525587738	4.233661679	3.585770463	3.299731015	3.63572029	3.966970344	3.539189852
-2.868333333	4.91603344	4.177717175	6.108806306	3.878618175	6.635455366	3.036819645	2.938968444	3.767209104	3.960443689	3.72824327	5.18668369	4.150580755	4.446793802	4.20365843	5.130851933	4.334798022	4.30152652	3.360025179	2.708709839	4.778090005	4.445386148	4.339703105	4.555474178	5.880020234	7.143424467	2.995970228	3.545490745	4.214623512	5.115886115	3.304300625	5.630079974	3.785025992	4.055705087	2.751320392	3.843687465	4.469909536	6.158917847	4.271475762	4.894992487	4.63893286	7.148677123	4.019543225	6.518624256	4.229758049	3.584349963	3.310234107	3.642042	3.957059134	3.536739792
-2.8675	4.917958729	4.17381649	6.096850169	3.872040084	6.648334322	3.030302044	2.929757354	3.763299528	3.951691065	3.731313817	5.181037906	4.143724928	4.443795396	4.197044299	5.130097853	4.328601688	4.290092701	3.357339856	2.708346011	4.774312442	4.445446365	4.337955974	4.545716789	5.86830132	7.122259851	3.002400041	3.54347442	4.209963	5.112322988	3.301990981	5.618688672	3.780229007	4.06803378	2.753165459	3.827589953	4.467032969	6.167329359	4.271231924	4.879346773	4.638199916	7.137932604	4.007484789	6.511221737	4.225682207	3.582885277	3.320572816	3.648165818	3.946905379	3.534182936
-2.866666667	4.919737001	4.169772652	6.084545898	3.865255247	6.660797376	3.023628175	2.920380446	3.759162545	3.942635845	3.734136306	5.175182551	4.136697861	4.440596552	4.19019866	5.12911979	4.322132416	4.278414239	3.354485327	2.707880236	4.770365421	4.445282447	4.335962196	4.535756111	5.856142529	7.100547318	3.008721775	3.541289645	4.205100359	5.10852539	3.299532417	5.60687757	3.77526944	4.080141158	2.754838094	3.811282685	4.463919341	6.175555645	4.270760352	4.863386129	4.637253033	7.126867364	3.995403254	6.503390287	4.221439468	3.581380487	3.330747607	3.654091853	3.936515268	3.531523435
-2.865833333	4.921371407	4.165590493	6.071901751	3.858268813	6.67284523	3.016801803	2.910842663	3.754802605	3.933286058	3.736712414	5.169124349	4.129504926	4.437202195	4.183127991	5.127921975	4.315395221	4.266500129	3.351465526	2.707314609	4.766253194	4.444898677	4.333725811	4.525597513	5.843555662	7.078300012	3.014935569	3.538940636	4.200041638	5.104497233	3.296927534	5.594653103	3.770151532	4.092028104	2.756341531	3.794773689	4.460574507	6.183601654	4.270064253	4.847118812	4.636096601	7.115487187	3.983306501	6.495140026	4.217035158	3.579839641	3.340758948	3.659820222	3.925895018	3.528765414
-2.865	4.922865092	4.161274832	6.058925993	3.851085947	6.684478665	3.009826721	2.901148966	3.750224178	3.923649736	3.739043857	5.162870019	4.122151497	4.433617231	4.17583875	5.126508645	4.308395145	4.254359339	3.348284403	2.706651236	4.761980007	4.444299358	4.331250877	4.515246389	5.830552534	7.055531118	3.021041575	3.536431604	4.19479287	5.100242444	3.294178965	5.58202174	3.764879522	4.103695509	2.757679048	3.778071012	4.45700432	6.191472367	4.269146873	4.830553091	4.634735029	7.103797881	3.971202384	6.486481075	4.212474616	3.578266749	3.350607314	3.665351054	3.915050875	3.525912975
-2.864166667	4.924221193	4.156830475	6.04562689	3.843711834	6.695698537	3.002706752	2.891304322	3.745431751	3.913734913	3.741132389	5.156426277	4.114642955	4.429846548	4.168337375	5.124884047	4.301137265	4.242000802	3.344945928	2.705892229	4.757550097	4.443488809	4.328541476	4.504708154	5.817144971	7.032253863	3.027039955	3.533766756	4.189360063	5.095764968	3.291289381	5.568989982	3.759457647	4.115144271	2.75885397	3.761182721	4.453214622	6.19917279	4.268011487	4.81369725	4.633172747	7.091805285	3.959098729	6.477423559	4.20776319	3.576665789	3.360293187	3.67068449	3.903989104	3.522970192
-2.863333333	4.925442836	4.152262215	6.032012708	3.83615167	6.706505782	2.995445745	2.881313709	3.740429827	3.903549618	3.742979806	5.149799831	4.106984679	4.425895013	4.160630281	5.123052436	4.293626682	4.229433415	3.341454088	2.705039709	4.752967694	4.442471366	4.325601703	4.493988246	5.803344808	7.008481505	3.032930886	3.530950292	4.183749202	5.091068762	3.288261479	5.555564358	3.753890139	4.126375293	2.759869662	3.744116894	4.449211253	6.206707952	4.266661402	4.796559577	4.631414198	7.079515262	3.947003327	6.467977601	4.202906236	3.575040696	3.36981705	3.675820679	3.892715994	3.51994111
-2.8625	4.926533134	4.147574828	6.018091713	3.828410668	6.716901408	2.988047572	2.871182109	3.735222925	3.893101879	3.744587943	5.142997378	4.099182048	4.421767471	4.15272386	5.121018068	4.285868528	4.216666033	3.337812881	2.7040958	4.748237014	4.44125138	4.322435675	4.48309212	5.789163882	6.984227334	3.038714557	3.527986403	4.177966248	5.086157797	3.285097992	5.541751422	3.748181223	4.137389485	2.760729534	3.726881623	4.44500004	6.214082907	4.265099955	4.77914837	4.629463843	7.066933697	3.934923934	6.458153321	4.197909117	3.573395368	3.379179393	3.68075978	3.881237853	3.516829746
-2.861666667	4.92749519	4.142773072	6.003872162	3.82049405	6.726886504	2.980516131	2.860914511	3.729815577	3.882399714	3.745958672	5.136025604	4.091240437	4.417468742	4.144624475	5.118785207	4.27786796	4.203707473	3.334026322	2.703062634	4.743362263	4.439833215	4.31904752	4.472025251	5.774614032	6.959504662	3.044391166	3.524879271	4.172017131	5.081036052	3.281801681	5.527557754	3.742335119	4.148187761	2.761437036	3.70948501	4.440586801	6.221302724	4.263330512	4.761471928	4.627326152	7.054066496	3.922868264	6.447960829	4.192777203	3.571733662	3.388380709	3.685501963	3.869561004	3.513640086
-2.860833333	4.928332092	4.137861688	5.989362308	3.812407047	6.73646223	2.97285534	2.850515906	3.724212325	3.871451135	3.747093904	5.128891178	4.083165216	4.413003621	4.136338465	5.116358119	4.26963016	4.190566502	3.330098437	2.701942346	4.73834763	4.438221246	4.315441381	4.460793125	5.759707091	6.934326823	3.049960926	3.521633067	4.165907755	5.07570752	3.278375337	5.512989952	3.736356036	4.158771043	2.761995659	3.691935158	4.435977339	6.228372494	4.261356463	4.743538548	4.625005608	7.040919583	3.910843991	6.437410224	4.187515865	3.57005939	3.397421494	3.690047409	3.857691787	3.510376082
-2.86	4.929046912	4.132845395	5.974570393	3.8041549	6.745629827	2.96506914	2.839991289	3.718417725	3.860264138	3.747995587	5.121600752	4.07496175	4.408376876	4.127872135	5.113741072	4.261160332	4.177251844	3.326033262	2.700737073	4.733197289	4.436419859	4.311621416	4.449401245	5.744454887	6.908707163	3.055424061	3.51825195	4.159643989	5.070176198	3.274821778	5.498054633	3.730248172	4.169140256	2.76240893	3.674240176	4.431177445	6.235297322	4.259181228	4.725356529	4.622506702	7.027498901	3.898858743	6.426511591	4.182130477	3.568376322	3.406302248	3.694396307	3.845636553	3.507041656
-2.859166667	4.929642707	4.127728891	5.959504646	3.795742853	6.754390606	2.957161489	2.829345652	3.712436341	3.84884671	3.748665706	5.114160957	4.066635392	4.403593246	4.119231763	5.110938335	4.252463703	4.163772168	3.321834843	2.699448957	4.727915396	4.434433445	4.307591791	4.437855123	5.728869235	6.882659041	3.060780806	3.514740064	4.153231671	5.064446093	3.271143853	5.482758432	3.724015715	4.17929633	2.762680417	3.656408171	4.426192894	6.242082325	4.256808246	4.706934162	4.619833929	7.013810404	3.886920099	6.415274996	4.176626415	3.566688181	3.415023472	3.698548857	3.833401666	3.503640693
-2.858333333	4.930122515	4.12251685	5.944173284	3.787176154	6.762745956	2.949136364	2.818583985	3.706272742	3.837206817	3.74910628	5.106578403	4.058191486	4.398657439	4.11042359	5.107954176	4.243545522	4.150136093	3.317507233	2.698080141	4.722506089	4.432266408	4.303356682	4.426160281	5.712961936	6.85619582	3.066031409	3.511101541	4.146676602	5.058521216	3.267344433	5.467107995	3.717662837	4.1892402	2.762813722	3.638447248	4.421029444	6.248732632	4.254240983	4.688279731	4.616991791	6.999860061	3.875035585	6.403710487	4.171009052	3.564998643	3.423585671	3.70250527	3.820993495	3.500177043
-2.8575	4.930489356	4.117213921	5.928584505	3.778460055	6.770697339	2.940997759	2.807711278	3.699931506	3.82535241	3.749319366	5.098859672	4.049635362	4.393574134	4.101453826	5.104792863	4.234411055	4.13635218	3.313054492	2.696632768	4.716973483	4.429923151	4.298920275	4.414322248	5.696744772	6.829330863	3.071176128	3.507340496	4.139984547	5.052405582	3.263426418	5.45110998	3.711193697	4.198972807	2.762812484	3.620365504	4.415692832	6.255253379	4.251482922	4.669401509	4.613984791	6.985653851	3.863212675	6.391828084	4.165283762	3.563311338	3.43198935	3.706265767	3.80841842	3.496654519
-2.856666667	4.930746232	4.111824728	5.91274649	3.769599806	6.778246292	2.932749682	2.796732512	3.693417216	3.813291417	3.749307056	5.091011319	4.040972336	4.388347975	4.092328641	5.10145866	4.225065587	4.122428934	3.308480686	2.695108982	4.711321672	4.427408086	4.294286762	4.40234656	5.680229505	6.802077532	3.076215234	3.503461025	4.133161232	5.046103209	3.25939273	5.434771054	3.704612438	4.208495093	2.762680374	3.602171028	4.410188778	6.261649712	4.248537568	4.650307755	4.610817432	6.971197763	3.851458782	6.379637781	4.159455911	3.561629843	3.440235017	3.709830577	3.795682822	3.493076896
-2.855833333	4.93089612	4.106353865	5.896667398	3.760600656	6.785394425	2.924396155	2.785652663	3.686734456	3.801031743	3.749071475	5.08303987	4.032207707	4.382983574	4.083054169	5.097955831	4.21551442	4.108374798	3.303789883	2.693510926	4.705554725	4.424725624	4.289460339	4.390238753	5.66342787	6.774449177	3.081149009	3.499467208	4.126212342	5.039618116	3.255246317	5.418097889	3.697923183	4.217808008	2.762421098	3.583871895	4.404522978	6.267926778	4.245408443	4.631006716	4.607494216	6.956497789	3.839781262	6.367149543	4.153530863	3.559957686	3.448323179	3.713199943	3.782793084	3.48944791
-2.855	4.930941978	4.100805898	5.880355364	3.75146785	6.792143422	2.915941213	2.774476698	3.679887815	3.788581268	3.748614782	5.074951818	4.023346757	4.377485504	4.073636506	5.094288631	4.20576287	4.09419815	3.298986154	2.69184074	4.699676687	4.421880179	4.28444521	4.378004369	5.646351572	6.74645914	3.085977745	3.495363104	4.11914352	5.032954322	3.250990148	5.401097162	3.691130037	4.226912503	2.762038391	3.565476167	4.398701105	6.274089728	4.242099088	4.611506616	4.604019641	6.94155993	3.828187403	6.3543733	4.147513975	3.558298344	3.456254345	3.716374114	3.769755592	3.485771256
-2.854166667	4.930886739	4.095185365	5.863818498	3.742206629	6.79849504	2.9073889	2.763209575	3.67288188	3.775947845	3.747939171	5.066753621	4.014394746	4.371858306	4.064081704	5.090461312	4.19581627	4.079907304	3.294073572	2.690100565	4.693691575	4.418876163	4.279245578	4.365648947	5.629012286	6.71812074	3.090701748	3.491152753	4.111960365	5.026115846	3.246627212	5.383775551	3.684237086	4.235809535	2.761536019	3.546991887	4.392728809	6.280143711	4.238613057	4.591815661	4.6003982	6.926390188	3.816684431	6.341318947	4.141410594	3.55665524	3.464029025	3.719353352	3.756576729	3.482050588
-2.853333333	4.930733314	4.089496767	5.847064884	3.732822226	6.804451106	2.898743271	2.751856239	3.665721239	3.763139295	3.747046865	5.058451698	4.005356913	4.36610648	4.054395775	5.08647812	4.185679963	4.065510507	3.289056208	2.688292535	4.687603379	4.415717987	4.273865651	4.353178023	5.611421649	6.689447278	3.095321334	3.486840171	4.104668431	5.019106702	3.242160522	5.366139734	3.677248392	4.244500063	2.760917777	3.528427076	4.386611713	6.286093875	4.234953919	4.571942034	4.596634377	6.910994565	3.8052795	6.327996336	4.135226059	3.555031741	3.471647728	3.722137929	3.743262873	3.478289517
-2.8525	4.930484587	4.083744578	5.830102575	3.723319865	6.810013522	2.890008388	2.740421622	3.658410477	3.750163409	3.745940123	5.050052432	3.996238474	4.360234487	4.044584686	5.082343291	4.175359303	4.051015934	3.283938133	2.686418783	4.681416057	4.412410058	4.268309634	4.340597132	5.593591258	6.660452027	3.099836829	3.482429353	4.097273225	5.011930901	3.237593107	5.348196386	3.670167996	4.25298505	2.760187488	3.509789732	4.380355413	6.291945365	4.231125255	4.55189389	4.592732649	6.895379064	3.793979692	6.314415282	4.128965697	3.55343116	3.479110963	3.724728126	3.729820397	3.474491611
-2.851666667	4.930143414	4.077933232	5.812939591	3.71370476	6.815184261	2.881188321	2.728910641	3.650954175	3.737027943	3.744621233	5.041562162	3.987044617	4.35424675	4.034654359	5.078061056	4.164859657	4.036431687	3.278723411	2.684481435	4.675133539	4.408956778	4.262581733	4.3279118	5.575532671	6.63114823	3.104248572	3.477924267	4.089780203	5.004592451	3.232928017	5.329952176	3.662999913	4.261265465	2.759349001	3.491087829	4.373965477	6.297703316	4.227130657	4.531679357	4.58869748	6.879549685	3.782792015	6.30058555	4.122634824	3.551856754	3.486419239	3.727124237	3.716255667	3.470660393
-2.850833333	4.929712627	4.072067131	5.795583921	3.703982111	6.819965364	2.872287142	2.717328198	3.64335691	3.723740619	3.743092514	5.032987183	3.977780506	4.348147648	4.024610671	5.073635632	4.154186398	4.021765795	3.273416107	2.682482614	4.668759721	4.405362545	4.256686153	4.315127547	5.557257396	6.601549095	3.108556912	3.47332886	4.082194774	4.99709535	3.228168317	5.311413765	3.655748133	4.269342276	2.758406187	3.472329309	4.367447443	6.303372858	4.222973727	4.511306534	4.584533321	6.863512424	3.771723398	6.28651686	4.11623874	3.550311722	3.493573061	3.729326563	3.702575038	3.46679934
-2.85	4.929195026	4.066150638	5.778043517	3.694157107	6.824358947	2.86330893	2.705679174	3.635623252	3.710309117	3.741356318	5.024333747	3.968451274	4.341941521	4.014459448	5.069071229	4.143344908	4.007026208	3.268020275	2.680424434	4.662298466	4.401631744	4.250627093	4.302249882	5.538776892	6.57166779	3.11276221	3.468647051	4.074522293	4.989443591	3.22331709	5.292587807	3.648416621	4.277216458	2.757362945	3.453522082	4.360806818	6.308959106	4.218658077	4.490783484	4.580244608	6.84727327	3.760780691	6.27221888	4.109782732	3.548799204	3.500572937	3.731335419	3.688784853	3.462911884
-2.849166667	4.928593385	4.06018808	5.760326294	3.684234918	6.828367191	2.854257765	2.693968434	3.627757765	3.696741081	3.739415022	5.015608053	3.959062025	4.335632663	4.00420647	5.064372044	4.132340574	3.992220797	3.262539964	2.678309004	4.655753602	4.397768757	4.244408749	4.289284305	5.520102568	6.541517439	3.116864838	3.46388273	4.066768063	4.981641157	3.218377433	5.273480942	3.641009311	4.284888989	2.756223192	3.434674025	4.354049077	6.314467166	4.214187324	4.470118236	4.57583576	6.830838203	3.749970659	6.257701224	4.103272068	3.54732228	3.507419372	3.733151129	3.674891443	3.459001406
-2.848333333	4.927910446	4.054183742	5.742440125	3.674220699	6.831992352	2.845137727	2.682200819	3.619765001	3.68304411	3.737271036	5.006816255	3.949617829	4.329225324	3.993857466	5.059542261	4.12117879	3.977357354	3.256979214	2.676138425	4.649128921	4.393777951	4.238035309	4.276236299	5.501245773	6.511111119	3.120865178	3.459039761	4.058937332	4.97369202	3.213352457	5.254099796	3.633530111	4.292360847	2.754990868	3.415792976	4.347179662	6.319902125	4.209565091	4.449318782	4.57131118	6.814213197	3.739299983	6.24297345	4.096712	3.545883972	3.514112869	3.734774028	3.660901121	3.455071243
-2.8475	4.927148918	4.048141871	5.724392845	3.664119585	6.83523675	2.835952896	2.670381149	3.611649505	3.66922576	3.734926796	4.99796445	3.940123723	4.322723709	3.98341811	5.05458605	4.109864952	3.962443586	3.251342056	2.673914788	4.642428178	4.389663683	4.231510957	4.263111335	5.482217799	6.480461856	3.124763623	3.454121979	4.051035293	4.965600142	3.208245287	5.234450982	3.625982897	4.299633017	2.75366993	3.396886735	4.340203981	6.325269057	4.204795005	4.428393074	4.566675245	6.797404212	3.728775254	6.228045058	4.090107759	3.544487236	3.520653928	3.736204461	3.646820184	3.45112468
-2.846666667	4.926311481	4.04206667	5.706192243	3.653936691	6.838102775	2.826707352	2.658514219	3.603415808	3.655293542	3.732384769	4.989058685	3.93058471	4.316131979	3.972894029	5.049507569	4.09840446	3.947487115	3.245632507	2.671640176	4.635655088	4.385430296	4.224839866	4.249914865	5.463029877	6.449582617	3.128560578	3.449133188	4.043067081	4.957369472	3.203059059	5.214541092	3.618371515	4.306706485	2.752264355	3.377963057	4.333127405	6.330573012	4.199880697	4.407349019	4.561932316	6.780417195	3.718402974	6.212925484	4.083464557	3.543134972	3.527043049	3.737442785	3.632654909	3.447164951
-2.845833333	4.92540078	4.035962301	5.687846066	3.643677108	6.840592886	2.817405169	2.646604798	3.59506843	3.641254918	3.729647445	4.980104947	3.921005754	4.309454245	3.962290791	5.044310957	4.086802713	3.932495476	3.239854574	2.669316662	4.62881333	4.381082119	4.218026201	4.236652324	5.443693168	6.418486311	3.132256459	3.444077162	4.035037772	4.949003944	3.197796919	5.1943767	3.610699776	4.313582242	2.750778134	3.359029653	4.32595527	6.335819022	4.194825799	4.386194484	4.557086726	6.76325808	3.708189549	6.197624102	4.076787582	3.541830011	3.533280728	3.738489369	3.61841155	3.44319524
-2.845	4.924419427	4.029832882	5.66936201	3.633345905	6.842709608	2.808050418	2.63465763	3.586611874	3.627117299	3.726717344	4.971109169	3.911391783	4.302694572	3.951613912	5.039000339	4.075065112	3.917476116	3.234012247	2.666946309	4.621906539	4.376623464	4.211074116	4.223329125	5.42421877	6.387185782	3.135851691	3.438957641	4.026952383	4.940507481	3.192462024	5.173964357	3.602971462	4.320261279	2.749215274	3.340094187	4.318692874	6.341012095	4.189633943	4.364937285	4.552142785	6.745932784	3.69814129	6.182150218	4.070082	3.540575123	3.53936746	3.739344591	3.60409634	3.439218679
-2.844166667	4.923369997	4.023682484	5.650747727	3.622948124	6.844455532	2.798647162	2.622677429	3.57805063	3.612888048	3.723597011	4.96207722	3.901747682	4.295856976	3.940868851	5.033579823	4.063197055	3.902436389	3.228109505	2.664531167	4.61493831	4.372058628	4.203987752	4.209950659	5.404617703	6.355693807	3.139346712	3.433778335	4.01881587	4.931883985	3.187057539	5.153310591	3.595190317	4.326744594	2.747579797	3.321164271	4.311345476	6.34615721	4.18430876	4.343585193	4.547104772	6.728447206	3.68826441	6.16651307	4.063352951	3.539373015	3.545303736	3.740008843	3.589715486	3.435238348
-2.843333333	4.922255031	4.017515134	5.632010815	3.612488782	6.845833316	2.789199459	2.610668879	3.569389171	3.598574473	3.720289016	4.95301491	3.892078297	4.288945424	3.930061009	5.028053496	4.05120394	3.88738356	3.222150305	2.662073276	4.607912195	4.367391885	4.196771239	4.196522295	5.384900918	6.324023089	3.14274197	3.428542918	4.010633126	4.923137344	3.181586636	5.132421904	3.587360051	4.333033185	2.745875732	3.302247466	4.303918295	6.351259323	4.178853881	4.322145926	4.541976941	6.710807227	3.678565022	6.150721823	4.056605549	3.538226326	3.551090045	3.740482526	3.575275168	3.431257271
-2.8425	4.921077035	4.011334811	5.613158822	3.601972864	6.846845684	2.779711356	2.598636632	3.560631951	3.584183827	3.716795955	4.943927985	3.882388431	4.281963832	3.919195731	5.022425429	4.039091159	3.872324797	3.216138589	2.65957466	4.600831703	4.362627494	4.189428692	4.183049373	5.365079285	6.292186257	3.146037923	3.423255032	4.002408981	4.914271427	3.176052494	5.11130477	3.579484338	4.339128055	2.744107123	3.283351277	4.296416513	6.356323358	4.17327293	4.300627149	4.536763514	6.693018705	3.669049132	6.134785568	4.049844882	3.53713763	3.556726871	3.740766054	3.560781535	3.42727842
-2.841666667	4.919838474	4.005145445	5.594199242	3.591405328	6.847495421	2.770186892	2.586585309	3.551783405	3.569723305	3.713120447	4.934822124	3.872682841	4.274916066	3.9082783	5.01669967	4.026864101	3.857267173	3.21007828	2.657037335	4.593700297	4.357769691	4.18196421	4.169537209	5.345163594	6.260195859	3.14923504	3.417918282	3.994148202	4.905290084	3.170458296	5.089965635	3.571566815	4.34503021	2.742278021	3.264483152	4.288845265	6.361354208	4.167569528	4.279036473	4.53146868	6.675087479	3.659722646	6.11871332	4.043076008	3.536109435	3.562214698	3.740859853	3.54624071	3.42330471
-2.840833333	4.918541779	3.99895092	5.575139514	3.5807911	6.847785381	2.760630092	2.574519496	3.542847948	3.555200047	3.709265135	4.925702941	3.862966241	4.267805942	3.897313942	5.010880248	4.014528145	3.842217665	3.203973279	2.654463297	4.586521395	4.352822687	4.174381877	4.155991087	5.325164552	6.22806436	3.152333802	3.412536236	3.985855488	4.896197144	3.164807228	5.068410914	3.563611079	4.350740659	2.740392483	3.245650477	4.281209648	6.366356731	4.161747289	4.257381451	4.526096596	6.657019361	3.650591357	6.102514015	4.036303956	3.53514418	3.567554004	3.740764359	3.531658778	3.419339002
-2.84	4.91718934	3.992755065	5.555987019	3.570135072	6.847718479	2.751044971	2.562443744	3.533829973	3.540621131	3.705232687	4.91657598	3.853243295	4.260637221	3.886307819	5.00497117	4.002088669	3.82718315	3.197827465	2.651854533	4.579298371	4.347790673	4.16668576	4.142416264	5.305092778	6.195804138	3.1553347	3.407112428	3.977535473	4.886996416	3.159102483	5.046646987	3.555620692	4.356260413	2.738454574	3.226860579	4.273514714	6.37133575	4.155809821	4.235669579	4.520651381	6.638820139	3.641660951	6.086196509	4.029533721	3.53424424	3.572745264	3.740480024	3.517041795	3.4153841
-2.839166667	4.915783508	3.986561663	5.536749082	3.559442101	6.847297691	2.741435526	2.550362566	3.524733849	3.525993574	3.701025791	4.907446715	3.843518622	4.253413616	3.875265035	4.998976419	3.989551036	3.812170405	3.191644695	2.64921301	4.572034548	4.342677813	4.158879906	4.12881796	5.284958804	6.163427481	3.158238235	3.401650352	3.969192723	4.877691684	3.15334725	5.024680203	3.547599172	4.36159049	2.736468361	3.208120718	4.265765473	6.376296052	4.149760723	4.213908289	4.515137119	6.620495576	3.632937	6.069769573	4.022770269	3.533411918	3.577788952	3.740007309	3.502395777	3.41144275
-2.838333333	4.914326594	3.980374442	5.517432966	3.548717009	6.846526057	2.731805743	2.538280439	3.515563923	3.51132433	3.696647157	4.89832055	3.833796789	4.246138783	3.864190628	4.992899955	3.976920604	3.797186105	3.185428799	2.646540682	4.564733204	4.337488246	4.150968344	4.115201364	5.264773069	6.130946582	3.161044919	3.396153465	3.960831736	4.868286711	3.147544724	5.002516871	3.539549998	4.366731907	2.734437917	3.189438089	4.257966887	6.381242383	4.143603583	4.192104954	4.509557856	6.602051406	3.624424965	6.053241894	4.016018531	3.53264945	3.582685536	3.739346687	3.487726705	3.407517641
-2.8375	4.912820868	3.974197078	5.498045875	3.537964582	6.845406678	2.722159587	2.526201797	3.506324516	3.496620287	3.692099517	4.889202812	3.824082313	4.238816326	3.853089574	4.986745713	3.964202717	3.782236821	3.179183585	2.643839486	4.557397566	4.332226084	4.142955083	4.101571631	5.244545916	6.098373537	3.163755277	3.390625185	3.952456939	4.858785236	3.141698094	4.980163265	3.531476609	4.371685687	2.732367311	3.170819815	4.250123876	6.386179448	4.13734198	4.170266879	4.503917598	6.583493333	3.616130187	6.03662207	4.009283401	3.531959003	3.58743548	3.738498647	3.47304052	3.403611403
-2.836666667	4.91126856	3.968033194	5.478594948	3.527189565	6.843942716	2.712501008	2.514131038	3.497019921	3.48188827	3.687385625	4.880098756	3.814379659	4.231449797	3.841966785	4.980517605	3.95140271	3.767329023	3.17291283	2.641111342	4.550030813	4.326895408	4.134844108	4.087933875	5.224287593	6.06572034	3.16636984	3.385068889	3.94407269	4.849190969	3.135810552	4.95762562	3.523382402	4.376452858	2.730260616	3.152272951	4.242241311	6.391111908	4.13097948	4.148401305	4.498220309	6.56482703	3.60805789	6.019918612	4.00256974	3.531342673	3.592039245	3.737463688	3.458343121	3.399726606
-2.835833333	4.909671856	3.961886356	5.459087262	3.516396664	6.842137392	2.702833934	2.502072515	3.487654405	3.467135034	3.682508252	4.87101356	3.804693239	4.224042691	3.830827107	4.974219513	3.938525902	3.752469071	3.166620287	2.638358152	4.542636074	4.321500272	4.126639385	4.074293174	5.204008247	6.032998883	3.168889154	3.379487916	3.935683277	4.839507598	3.129885283	4.934910128	3.515270728	4.381034449	2.728121901	3.133804478	4.234324017	6.396044379	4.124519636	4.126515403	4.49246991	6.546058142	3.600213179	6.003139936	3.99588237	3.530802489	3.596497291	3.736242323	3.443640365	3.395865764
-2.835	4.908032901	3.955760079	5.439529827	3.505590544	6.839993985	2.693162274	2.490030539	3.478232206	3.452367267	3.677470191	4.861952323	3.79502741	4.216598451	3.819675322	4.967855295	3.9255776	3.737663222	3.160309675	2.635581799	4.535216425	4.316044699	4.118344854	4.060654566	5.183717921	6.000220947	3.171313774	3.373885563	3.927292912	4.829738781	3.123925471	4.912022939	3.507144899	4.385431494	2.725955231	3.115421302	4.226376773	6.400981432	4.117965985	4.104616276	4.48667028	6.527192275	3.592601034	5.986294366	3.989226073	3.530340407	3.600810069	3.734835078	3.428938066	3.392031326
-2.834166667	4.906353797	3.949657817	5.419929588	3.494775826	6.837515835	2.683489915	2.478009376	3.468757532	3.437591585	3.672274252	4.852920068	3.785386475	4.209120462	3.808516145	4.96142878	3.912563092	3.722917622	3.153984685	2.63278415	4.527774893	4.31053268	4.109964432	4.047023046	5.163426555	5.967398205	3.173644265	3.368265084	3.918905739	4.819888149	3.117934293	4.888970162	3.499008179	4.389645031	2.723764667	3.097130248	4.218404307	6.405927587	4.111322052	4.082710954	4.48082525	6.508235006	3.585226314	5.969390132	3.982605594	3.529958313	3.604978031	3.733242493	3.41424199	3.388225685
-2.833333333	4.904636601	3.943582972	5.400293422	3.483957089	6.834706337	2.673820719	2.466013247	3.45923456	3.422814534	3.666923265	4.843921734	3.775774677	4.201612057	3.797354222	4.954943769	3.899487654	3.70823831	3.147648977	2.62996705	4.520314452	4.304968171	4.101502011	4.033403566	5.143143981	5.934542215	3.175881203	3.362629693	3.910525824	4.809959304	3.111914919	4.865757858	3.490863791	4.393676102	2.721554263	3.078938068	4.2104113	6.410887314	4.104591341	4.060806395	4.474938608	6.489191874	3.57809375	5.952435364	3.976025634	3.529658023	3.609001623	3.731465121	3.399557858	3.38445117
-2.8325	4.902883327	3.937538884	5.380628134	3.473138865	6.831568943	2.664158525	2.454046327	3.449667434	3.408042585	3.661420077	4.834962181	3.766196205	4.194076511	3.786194136	4.948404031	3.88635654	3.693631214	3.141306175	2.627132326	4.512838022	4.299355097	4.092961456	4.019801037	5.12287992	5.901664417	3.178025176	3.356982561	3.902157163	4.799955818	3.105870513	4.842392043	3.48271491	4.397525755	2.719328063	3.060851427	4.202402383	6.415865031	4.097777343	4.038909481	4.469014091	6.470068381	3.571207946	5.935438094	3.969490854	3.529441282	3.612881288	3.729503528	3.38489134	3.380710048
-2.831666667	4.901095945	3.931528838	5.360940462	3.462325642	6.828107163	2.654507147	2.442112741	3.440060268	3.393282138	3.655767549	4.826046185	3.756655188	4.186517046	3.775040397	4.94181331	3.873174988	3.679102151	3.134959872	2.624281783	4.505348473	4.293697347	4.084346606	4.006220318	5.102643981	5.868776134	3.18007678	3.351326815	3.893803673	4.789881232	3.09980423	4.818878684	3.474564666	4.401195039	2.717090103	3.04287691	4.194382137	6.420865101	4.090883526	4.017027018	4.463055388	6.450869993	3.564573377	5.918406253	3.963005871	3.529309762	3.616617465	3.727358296	3.370248057	3.377004526
-2.830833333	4.899276378	3.925556058	5.34123707	3.451521858	6.82432456	2.64487037	2.430216569	3.430417138	3.378539516	3.649968564	4.817178439	3.747155694	4.178936825	3.76389745	4.935175313	3.859948215	3.664656828	3.128613623	2.621417207	4.497848617	4.287998773	4.075661272	3.992666226	5.08244566	5.835888563	3.182036625	3.345665539	3.885469199	4.779739056	3.093719214	4.795223699	3.466416145	4.40468501	2.714844407	3.025021016	4.186355092	6.425891833	4.083913342	3.995165734	4.457066138	6.431602134	3.558194388	5.901347669	3.956575257	3.529265066	3.62021059	3.72503002	3.355633576	3.373336747
-2.83	4.897426507	3.91962371	5.321524552	3.440731904	6.820224752	2.635251951	2.418361837	3.420742087	3.363820964	3.644026016	4.808363551	3.737701733	4.171338958	3.752769669	4.928493719	3.846681416	3.650300835	3.122270949	2.618540362	4.490341216	4.28226319	4.066909234	3.979143527	5.062294332	5.803012777	3.183905328	3.340001772	3.877157508	4.769532767	3.087618598	4.771432957	3.458272383	4.407996728	2.712594985	3.007290158	4.178325727	6.430949477	4.076870219	3.973332278	4.451049927	6.412270191	3.55207519	5.884270065	3.950203539	3.529308724	3.623661095	3.72251931	3.341053414	3.369708793
-2.829166667	4.895548163	3.913734898	5.301809425	3.42996012	6.815811411	2.625655621	2.406552523	3.411039122	3.349132652	3.637942815	4.799606041	3.728297252	4.163726497	3.741661358	4.921772174	3.833379765	3.636039653	3.115935331	2.615652989	4.482828975	4.276494377	4.058094247	3.965656937	5.042199258	5.77015972	3.185683518	3.334338509	3.868872291	4.759265809	3.081505505	4.747512275	3.450136369	4.411131259	2.710345833	2.989690659	4.170298469	6.436042224	4.069757566	3.951533219	4.445010292	6.392879509	3.546219861	5.86718106	3.943895197	3.529442195	3.626969409	3.71982679	3.32651303	3.366122679
-2.828333333	4.893643135	3.907892667	5.282098134	3.419210796	6.81108826	2.616085075	2.394792551	3.401312212	3.33448067	3.631721888	4.790910343	3.718946134	4.156102439	3.730576753	4.91501429	3.820048413	3.621878646	3.109610212	2.61275681	4.475314545	4.270696072	4.049220031	3.952211121	5.022169572	5.737340205	3.187371837	3.328678701	3.86061716	4.748941594	3.075383042	4.723467416	3.442011048	4.414089671	2.70810093	2.972228752	4.162277694	6.441174204	4.062578766	3.929775042	4.438950713	6.37343539	3.540632344	5.850088163	3.937654664	3.529666866	3.630135958	3.7169531	3.312017829	3.362580361
-2.8275	4.891713162	3.9021	5.262397046	3.408488169	6.806059075	2.60654398	2.383085793	3.391565289	3.319871028	3.625366173	4.782280805	3.709652202	4.148469722	3.719520018	4.908223645	3.806692484	3.607823062	3.103298998	2.609853522	4.467800521	4.264871974	4.040290277	3.938810691	5.00221429	5.704564911	3.188970933	3.32302525	3.852395653	4.738563496	3.069254303	4.69930409	3.433899313	4.416873042	2.705864239	2.95491058	4.154267725	6.446349487	4.055337182	3.908064148	4.432874615	6.353943094	3.535316443	5.832998774	3.931486322	3.529984052	3.633161164	3.713898894	3.297573157	3.359083727
-2.826666667	4.889759939	3.896359817	5.242712453	3.397796424	6.800727683	2.59703597	2.371436068	3.381802244	3.305309656	3.618878622	4.773721682	3.700419211	4.140831232	3.708495245	4.901403782	3.79331708	3.593878037	3.09700505	2.606944799	4.460289444	4.259025739	4.031308644	3.925460208	4.982342298	5.671844382	3.190481468	3.317381016	3.844211226	4.728134856	3.063122366	4.675027952	3.425804011	4.41948245	2.7036397	2.93774219	4.146272831	6.451572075	4.048036149	3.886406856	4.426785371	6.334407837	3.530275827	5.815920184	3.925394505	3.530394997	3.636045446	3.710664842	3.283184301	3.355634604
-2.825833333	4.887785112	3.890674977	5.223050566	3.387139692	6.79509796	2.587564644	2.359847138	3.372026929	3.2908024	3.612262201	4.765237142	3.691250855	4.133189795	3.697506457	4.89455821	3.779927273	3.580048587	3.090731689	2.604032291	4.452783798	4.253160986	4.022278758	3.912164173	4.962562356	5.63918902	3.191904113	3.31174881	3.836067258	4.71765898	3.056990291	4.650644602	3.417727938	4.421918984	2.701431235	2.920729535	4.138297229	6.456845909	4.040678979	3.864809396	4.420686293	6.31483479	3.525514023	5.79885957	3.919383496	3.530900873	3.638789222	3.707251631	3.268856489	3.352234753
-2.825	4.885790281	3.885048276	5.203417522	3.376522048	6.789173831	2.578133566	2.34832271	3.362243156	3.276355025	3.605519887	4.756831262	3.68215076	4.125548182	3.686557604	4.887690401	3.766528111	3.566339613	3.084482194	2.601117627	4.445286011	4.247281286	4.013204212	3.898927034	4.942883096	5.606609091	3.19323955	3.306131398	3.82796705	4.707139134	3.050861124	4.626159582	3.409673844	4.424183734	2.699242743	2.903878472	4.130345081	6.462174858	4.033268956	3.843277911	4.414580639	6.295229076	3.521034421	5.781823997	3.913457524	3.531502782	3.641392904	3.70365996	3.254594886	3.34888587
-2.824166667	4.883776997	3.879482445	5.183819374	3.365947512	6.782959271	2.568746263	2.336866434	3.352454694	3.261973213	3.598654667	4.748508027	3.673122486	4.117909109	3.675652564	4.880803788	3.753124611	3.552755898	3.0782598	2.598202409	4.437798455	4.24139017	4.004088564	3.885753182	4.923313015	5.574114712	3.194488472	3.300531497	3.819913823	4.696578551	3.044737888	4.601578377	3.401644427	4.4262778	2.697078096	2.887194759	4.122420496	6.467562728	4.025809337	3.821818457	4.408471605	6.275595775	3.516840264	5.764820414	3.907620766	3.532201752	3.643856905	3.699890549	3.240404596	3.345589587
-2.823333333	4.881746766	3.873980153	5.164262096	3.355420045	6.7764583	2.559406227	2.325481905	3.34266527	3.247662559	3.591669541	4.740271328	3.664169526	4.110275234	3.664795144	4.873901771	3.739721759	3.539302108	3.072067695	2.595288215	4.430323444	4.235491124	3.994935338	3.872646948	4.90386048	5.541715858	3.195651581	3.294951779	3.811910718	4.685980422	3.038623588	4.576906411	3.393642338	4.428202285	2.694941144	2.870684055	4.114527528	6.473013251	4.01830335	3.800436999	4.402362331	6.255939917	3.512934658	5.747855654	3.901877347	3.532998741	3.646181634	3.69594413	3.226290657	3.342347469
-2.8225	4.879701043	3.868544005	5.144751581	3.344943553	6.769674985	2.550116909	2.314172655	3.332878567	3.233428574	3.584567518	4.732124966	3.655295304	4.102649159	3.653989076	4.866987708	3.726324514	3.525982791	3.065909023	2.592376599	4.422863239	4.229587588	3.985748021	3.859612603	4.884533721	5.509422354	3.19672959	3.289394867	3.803960796	4.675347902	3.032521207	4.552149052	3.385670177	4.429958301	2.692835708	2.854351918	4.106670175	6.478530089	4.010754196	3.77913941	4.396255893	6.236266484	3.509320561	5.730936432	3.896231332	3.533894636	3.648367498	3.691821456	3.212258042	3.339161019
-2.821666667	4.877641237	3.863176539	5.12529364	3.334521882	6.76261344	2.540881723	2.302942159	3.323098223	3.219276681	3.577351617	4.724072648	3.646503179	4.095033433	3.643238022	4.860064919	3.712937801	3.512802376	3.059786882	2.589469088	4.41542004	4.223682956	3.976530065	3.84665436	4.865340832	5.477243878	3.197723223	3.283863336	3.79606704	4.664684106	3.026433707	4.527311604	3.377730492	4.431546966	2.690765578	2.838203803	4.098852381	6.484116832	4.003165045	3.757931473	4.39015531	6.216580409	3.506000788	5.714069347	3.890686735	3.534890254	3.650414901	3.687523291	3.198311658	3.336031671
-2.820833333	4.875568708	3.857880231	5.105894001	3.324158818	6.75527782	2.53170404	2.291793834	3.313327833	3.205212218	3.570024864	4.716117984	3.637796437	4.087430545	3.63254557	4.853136686	3.69956651	3.499765172	3.05370432	2.586567186	4.407995993	4.217780578	3.967284886	3.833776367	4.846289766	5.445189954	3.198633213	3.278359712	3.788232349	4.653992111	3.020364027	4.502399313	3.369825786	4.432969403	2.688734517	2.822245065	4.091078036	6.489776994	3.995539034	3.736818876	4.384063536	6.196886574	3.502978009	5.697260876	3.885247509	3.53598634	3.652324248	3.683050423	3.184456346	3.332960796
-2.82	4.873484767	3.852657489	5.086558307	3.313858088	6.747672326	2.522587192	2.280731033	3.303570943	3.191240433	3.562590297	4.708264493	3.629178297	4.079842931	3.621915233	4.846206249	3.686215502	3.486875371	3.047664338	2.583672368	4.400593187	4.211883754	3.958015859	3.820982711	4.82738834	5.413269951	3.199460306	3.272886475	3.780459545	4.643274951	3.014315079	4.47741736	3.361958506	4.434226745	2.686746254	2.806480949	4.083350971	6.495514015	3.987879274	3.715807216	4.377983464	6.177189813	3.500254745	5.680517374	3.87991755	3.53718357	3.654095941	3.678403652	3.170696875	3.329949698
-2.819166667	4.87139068	3.847510657	5.067292119	3.303623356	6.739801201	2.513534466	2.269757049	3.293831054	3.177366488	3.555050957	4.700515595	3.620651907	4.072272972	3.611350455	4.839276808	3.672889599	3.474137046	3.041669888	2.580786084	4.393213653	4.205995736	3.948726325	3.808277415	4.808644225	5.381493085	3.200205255	3.267446053	3.772751368	4.632535622	3.008289752	4.452370865	3.354131053	4.43532013	2.684804485	2.7909166	4.075674964	6.501331259	3.980188838	3.694901991	4.371917924	6.157494906	3.497833373	5.663845078	3.874700697	3.538482547	3.65573038	3.673583797	3.157037947	3.326999615
-2.818333333	4.86928766	3.842442014	5.048100911	3.293458225	6.731668729	2.504549108	2.258875113	3.284111619	3.163595452	3.547409896	4.692874618	3.612220345	4.064722993	3.600854603	4.832351522	3.65959359	3.46155415	3.035723869	2.577909759	4.385859365	4.200119728	3.939419584	3.795664438	4.790064951	5.349868413	3.200868825	3.262040829	3.765110477	4.621777077	3.002290908	4.427264884	3.346345776	4.436250706	2.68291287	2.775557051	4.068053735	6.507232011	3.97247077	3.674108606	4.365869681	6.137806582	3.495716121	5.647250099	3.869600726	3.539883809	3.657227965	3.668591697	3.143484191	3.32411172
-2.8175	4.867176874	3.83745377	5.028990073	3.283366236	6.723279234	2.495634318	2.248088391	3.274416044	3.149932306	3.53967017	4.685344791	3.603886619	4.057195264	3.590430971	4.825433509	3.646332224	3.449130517	3.029829133	2.575044789	4.378532242	4.194258885	3.930098896	3.783147673	4.771657903	5.318404834	3.20145179	3.256673134	3.757539451	4.61100223	2.996321383	4.40210441	3.338604973	4.437019626	2.681075035	2.760407232	4.060490949	6.513219476	3.964728079	3.653432368	4.359841437	6.118129517	3.493905067	5.630738424	3.864621355	3.541387821	3.658589096	3.663428207	3.130040166	3.321287121
-2.816666667	4.865059443	3.832548073	5.009964907	3.273350866	6.71463708	2.486793252	2.237399989	3.264747684	3.136381941	3.53183484	4.677929248	3.595653663	4.049692002	3.580082781	4.818525841	3.633110216	3.43686986	3.023988476	2.572192544	4.371234144	4.188416313	3.920767484	3.770730945	4.753430319	5.287111086	3.201954937	3.25134525	3.750040788	4.60021395	2.990383981	4.37689437	3.330910894	4.437628053	2.679294564	2.745471959	4.052990213	6.51929678	3.956963739	3.632878487	4.353835827	6.098468333	3.492402141	5.614315919	3.859766237	3.542994981	3.659814173	3.6580942	3.116710356	3.318526858
-2.815833333	4.862936435	3.827726999	4.99103063	3.263415528	6.705746669	2.478029017	2.226812946	3.255109847	3.122949156	3.523906975	4.670631026	3.58752434	4.042215367	3.569813181	4.81163155	3.619932239	3.424775776	3.018204643	2.569354367	4.363966877	4.182595063	3.911428527	3.758418014	4.73538929	5.255995743	3.20237906	3.246059411	3.742616904	4.589415065	2.984481481	4.351639627	3.323265735	4.438077158	2.677575006	2.730755943	4.045555078	6.525466967	3.949180691	3.612452074	4.347855423	6.0788276	3.491209124	5.597988319	3.855038965	3.544705617	3.660903594	3.652590569	3.103499173	3.315831906
-2.815	4.860808874	3.822992563	4.97219237	3.253563571	6.696612441	2.469344676	2.216330237	3.245505787	3.109638658	3.515889646	4.663453064	3.579501444	4.034767468	3.559625243	4.804753624	3.606802929	3.412851741	3.012480327	2.566531572	4.356732188	4.17679814	3.902085166	3.746212571	4.717541758	5.225067218	3.202724964	3.2408178	3.735270136	4.578608361	2.978616628	4.326344977	3.315671644	4.43836812	2.675919864	2.71626378	4.038189038	6.531732998	3.941381839	3.592158142	4.34190273	6.059211833	3.490327646	5.581761237	3.850443067	3.54651999	3.66185776	3.646918225	3.090410952	3.313203176
-2.814166667	4.858677732	3.818346709	4.95345517	3.243798278	6.687238872	2.460743242	2.205954772	3.23593871	3.096455062	3.507785928	4.656398204	3.571587692	4.027350359	3.549521968	4.797895006	3.593726878	3.401101112	3.006818164	2.563725447	4.349531769	4.171028493	3.892740499	3.734118238	4.699894515	5.194333758	3.202993463	3.235622552	3.72800274	4.56779658	2.972792138	4.301015151	3.308130718	4.438502126	2.674332604	2.701999958	4.030895529	6.538097752	3.933570051	3.572001602	4.335980185	6.039625489	3.489759186	5.565640157	3.845982007	3.548438295	3.66267707	3.641078098	3.077449956	3.310641512
-2.813333333	4.856543937	3.813791316	4.934823982	3.234122868	6.677630471	2.45222768	2.195689395	3.226411769	3.083402889	3.499598901	4.649469192	3.563785731	4.01996604	3.539506283	4.791058594	3.580708638	3.389527126	3.001220736	2.560937251	4.342367257	4.165289022	3.883397584	3.722138568	4.682454202	5.163803443	3.203185383	3.23047575	3.72081689	4.556982419	2.967010694	4.275654814	3.300645005	4.438480376	2.672816643	2.68796885	4.023677932	6.54456402	3.925748158	3.551987267	4.33009016	6.020072973	3.489505075	5.549630437	3.841659185	3.550460656	3.663361926	3.635071139	3.064620366	3.308147691
-2.8125	4.854408366	3.809328195	4.916303671	3.224540491	6.667791786	2.443800905	2.185536884	3.216928067	3.070486569	3.491331644	4.642668674	3.556098135	4.01261646	3.52958104	4.784247242	3.56775272	3.378132905	2.995690571	2.558168215	4.335240229	4.159582572	3.874059434	3.710277042	4.665227306	5.133484187	3.203301558	3.22537943	3.71371468	4.546168535	2.961274945	4.250268563	3.2932165	4.438304073	2.671375356	2.674174717	4.016539568	6.551134511	3.917918954	3.532119847	4.32423496	6.000558633	3.48956649	5.533737303	3.837477932	3.552587135	3.663912731	3.628898316	3.051926291	3.305722427
-2.811666667	4.85227185	3.804959092	4.897899011	3.215054231	6.657727393	2.435465781	2.175499949	3.207490652	3.057710437	3.482987241	4.635999199	3.548527403	4.005303516	3.519749019	4.777463758	3.554863589	3.366921448	2.990230138	2.555419544	4.328152212	4.153911935	3.864729021	3.698537073	4.648220162	5.103383735	3.203342833	3.220335576	3.706698126	4.535357537	2.955587506	4.224860927	3.285847151	4.437974435	2.67001207	2.660621706	4.009483702	6.557811843	3.910085195	3.51240395	4.318416821	5.981086759	3.489944458	5.517965855	3.833441515	3.554817725	3.664329888	3.622560618	3.039371758	3.303366369
-2.810833333	4.850135172	3.800685683	4.879614689	3.205667107	6.647441902	2.427225122	2.165581235	3.198102518	3.045078734	3.474568776	4.629463218	3.541075963	3.99802905	3.510012925	4.770710902	3.542045667	3.35589564	2.98484185	2.55269241	4.321104674	4.148279851	3.855409273	3.686921998	4.631438951	5.073509662	3.20331006	3.215346122	3.699769161	4.524551992	2.949950958	4.199436369	3.278538853	4.437492687	2.668730065	2.647313849	4.002513541	6.564598551	3.902249599	3.492844084	4.312637913	5.961661586	3.490639855	5.502321063	3.829553132	3.557152354	3.664613806	3.616059055	3.026960715	3.301080098
-2.81	4.847999068	3.79650958	4.861455301	3.196382068	6.636939954	2.419081687	2.155783317	3.188766609	3.032595607	3.466079332	4.623063086	3.533746168	3.990794854	3.500375392	4.763991389	3.52930333	3.345058247	2.979528064	2.549987961	4.314099028	4.142689002	3.846103076	3.675435087	4.614889698	5.043869372	3.203204104	3.210412954	3.692929638	4.513754421	2.944367845	4.173999282	3.271293455	4.436860064	2.66753257	2.634255064	3.995632234	6.571497078	3.894414844	3.473444652	4.306900336	5.94228729	3.491653404	5.486807766	3.825815912	3.559590888	3.664764892	3.609394657	3.014697033	3.298864133
-2.809166667	4.845864227	3.792432325	4.843425353	3.187201995	6.626226219	2.411038186	2.146108704	3.179485811	3.020265107	3.457521996	4.616801056	3.526540297	3.98360267	3.490838979	4.757307886	3.516640908	3.334411916	2.974291077	2.547307313	4.307136635	4.13714202	3.83681327	3.664079533	4.59857827	5.014470098	3.203025838	3.205537906	3.686181333	4.502967302	2.938840676	4.148553994	3.264112754	4.436077813	2.666422763	2.621449152	3.988842873	6.578509779	3.886583571	3.454209954	4.301206122	5.92296799	3.492985679	5.471430673	3.822232917	3.562133126	3.664783559	3.602568473	3.002584499	3.296718927
-2.808333333	4.84373129	3.788455394	4.825529259	3.178129701	6.615305396	2.403097272	2.136559834	3.170262956	3.008091191	3.44889985	4.610679288	3.519460557	3.976454189	3.481406171	4.750663014	3.504062684	3.323959179	2.969133127	2.544651556	4.300218797	4.131641477	3.827542652	3.652858457	4.582510381	4.985318902	3.202776142	3.200722764	3.679525941	4.492193067	2.933371919	4.123104762	3.256998498	4.435147189	2.665403772	2.608899798	3.982148492	6.585638917	3.878758377	3.435144187	4.295557237	5.903707747	3.494637102	5.456194362	3.818807137	3.564778804	3.664670222	3.595581574	2.990626821	3.294644869
-2.8075	4.841600854	3.784580197	4.807771347	3.16916793	6.604182212	2.395261545	2.127139079	3.161100823	2.996077721	3.440215977	4.60469984	3.512509079	3.96935105	3.472079383	4.744059345	3.491572892	3.313702453	2.964056395	2.542021748	4.293346768	4.126189894	3.818293974	3.641774907	4.566691582	4.956422671	3.202455909	3.195969262	3.672965077	4.481434102	2.927964006	4.097655775	3.249952386	4.434069459	2.66447867	2.596610572	3.975552066	6.592886666	3.870941823	3.416251445	4.289955576	5.884510562	3.496607943	5.44110328	3.815541492	3.567527597	3.6644253	3.588435052	2.978827624	3.292642285
-2.806666667	4.839473468	3.780808076	4.790155848	3.160319356	6.592861418	2.387533551	2.117848741	3.152002133	2.984228462	3.431473457	4.598864676	3.505687922	3.962294844	3.462860954	4.7374994	3.479175718	3.303644036	2.959062999	2.539418922	4.286521743	4.120789733	3.809069942	3.630831854	4.55112727	4.927788119	3.202066038	3.191279086	3.666500278	4.470692748	2.92261933	4.072211152	3.242976069	4.432845902	2.663650475	2.584584924	3.969056513	6.600255108	3.863136426	3.397535713	4.284402966	5.865380379	3.498898321	5.426161742	3.812438831	3.570379118	3.664049216	3.58113002	2.96719045	3.290711434
-2.805833333	4.837349636	3.777140308	4.772686908	3.151586585	6.581347793	2.379915779	2.108691052	3.142969551	2.972547085	3.422675368	4.593175659	3.49899907	3.955287112	3.453753154	4.730985656	3.466875298	3.293786113	2.954154999	2.536844078	4.279744867	4.115443402	3.799873219	3.620032198	4.53582268	4.899421787	3.201607439	3.186653872	3.660133004	4.459971301	2.917340242	4.046774946	3.236071149	4.431477807	2.66292215	2.57282619	3.962664693	6.607746231	3.855344664	3.379000877	4.278901165	5.846321082	3.501508205	5.411373931	3.809501931	3.573332917	3.663542397	3.573667613	2.955718758	3.288852517
-2.805	4.835229815	3.7735781	4.755368576	3.142972152	6.569646137	2.372410661	2.099668175	3.134005687	2.961037165	3.413824783	4.587634558	3.492444434	3.948329346	3.444758178	4.724520537	3.454675719	3.284130755	2.949334394	2.53429819	4.273017231	4.110153251	3.790706421	3.609378761	4.520782889	4.871330041	3.20108103	3.182095204	3.653864634	4.449272012	2.912129054	4.021351139	3.22923918	4.429966473	2.662296601	2.561337586	3.956379408	6.61536193	3.847568972	3.360650714	4.273451862	5.827336495	3.504437415	5.396743899	3.806733494	3.576388485	3.662905276	3.566048987	2.944415924	3.287065666
-2.804166667	4.833114421	3.770122596	4.738204815	3.134478523	6.557761275	2.365020575	2.090782203	3.125113093	2.949702178	3.404924773	4.582243043	3.486025851	3.941422991	3.435878151	4.718106418	3.442581013	3.274679919	2.944603121	2.531782202	4.266339876	4.104921575	3.781572118	3.598874289	4.506012811	4.84351907	3.200487736	3.17760462	3.647696473	4.438597085	2.906988034	3.995943645	3.222481667	4.428313213	2.661776673	2.550122211	3.950203401	6.623104008	3.839811745	3.342488897	4.26805668	5.808430383	3.507685618	5.382275564	3.804136153	3.579545252	3.662138292	3.55827532	2.93328524	3.285350954
-2.803333333	4.83100382	3.766774871	4.721199493	3.126108092	6.545698052	2.357747839	2.08203516	3.116294264	2.938545507	3.395978404	4.577002689	3.479745084	3.934569443	3.427115123	4.711745626	3.430595163	3.265435446	2.939963056	2.529297027	4.259713788	4.09975061	3.772472834	3.588521456	4.491517202	4.81599489	3.199828493	3.173183605	3.641629745	4.427948678	2.90191941	3.970556307	3.215800069	4.42651935	2.661365155	2.539183044	3.944139359	6.630974171	3.832075334	3.324518993	4.262717169	5.789606451	3.511252333	5.367972712	3.801712464	3.582802592	3.661241887	3.550347812	2.92232991	3.283708391
-2.8025	4.828898339	3.763535937	4.704356387	3.117863184	6.533461334	2.350594713	2.073429	3.107551638	2.927570438	3.386988736	4.571914974	3.473603822	3.927770052	3.418471077	4.705440435	3.418722097	3.256399069	2.935416013	2.526843551	4.253139904	4.094642536	3.763411047	3.578322854	4.477300656	4.788763341	3.199104245	3.168833598	3.635665602	4.417328905	2.896925366	3.945192901	3.209195797	4.424586222	2.661064772	2.528522949	3.938189909	6.638974031	3.824362048	3.306744463	4.257434814	5.770868343	3.51513693	5.353838999	3.799464908	3.586159819	3.660216512	3.542267686	2.911553056	3.282137926
-2.801666667	4.826798257	3.760406738	4.687679184	3.109746053	6.521056005	2.343563399	2.064965605	3.098887596	2.91678016	3.377958823	4.566981279	3.467603683	3.921026121	3.409947922	4.69919307	3.40696569	3.247572406	2.930963743	2.524422631	4.24661911	4.089599476	3.754389189	3.568281004	4.463367604	4.761830084	3.198315943	3.164555987	3.629805115	4.406739833	2.892008043	3.919857133	3.202670217	4.422515174	2.660878189	2.51814467	3.932357621	6.647105106	3.816674154	3.289168665	4.252211031	5.752219643	3.519338632	5.339877946	3.797395894	3.589616189	3.659062623	3.534036188	2.900957712	3.280639444
-2.800833333	4.824703813	3.757388153	4.671171478	3.101758882	6.508486967	2.33665604	2.056646788	3.090304458	2.906177766	3.368891712	4.562202891	3.461746209	3.914338905	3.401547497	4.693005705	3.395329763	3.238956967	2.926607936	2.522035094	4.240152242	4.084623496	3.745409645	3.558398347	4.449722318	4.735200609	3.197464545	3.160352109	3.624049283	4.396183483	2.887169535	3.894552641	3.196224645	4.420307569	2.660808008	2.50805083	3.926645006	6.655368815	3.809013874	3.271794846	4.247047165	5.733663874	3.523856512	5.326092941	3.795507752	3.593170904	3.657780684	3.525654584	2.890546828	3.279212771
-2.8	4.822615201	3.754480995	4.654836772	3.093903783	6.495759141	2.32987472	2.048474293	3.081804488	2.895766252	3.359790446	4.557581001	3.45603287	3.907709617	3.39327157	4.686880461	3.383818079	3.230554151	2.922350216	2.519681739	4.233740086	4.079716601	3.736474752	3.548677248	4.436368905	4.708880226	3.196551021	3.156223256	3.618399028	4.38566183	2.882411893	3.869282993	3.189860354	4.41796478	2.660856765	2.498243937	3.921054518	6.663766482	3.801383391	3.25462615	4.241944497	5.7152045	3.528689497	5.312487243	3.793802737	3.59682311	3.656371167	3.517124166	2.880323264	3.277857674
-2.799166667	4.820532575	3.751686013	4.638678477	3.086182798	6.48287746	2.323221461	2.04044979	3.073389893	2.885548519	3.350658056	4.553116707	3.450465065	3.901139423	3.385121839	4.68081941	3.372434348	3.222365248	2.918192147	2.517363334	4.22738338	4.074880742	3.727586801	3.539119994	4.423311311	4.682874072	3.195576345	3.152170669	3.612855199	4.375176804	2.877737123	3.84405169	3.183578572	4.415488192	2.661026932	2.48872638	3.915588553	6.672299335	3.793784839	3.237665616	4.236904238	5.696844921	3.533836367	5.299063975	3.792283029	3.600571898	3.654834551	3.508446247	2.870289796	3.276573857
-2.798333333	4.818456046	3.749003893	4.622699911	3.078597897	6.469846873	2.316698227	2.032574882	3.065062818	2.87552737	3.341497566	4.548811011	3.445044118	3.894629443	3.377099933	4.674824571	3.36118222	3.214391439	2.914135228	2.51508062	4.221082813	4.070117809	3.718748036	3.529728798	4.410553319	4.657187105	3.194541498	3.14819554	3.607418568	4.364730289	2.873147183	3.818862162	3.177380478	4.412879205	2.661320915	2.479500427	3.910249448	6.680968502	3.786220312	3.220916175	4.231927532	5.678588478	3.539295757	5.285826131	3.790950727	3.604416307	3.653171324	3.499622165	2.860449111	3.275360967
-2.7975	4.816385683	3.746435253	4.606904305	3.07115098	6.45667234	2.310306919	2.024851101	3.05682535	2.865705512	3.332311991	4.544664823	3.439771282	3.888180757	3.369207412	4.66889791	3.350065289	3.206633801	2.910180894	2.512834309	4.214839027	4.065429637	3.709960653	3.520505791	4.398098552	4.631824109	3.193447471	3.144299015	3.602089838	4.354324123	2.868643985	3.793717772	3.171267211	4.41013923	2.661741053	2.470568231	3.905039484	6.689775017	3.778691859	3.204380653	4.227015455	5.660438451	3.545066158	5.272776571	3.789807855	3.60835532	3.651381984	3.49065328	2.850803807	3.274218592
-2.796666667	4.814321517	3.743980651	4.591294794	3.063843875	6.443358834	2.304049377	2.017279906	3.04867952	2.856085558	3.323104337	4.540678959	3.434647739	3.881794399	3.361445766	4.663041341	3.339087091	3.199093302	2.906330517	2.510625083	4.208652617	4.060818	3.701226802	3.511453031	4.385950467	4.606789693	3.192295261	3.140482189	3.596869636	4.343960098	2.864229393	3.768621815	3.165239863	4.407269694	2.662289615	2.461931824	3.899960883	6.698719813	3.771201484	3.188061768	4.222169017	5.642398057	3.551145917	5.259918025	3.788856358	3.612387873	3.649467036	3.481540975	2.841356398	3.273146262
-2.795833333	4.812263537	3.741640578	4.575874424	3.05667834	6.429911339	2.29792738	2.009862691	3.040627296	2.846670024	3.313877599	4.536854145	3.429674597	3.875471361	3.353816416	4.657256728	3.328251101	3.191770806	2.902585404	2.508453596	4.202524131	4.056284616	3.692548583	3.502572496	4.37411236	4.58208829	3.191085871	3.136746111	3.591758519	4.333639963	2.859905223	3.743577518	3.159299483	4.404272035	2.662968802	2.453593121	3.895015809	6.707803727	3.76375115	3.171962134	4.217389162	5.624470452	3.557533237	5.24725309	3.788098102	3.616512849	3.647426997	3.472286659	2.832109305	3.272143449
-2.795	4.810211694	3.739415466	4.560646148	3.049656061	6.416334844	2.291942644	2.002600774	3.032670588	2.837461327	3.304634759	4.533191012	3.424852896	3.869212593	3.346320716	4.651545878	3.317560735	3.184667075	2.898946799	2.506320475	4.196454073	4.051831142	3.683928051	3.493866087	4.362587366	4.557724159	3.189820312	3.133091783	3.586756972	4.323365418	2.855673242	3.71858804	3.153447078	4.401147707	2.663780746	2.445553921	3.890206368	6.717027495	3.756342772	3.15608426	4.212676768	5.606658732	3.564226182	5.234784234	3.787534876	3.620729082	3.645262394	3.462891764	2.823064863	3.271209568
-2.794166667	4.808165899	3.73730568	4.545612832	3.042778655	6.402634351	2.286096824	1.995495407	3.024811248	2.828461793	3.29537879	4.529690104	3.420183603	3.863019003	3.338959953	4.645910549	3.307019349	3.177782766	2.895415881	2.504226317	4.190442899	4.047459181	3.675367212	3.485335629	4.351378457	4.533701384	3.188499599	3.129520157	3.581865409	4.313138121	2.85153517	3.693656473	3.147683609	4.397898176	2.664727506	2.437815902	3.88553461	6.726391757	3.748978222	3.140430548	4.208032646	5.58896593	3.571222672	5.222513793	3.787168386	3.625035356	3.642973764	3.453357744	2.814225319	3.270343978
-2.793333333	4.806126026	3.735311526	4.530777247	3.036047667	6.388814863	2.280391512	1.988547771	3.017051067	2.819673651	3.286112651	4.526351872	3.415667616	3.856891459	3.331735346	4.640352443	3.296630237	3.171118436	2.891993764	2.502171691	4.184491025	4.043170273	3.666868025	3.476982869	4.340488443	4.510023874	3.187124755	3.126032142	3.577084176	4.302959682	2.847492676	3.668785841	3.14201	4.394524923	2.66581107	2.430380627	3.881002526	6.735897053	3.741659328	3.125003295	4.203457544	5.571395018	3.578520492	5.210443973	3.78700026	3.62943041	3.640561656	3.443686081	2.805592829	3.269545985
-2.7925	4.804091913	3.733433247	4.516142076	3.029464571	6.374881391	2.274828236	1.981758977	3.009391778	2.811099033	3.276839288	4.523176679	3.411305762	3.850830787	3.324648047	4.63487321	3.28639663	3.164674541	2.888681498	2.500157137	4.178598821	4.038965903	3.6584324	3.468809476	4.329919971	4.486695368	3.18569681	3.122628596	3.572413547	4.29283167	2.843547379	3.643979103	3.136427129	4.391029441	2.667033354	2.423249544	3.87661205	6.745543825	3.734387873	3.109804693	4.198952143	5.553948906	3.586117284	5.198576851	3.787032046	3.633912936	3.638026631	3.433878277	2.797169461	3.268814837
-2.791666667	4.802063359	3.731671026	4.501709911	3.023030772	6.36083895	2.269408461	1.975130066	3.001835054	2.802739978	3.267561635	4.520164799	3.4070988	3.844837776	3.317699142	4.629474447	3.276321697	3.158451437	2.885480069	2.498183169	4.172766614	4.034847497	3.650062202	3.460817044	4.319675529	4.46371943	3.184216798	3.119310334	3.567853731	4.282755606	2.839700847	3.61923915	3.130935834	4.387413241	2.668396199	2.41642398	3.872365058	6.755332414	3.727165596	3.094836829	4.194517063	5.536630442	3.594010558	5.186914375	3.787265212	3.63848158	3.635369262	3.423935863	2.788957193	3.26814973
-2.790833333	4.800040129	3.730024984	4.487483254	3.016747604	6.346692554	2.26413359	1.968662012	2.994382507	2.79459843	3.258282611	4.517316419	3.40304742	3.838913173	3.310889653	4.624157697	3.266408546	3.152449383	2.882390399	2.496250272	4.16699469	4.030816423	3.641759246	3.453007088	4.309757444	4.441099453	3.182685758	3.116078122	3.563404867	4.272732969	2.8359546	3.594568807	3.125536915	4.383677845	2.669901373	2.40990515	3.86826337	6.765263065	3.71999419	3.080101685	4.190152858	5.519442413	3.602197686	5.175458363	3.787701143	3.643134942	3.632590133	3.41386039	2.780957916	3.267549807
-2.79	4.798021951	3.728495184	4.473464517	3.010616331	6.332447221	2.259004962	1.962355718	2.987035693	2.786676238	3.249005117	4.514631638	3.399152243	3.833057687	3.304220534	4.61892445	3.256660218	3.146668543	2.879413344	2.494358905	4.161283295	4.026873992	3.6335253	3.445381049	4.30016788	4.418838658	3.181104735	3.112932683	3.559067029	4.262765191	2.832310105	3.569970834	3.120231129	4.379824791	2.671550568	2.403694153	3.864308748	6.775335922	3.712875304	3.06560114	4.185860021	5.502387544	3.610675906	5.164210508	3.788341146	3.647871583	3.629689843	3.403653437	2.773173428	3.267014157
-2.789166667	4.796008522	3.727081627	4.459656024	3.004638148	6.318107967	2.254023851	1.956212018	2.979796106	2.778975158	3.239732043	4.51211047	3.395413821	3.827271991	3.297692677	4.61377614	3.24707969	3.141108983	2.876549697	2.492509498	4.155632633	4.023021455	3.625362084	3.437940288	4.290908844	4.396940096	3.179474779	3.109874693	3.554840224	4.252853663	2.828768776	3.545447927	3.115019196	4.375855631	2.673345402	2.397791971	3.860502897	6.78555103	3.705810543	3.051336968	4.181638981	5.485468499	3.619442324	5.153172373	3.789186442	3.652690018	3.626669005	3.393316606	2.765605441	3.26654182
-2.788333333	4.793999501	3.725784256	4.446060008	2.998814181	6.303679807	2.249191468	1.950231679	2.972665181	2.771496851	3.230466261	4.509752844	3.391832643	3.821556718	3.29130691	4.60871415	3.237669875	3.135770676	2.873800186	2.490702454	4.150042868	4.019260008	3.617271272	3.430686095	4.281982182	4.375406651	3.177796945	3.106904783	3.550724395	4.242999731	2.825331979	3.521002715	3.109901796	4.371771931	2.675287416	2.392199473	3.856847465	6.795908338	3.698801467	3.03731084	4.177490109	5.468687879	3.628493914	5.142345395	3.790238176	3.657588723	3.623528243	3.382851524	2.758255576	3.266131783
-2.7875	4.791994517	3.724602958	4.432678614	2.993145484	6.289167752	2.24450896	1.9444154	2.965644296	2.764242887	3.221210625	4.507558605	3.388409126	3.815912466	3.285063994	4.603739807	3.22843362	3.130653503	2.871165474	2.48893815	4.144514126	4.015590787	3.609254489	3.42361968	4.273389582	4.354241034	3.17607229	3.10402354	3.54671942	4.233204698	2.822001025	3.496637764	3.104879571	4.367575272	2.677378073	2.386917414	3.853344043	6.806407692	3.691849592	3.023524324	4.173413711	5.452048224	3.637827521	5.131730885	3.791497406	3.662566134	3.6202682	3.372259843	2.751125365	3.265782985
-2.786666667	4.789993167	3.723537558	4.419513899	2.987633044	6.274576809	2.23997741	1.938763812	2.958734767	2.757214739	3.211967972	4.505527514	3.385143626	3.810339796	3.278964632	4.598854385	3.219373704	3.125757252	2.868646162	2.487216937	4.139046496	4.012014872	3.601313313	3.41674218	4.265132573	4.333445794	3.17430188	3.101231506	3.542825115	4.223469824	2.818777174	3.472355576	3.099953125	4.36326725	2.67961876	2.381946437	3.849994165	6.817048843	3.684956388	3.009978885	4.169410037	5.435552014	3.647439863	5.121330032	3.792965111	3.667620648	3.616889529	3.361543241	2.74421625	3.265494316
-2.785833333	4.787995015	3.722587828	4.406567833	2.982277782	6.259911978	2.235597837	1.933277477	2.951937855	2.750413792	3.202741123	4.503659252	3.382036429	3.804839232	3.273009462	4.594059105	3.21049284	3.121081624	2.866242785	2.485539139	4.133640029	4.008533286	3.593449275	3.410054655	4.257212527	4.31302331	3.172486778	3.098529179	3.539041234	4.213796325	2.815661634	3.44815859	3.095123028	4.358849475	2.682010785	2.377287072	3.846799309	6.827831443	3.678123281	2.996675885	4.165479274	5.419201665	3.657327531	5.111143896	3.794642188	3.672750624	3.613392901	3.35070342	2.737529585	3.265264617
-2.785	4.785999598	3.721753481	4.393842297	2.977080546	6.245178252	2.231371197	1.927956894	2.945254758	2.743841337	3.193532879	4.501953415	3.379087761	3.799411266	3.267199061	4.589355132	3.201793676	3.116626229	2.863955816	2.483905053	4.128294739	4.005146995	3.585663859	3.403558093	4.249630661	4.292975797	3.170628057	3.095917015	3.535367468	4.204185377	2.812655558	3.424049181	3.090389809	4.354323573	2.684555378	2.372939735	3.843760896	6.838755044	3.671351655	2.983616587	4.161621554	5.402999533	3.66748699	5.101173417	3.796529449	3.677954386	3.609779003	3.339742105	2.731066633	3.265092682
-2.784166667	4.784006419	3.721034176	4.381339085	2.972042119	6.230380616	2.227298378	1.922802492	2.938686619	2.737498573	3.18434602	4.500409523	3.376297781	3.794056353	3.261533945	4.584743578	3.193278788	3.112390591	2.861785664	2.482314951	4.123010606	4.001856908	3.577958501	3.397253406	4.242388032	4.273305305	3.16872679	3.093395426	3.531803448	4.194638113	2.809760048	3.400029663	3.085753967	4.349691183	2.687253689	2.368904734	3.84088029	6.849819102	3.664642847	2.97080215	4.157836948	5.386947913	3.677914585	5.091419411	3.798627625	3.683230221	3.606048536	3.328661051	2.724828571	3.26497726
-2.783333333	4.782014957	3.720429516	4.369059905	2.967163217	6.215524044	2.223380208	1.917814635	2.932234521	2.731386608	3.175183309	4.499027017	3.373666585	3.788774915	3.256014568	4.580225502	3.184950685	3.108374149	2.859732674	2.480769081	4.117787573	3.998663877	3.570334592	3.391141434	4.235485547	4.254013724	3.166784051	3.090964779	3.528348747	4.185155622	2.806976153	3.376102289	3.081215961	4.34495396	2.690106789	2.365182265	3.838158801	6.861022976	3.65799815	2.958233634	4.154125474	5.371049038	3.688606537	5.081882573	3.800937365	3.688576382	3.602202219	3.317462033	2.718816483	3.264917055
-2.7825	4.780024658	3.719939049	4.357006379	2.962444488	6.200613499	2.21961745	1.912993623	2.925899489	2.725506461	3.166047486	4.497805256	3.371194207	3.78356734	3.250641327	4.575801907	3.176811809	3.104576256	2.857797129	2.479267663	4.112625552	3.995568701	3.562793473	3.385222941	4.228923955	4.235102779	3.164800922	3.088625404	3.525002878	4.175738956	2.804304867	3.352269249	3.076776219	4.340113572	2.693115671	2.361772416	3.83559768	6.872365925	3.651418817	2.945911998	4.150487092	5.35530508	3.699558951	5.072563479	3.803459235	3.693991091	3.598240788	3.306146854	2.713031368	3.264910726
-2.781666667	4.778034946	3.719562272	4.345180042	2.957886513	6.185653931	2.2160108	1.908339689	2.919682492	2.719859058	3.156941272	4.496743528	3.368880619	3.778433984	3.245414558	4.571473744	3.168864529	3.100996185	2.855979248	2.477810894	4.10752442	3.992572118	3.555336443	3.379498621	4.222703854	4.216574038	3.162778481	3.086377583	3.521765299	4.166389122	2.801747133	3.328532674	3.072435133	4.335171705	2.696281244	2.358675165	3.833198124	6.883847115	3.644906051	2.933838103	4.146921706	5.33971815	3.710767811	5.063462583	3.806193718	3.699472536	3.594164995	3.294717341	2.707474135	3.26495689
-2.780833333	4.776045217	3.719298626	4.333582345	2.953489808	6.170650274	2.212560894	1.903853003	2.913584439	2.714445239	3.147867365	4.495841042	3.366725733	3.77337517	3.24033454	4.567241908	3.161111146	3.097633126	2.85427919	2.476398947	4.102484022	3.989674816	3.54796475	3.373969095	4.21682569	4.198428909	3.160717813	3.084221563	3.518635407	4.157107089	2.799303839	3.304894634	3.068193065	4.330130055	2.699604339	2.355890383	3.830961273	6.895465612	3.638461018	2.922012709	4.143429167	5.324290298	3.722228988	5.054580221	3.809141213	3.705018875	3.589975611	3.283175348	2.702145603	3.265054119
-2.78	4.77405484	3.719147502	4.322214655	2.949254822	6.155607448	2.209268302	1.89953367	2.907606184	2.709265752	3.13882844	4.495096933	3.364729398	3.768391191	3.235401491	4.563107244	3.153553891	3.094486191	2.852697049	2.47503197	4.097504175	3.986877424	3.540679599	3.368634914	4.211289756	4.180668642	3.158620003	3.082157544	3.515612549	4.147893784	2.79697582	3.28135714	3.064050341	4.324990336	2.703085706	2.353417834	3.828888211	6.907220389	3.632084836	2.910436479	4.140009275	5.309023513	3.733938241	5.045916614	3.812302038	3.710628239	3.585673424	3.271522751	2.697046507	3.265200949
-2.779166667	4.772063163	3.719108239	4.311078253	2.945181941	6.140530356	2.206133532	1.895381733	2.901748522	2.704321258	3.129827152	4.494510264	3.362891406	3.763482307	3.230615576	4.559070539	3.146194922	3.091554412	2.851232859	2.473710086	4.09258466	3.984180517	3.533482148	3.363496555	4.206096198	4.163294332	3.156486135	3.080185692	3.512696014	4.138750097	2.794763856	3.257922145	3.060007259	4.319754275	2.706726012	2.351257176	3.826979968	6.919110321	3.625778581	2.89910998	4.136661774	5.293919725	3.745891214	5.037471864	3.815676429	3.716298727	3.58125924	3.259761453	2.69217749	3.265395873
-2.778333333	4.770069509	3.719180126	4.300174338	2.941271484	6.12542388	2.203157025	1.891397171	2.896012193	2.699612331	3.120866129	4.494080025	3.36121149	3.758648747	3.225976901	4.55513253	3.139036329	3.088836748	2.849886593	2.472433397	4.087725233	3.981584617	3.526373508	3.358554428	4.20124501	4.146306921	3.154317298	3.078306127	3.509885039	4.129676876	2.792668676	3.234591543	3.056064083	4.314423613	2.710525844	2.349407963	3.825237516	6.931134191	3.619543287	2.88803368	4.13338636	5.278980801	3.758083444	5.02924596	3.819264536	3.722028413	3.576733885	3.247893382	2.687539109	3.265637345
-2.7775	4.768073178	3.719362401	4.289504025	2.937523708	6.110292884	2.200339163	1.887579901	2.890397882	2.695139457	3.111947978	4.493805137	3.359689323	3.753890713	3.221485516	4.551293897	3.132080126	3.08633208	2.848658163	2.47120198	4.08292562	3.97909019	3.519354748	3.353808871	4.196736041	4.129707196	3.152114579	3.076518933	3.507178809	4.120674932	2.790690954	3.211367173	3.052221047	4.309000108	2.714485708	2.347869644	3.823661775	6.943290685	3.613379945	2.877207953	4.130182676	5.264208548	3.770510361	5.021238776	3.823066429	3.727815345	3.572098203	3.235920491	2.683131836	3.265923782
-2.776666667	4.76607345	3.719654254	4.279068348	2.933938806	6.09514221	2.197680262	1.88392978	2.884906215	2.690903034	3.103075278	4.493684449	3.358324524	3.749208375	3.217141417	4.54755527	3.125328258	3.084039218	2.84754742	2.470015891	4.078185518	3.976697651	3.512426887	3.349260156	4.192568993	4.113495795	3.149879065	3.074824156	3.504576456	4.111745036	2.788831311	3.188250813	3.048478359	4.303485528	2.718606027	2.346641565	3.822253608	6.955578396	3.607289503	2.866633074	4.127050319	5.249604716	3.783167289	5.013450074	3.827082094	3.733657547	3.567353057	3.223844756	2.678956054	3.266253565
-2.775833333	4.764069584	3.720054827	4.268868259	2.930516907	6.079976676	2.195180577	1.880446602	2.879537765	2.686903376	3.094250586	4.493716746	3.357116653	3.744601875	3.212944546	4.543917224	3.118782598	3.081956899	2.846554156	2.468875162	4.073504599	3.974407359	3.505590902	3.344908484	4.188743422	4.097673207	3.147611844	3.073221801	3.502077065	4.102887922	2.787090313	3.16524419	3.044836193	4.297881659	2.722887142	2.345722971	3.821013822	6.967995823	3.601272869	2.856309228	4.123988835	5.235170991	3.796049451	5.005879506	3.831311437	3.739553018	3.562499331	3.211668181	2.675012058	3.26662504
-2.775	4.76206082	3.720563215	4.258904626	2.927258077	6.064801078	2.192840298	1.877130102	2.87429305	2.683140713	3.085476432	4.493900742	3.356065217	3.740071326	3.20889479	4.540380282	3.112444942	3.08008379	2.845678102	2.467779803	4.068882508	3.972219621	3.498847725	3.340753992	4.185258742	4.08223977	3.145314005	3.071711837	3.499679669	4.094104286	2.785468474	3.142348972	3.041294698	4.292190297	2.727329312	2.345113007	3.81994317	6.980541376	3.595330905	2.846236505	4.120997724	5.220909	3.809151966	4.998526611	3.835754279	3.745499737	3.557537928	3.199392792	2.671300061	3.267036516
-2.774166667	4.760046377	3.721178464	4.249178241	2.924162324	6.049620184	2.190659556	1.873979956	2.869172531	2.679615186	3.07675532	4.494235088	3.355169667	3.735616814	3.204991984	4.536944914	3.106317018	3.078418491	2.844918931	2.466729805	4.064318865	3.970134693	3.492198243	3.336796746	4.182114224	4.06719568	3.142986633	3.070294194	3.497383255	4.085394788	2.783966255	3.119566773	3.037853994	4.286413254	2.731932715	2.344810715	3.819042351	6.993213368	3.589464436	2.836414899	4.118076441	5.206820311	3.822469857	4.991390822	3.840410359	3.751495659	3.55246977	3.187020641	2.667820188	3.267486273
-2.773333333	4.758025459	3.721899578	4.239689813	2.92122959	6.034438736	2.188638417	1.870995781	2.864176619	2.676326858	3.068089725	4.494718371	3.354429401	3.731238397	3.20123591	4.533611536	3.100400477	3.076959536	2.844276259	2.465725135	4.059813265	3.968152778	3.485643298	3.33303675	4.179308996	4.052540988	3.140630815	3.068968767	3.495186762	4.076760051	2.782584063	3.096899156	3.034514175	4.280552355	2.736697447	2.344815043	3.81831201	7.006010025	3.583674243	2.826844317	4.115224395	5.192906434	3.835998052	4.984471465	3.845279337	3.757538723	3.547295802	3.174553804	2.664572478	3.267972555
-2.7725	4.755997253	3.722725514	4.230439972	2.918459761	6.019261446	2.186776887	1.868177135	2.859305668	2.673275704	3.059482097	4.495349114	3.353843765	3.726936107	3.197626299	4.530380513	3.094696897	3.075705391	2.843749642	2.464765741	4.055365281	3.966274027	3.47918369	3.329473943	4.176842051	4.038275601	3.138247634	3.067735413	3.493089085	4.068200661	2.781322252	3.074347628	3.031275308	4.274609439	2.741623521	2.345124837	3.817752735	7.018929481	3.577961068	2.81752457	4.112440953	5.179168816	3.849731384	4.977767758	3.850360787	3.763626845	3.542016988	3.161994383	2.661556887	3.268493579
-2.771666667	4.75396093	3.723655186	4.221429272	2.915852659	6.004092998	2.185074911	1.865523519	2.854559979	2.670461619	3.050934858	4.496125779	3.353412052	3.722709949	3.194162832	4.527252159	3.089207782	3.074654461	2.843338579	2.463851549	4.050974462	3.964498542	3.472820174	3.326108198	4.174712239	4.024399289	3.135838174	3.066593956	3.491089073	4.05971717	2.780181124	3.051913643	3.028137434	4.268586358	2.746710868	2.345738851	3.817365062	7.03196978	3.572325609	2.808455383	4.109725436	5.165608847	3.863664593	4.971278816	3.855654204	3.769757928	3.536634312	3.149344501	2.658773286	3.269047531
-2.770833333	4.751915646	3.724687465	4.212658186	2.913408049	5.988938044	2.183532372	1.863034379	2.849939804	2.667884416	3.0424504	4.497046768	3.353133506	3.718559903	3.190845138	4.524226732	3.083934562	3.073805089	2.843042515	2.462982469	4.046640335	3.962826372	3.466553461	3.322939326	4.172918278	4.01091168	3.133403514	3.065544183	3.489185533	4.051310094	2.779160929	3.029598607	3.025100571	4.262484974	2.751959337	2.346655741	3.817149473	7.045128877	3.566768529	2.799636388	4.107077126	5.152227858	3.877792332	4.965003653	3.861159003	3.775929856	3.531148782	3.136606309	2.656221462	3.269632568
-2.77	4.749860544	3.725821179	4.204127112	2.911125638	5.973801201	2.182149093	1.860709103	2.845445338	2.665543828	3.034031086	4.498110427	3.353007318	3.714485924	3.187672799	4.521304443	3.078878592	3.073155558	2.842860835	2.462158387	4.042362409	3.96125752	3.46038422	3.319967076	4.171458748	3.997812267	3.130944733	3.064585845	3.487377227	4.042979916	2.778261861	3.007403872	3.022164711	4.256307166	2.757368698	2.34787407	3.817106395	7.058404641	3.561290447	2.79106713	4.104495265	5.139027122	3.892109169	4.958941178	3.866874515	3.782140497	3.525561425	3.123781979	2.65390112	3.270246823
-2.769166667	4.747794753	3.727055116	4.19583637	2.909005073	5.958687056	2.180924837	1.858547027	2.841076727	2.663439506	3.025679252	4.49931504	3.353032633	3.71048794	3.184645348	4.518485449	3.074041153	3.072704092	2.842792871	2.461379172	4.03814017	3.959791936	3.454313079	3.317191135	4.170332098	3.98510041	3.128462905	3.063718662	3.485662879	4.034727082	2.777484066	2.985330741	3.019329823	4.250054821	2.762938635	2.34939231	3.817236201	7.071794852	3.555891944	2.782747068	4.101979055	5.12600785	3.906609584	4.953090204	3.872799993	3.788387709	3.51987329	3.110873708	2.651811881	3.270888399
-2.768333333	4.745717392	3.728388024	4.187786207	2.907045947	5.943600155	2.179859308	1.856547429	2.836834066	2.661571022	3.0173972	4.500658839	3.353208549	3.706565858	3.181762269	4.515769856	3.069423448	3.072448859	2.842837901	2.460644676	4.033973085	3.958429524	3.44834062	3.314611131	4.169536645	3.972775335	3.125959103	3.062942318	3.484041173	4.026552008	2.776827637	2.963380468	3.016595853	4.243729842	2.768668755	2.351208839	3.817539213	7.085297204	3.550573562	2.774675572	4.09952766	5.1131712	3.921287978	4.947449442	3.878934608	3.794669334	3.514085449	3.097883717	2.649953285	3.271555379
-2.7675	4.743627568	3.72981861	4.179976792	2.905247793	5.928545012	2.178952149	1.854709538	2.8327174	2.659937872	3.009187204	4.50214	3.353534113	3.70271956	3.179023	4.51315772	3.065026609	3.072387973	2.842995148	2.459954732	4.029860605	3.957170137	3.442467386	3.312226631	4.169070576	3.960836138	3.123434395	3.062256467	3.482510752	4.018455075	2.776292614	2.941554257	3.013962727	4.237334142	2.774558581	2.353321947	3.818015697	7.098909308	3.545335805	2.766851928	4.097140207	5.100518266	3.936138673	4.942017509	3.885277452	3.800983203	3.508198993	3.08481425	2.648324789	3.27224582
-2.766666667	4.74152438	3.731345545	4.172408221	2.90361009	5.9135261	2.178202948	1.853032527	2.828726723	2.658539471	3.001051507	4.503756647	3.354008329	3.698948904	3.176426933	4.510649045	3.060851689	3.072519493	2.84326378	2.459309154	4.025802161	3.956013583	3.436693877	3.310037144	4.168931949	3.949281785	3.120889845	3.061660728	3.481070224	4.010436633	2.775878987	2.919853267	3.011430345	4.230869644	2.780607557	2.355729835	3.818665867	7.112628687	3.540179137	2.759275336	4.094815789	5.088050088	3.951155913	4.936792927	3.891827538	3.807327138	3.502215037	3.071667574	2.64692577	3.272957758
-2.765833333	4.739406916	3.73296746	4.165080518	2.902132262	5.898547853	2.177611232	1.85151552	2.824861979	2.657375161	2.992992319	4.505506853	3.354630155	3.695253726	3.173973414	4.508243787	3.056899668	3.072841427	2.843642917	2.45870774	4.021797169	3.954959621	3.431020552	3.308042122	4.169118696	3.938111119	3.118326513	3.061154691	3.479718158	4.002496998	2.775586694	2.898278608	3.008998591	4.224338284	2.786815046	2.358430615	3.819489883	7.126452784	3.535103987	2.751944914	4.092553462	5.075767648	3.96633387	4.931774124	3.898583797	3.813698951	3.49613472	3.058445979	2.645755525	3.273689211
-2.765	4.737274257	3.734682952	4.157993633	2.90081368	5.883614664	2.17717647	1.850157588	2.821123066	2.656444203	2.985011818	4.50738864	3.355398507	3.691633839	3.171661746	4.505941849	3.053171448	3.073351733	2.844131622	2.458150273	4.017845027	3.954007967	3.42544783	3.306240962	4.169628627	3.927322856	3.115745456	3.060737911	3.47845309	3.994636457	2.775415624	2.876831344	3.006667326	4.217742009	2.793180329	2.361422316	3.820487855	7.140378959	3.530110743	2.744859696	4.090352251	5.063671869	3.981666643	4.926959436	3.905545086	3.820096446	3.489959199	3.045151778	2.644813271	3.274438174
-2.764166667	4.735125479	3.73649058	4.151147443	2.899653658	5.868730882	2.176898077	1.848957754	2.817509831	2.655745788	2.97711215	4.509399983	3.356312254	3.688089037	3.169491186	4.503743088	3.049667858	3.074048323	2.844728911	2.457636518	4.013945122	3.953158287	3.419976087	3.304633004	4.170459426	3.916915592	3.113147723	3.060409917	3.477273522	3.986855267	2.775365616	2.855512495	3.004436392	4.211082775	2.799702611	2.36470288	3.821659836	7.154404489	3.525199759	2.738018637	4.088211149	5.051763617	3.997148262	4.92234711	3.912710179	3.82651742	3.483689656	3.031787308	2.644098147	3.275202626
-2.763333333	4.732959651	3.73838887	4.144541757	2.898651461	5.853900815	2.176775409	1.847914992	2.814022077	2.655279029	2.969295429	4.511538807	3.357370228	3.684619089	3.167460948	4.501647309	3.046389647	3.07492906	2.845433748	2.457166224	4.010096823	3.952410205	3.414605663	3.303217533	4.171608657	3.906887801	3.11053436	3.060170206	3.476177923	3.979153651	2.775436456	2.834323035	3.002305612	4.204362548	2.806381015	2.368270165	3.823005831	7.168526573	3.520371351	2.73142061	4.086129116	5.040043703	4.012772694	4.917935303	3.920077777	3.832959664	3.477327295	3.018354926	2.643609213	3.27598053
-2.7625	4.730775836	3.740376316	4.138176312	2.8978063	5.839128724	2.176807768	1.847028227	2.810659556	2.655042967	2.961563734	4.513802995	3.358571216	3.681223746	3.165570207	4.499654269	3.043337492	3.075991762	2.846245047	2.456739127	4.006299487	3.951763298	3.409336854	3.301993782	4.173073768	3.897237841	3.107906406	3.060018246	3.475164729	3.971531806	2.775627885	2.813263896	3.000274793	4.197583306	2.813214587	2.37212195	3.82452579	7.182742331	3.515625801	2.725064408	4.084105086	5.028512878	4.028533839	4.913722088	3.927646499	3.839420966	3.470873343	3.004857012	2.643345451	3.276769834
-2.761666667	4.728573096	3.742451375	4.132050774	2.897117335	5.824418823	2.1769944	1.846296338	2.807421978	2.655036571	2.95391911	4.516190384	3.359913967	3.677902736	3.163818092	4.497763677	3.040511993	3.077234206	2.847161676	2.456354947	4.002552458	3.951217103	3.40416992	3.300960934	4.174852086	3.887963954	3.105264895	3.059953475	3.474232348	3.963989899	2.775939592	2.792335966	2.99834372	4.190747033	2.820202293	2.37625593	3.826219613	7.197048803	3.510963352	2.718948746	4.082137963	5.01717184	4.044425537	4.909705453	3.935414892	3.845899108	3.464329048	2.991295968	2.643305767	3.277568471
-2.760833333	4.726350488	3.744612476	4.126164744	2.896583677	5.80977528	2.177334497	1.845718157	2.804309005	2.655258738	2.946363568	4.51869877	3.36139719	3.67465577	3.162203695	4.495975194	3.037913671	3.078654127	2.848182451	2.45601339	3.99885507	3.95077111	3.399105079	3.300118117	4.176940825	3.87906427	3.102610855	3.059975307	3.473379157	3.956528068	2.776371218	2.771540092	2.996512167	4.183855724	2.827343022	2.380669724	3.828087145	7.211442955	3.506384216	2.713072265	4.080226624	5.006021228	4.060441571	4.9058833	3.943381422	3.852391872	3.457695681	2.977674218	2.643488991	3.278374363
-2.76	4.724107068	3.746858016	4.120517753	2.896204385	5.795202214	2.177827196	1.845292471	2.801320256	2.655708294	2.938899083	4.521325907	3.363019558	3.671482538	3.160726067	4.494288433	3.035542976	3.080249218	2.849306146	2.455714148	3.995206644	3.950424768	3.394142514	3.299464412	4.179337087	3.870536806	3.099945305	3.060083123	3.472603507	3.949146424	2.776922358	2.750877078	2.994779886	4.176911381	2.834635586	2.385360871	3.830128182	7.225921676	3.501888567	2.707433526	4.07836992	4.995061626	4.076575668	4.902253453	3.951544485	3.858897036	3.450974538	2.963994205	2.643893877	3.279185421
-2.759166667	4.721841892	3.749186364	4.115109265	2.895978471	5.780703691	2.178471583	1.845018023	2.798455305	2.656383996	2.931527598	4.52406951	3.364779705	3.668382712	3.15938422	4.492702959	3.033400277	3.082017137	2.850531486	2.455456901	3.991606491	3.950177485	3.389282366	3.298998851	4.182037862	3.862379472	3.09726926	3.060276284	3.47190372	3.941845051	2.777592558	2.730347691	2.993146618	4.169916015	2.842078721	2.390326835	3.832342469	7.24048178	3.497476547	2.702031018	4.076566679	4.984293563	4.092821502	4.898813656	3.959902396	3.865412382	3.444166933	2.950258395	2.644519105	3.279999545
-2.758333333	4.719554015	3.751595857	4.109938679	2.895904899	5.766283729	2.17926669	1.844893514	2.795713683	2.65728453	2.924251016	4.526927255	3.366676231	3.665355943	3.158177126	4.491218291	3.031485871	3.083955503	2.851857152	2.455241316	3.988053913	3.950028627	3.384524742	3.298720417	4.18504003	3.854590071	3.094583724	3.060554118	3.471278095	3.934624005	2.778381316	2.709952656	2.991612086	4.162871644	2.849671085	2.395565005	3.834729697	7.25512001	3.493148264	2.696863156	4.074815704	4.973717512	4.109172698	4.895561575	3.968453402	3.871935689	3.437274206	2.936469273	2.645363283	3.280814627
-2.7575	4.717242494	3.754084806	4.105005328	2.895982586	5.751946292	2.180211498	1.8449176	2.793094877	2.658408518	2.917071207	4.529896783	3.3687077	3.662401867	3.157103723	4.489833902	3.029799977	3.086061903	2.853281779	2.455067048	3.984548204	3.94997752	3.379869711	3.298628049	4.188340366	3.847166302	3.091889697	3.060915933	3.470724905	3.927483317	2.779288087	2.68969266	2.990175999	4.155780293	2.857411263	2.401072696	3.837289509	7.269833036	3.488903792	2.691928282	4.073115778	4.963333891	4.125622833	4.892494802	3.977195671	3.878464739	3.430297719	2.922629346	2.646424943	3.281628554
-2.756666667	4.714906387	3.756651498	4.100308481	2.896210401	5.737695287	2.181304937	1.845088898	2.790598336	2.65975451	2.909990002	4.532975701	3.370872643	3.6595201	3.156162909	4.488549219	3.028342737	3.088333889	2.854803961	2.454933739	3.981088648	3.95002345	3.375317302	3.298720638	4.19193554	3.840105761	3.089188168	3.06136101	3.4702424	3.920422992	2.780312275	2.669568354	2.988838055	4.148643993	2.865297765	2.406847153	3.840021496	7.284617457	3.484743174	2.687224668	4.071465661	4.953143063	4.14216544	4.889610853	3.986127302	3.884997319	3.423238854	2.90874114	2.647702547	3.282439206
-2.755833333	4.712544756	3.75929419	4.095847344	2.89658717	5.723534571	2.182545888	1.845405985	2.788223465	2.661320995	2.903009198	4.536161579	3.373169558	3.656710243	3.15535355	4.487363623	3.027114221	3.090768982	2.85642225	2.454841023	3.977674523	3.950165666	3.370867512	3.298997034	4.195822119	3.833405947	3.086480119	3.061888604	3.469828811	3.913443011	2.781453245	2.64958035	2.987597936	4.141464781	2.873329026	2.412885548	3.842925197	7.299469804	3.480666421	2.682750514	4.069864097	4.943145335	4.158794011	4.886907173	3.995246319	3.891531217	3.416099019	2.8948072	2.649194486	3.283244459
-2.755	4.710156667	3.762011117	4.09162106	2.897111672	5.709467941	2.18393318	1.845867396	2.785969628	2.663106394	2.896130551	4.539451959	3.375596913	3.653971878	3.154674473	4.486276449	3.026114419	3.093364672	2.858135154	2.454788521	3.974305101	3.950403376	3.3665203	3.299456041	4.19999657	3.82706426	3.083766523	3.062497951	3.469482344	3.906543329	2.782710312	2.629729224	2.986455312	4.134244701	2.881503409	2.419184986	3.846000103	7.31438654	3.47667351	2.678503954	4.068309809	4.933340964	4.175501997	4.884381139	4.004550676	3.898064228	3.408879641	2.88083009	2.65089908	3.284042186
-2.754166667	4.707741191	3.764800489	4.08762871	2.897782644	5.695499137	2.185465595	1.846471632	2.783836152	2.665109065	2.889355783	4.542844351	3.378153142	3.651304573	3.154124474	4.48528699	3.025343248	3.096118424	2.859941143	2.454775845	3.970979648	3.950735752	3.362275589	3.300096424	4.204455262	3.821078006	3.081048344	3.06318826	3.469201189	3.89972388	2.784082749	2.61001552	2.985409842	4.126985799	2.889819205	2.425742504	3.849245654	7.32936406	3.472764391	2.674483053	4.066801503	4.923730148	4.192282816	4.882030057	4.014038255	3.904594154	3.401582171	2.866812392	2.652814581	3.28483026
-2.753333333	4.705297404	3.767660495	4.083869315	2.898598781	5.68163184	2.187141869	1.847217153	2.781822323	2.667327301	2.882686576	4.546336235	3.380836652	3.648707877	3.153702313	4.484394493	3.02480055	3.099027672	2.861838647	2.454802596	3.967697423	3.95116193	3.358133268	3.300916907	4.209194468	3.815444399	3.078326537	3.06395872	3.468983517	3.892984572	2.785569788	2.590439745	2.984461173	4.119690127	2.898274632	2.432555074	3.852661239	7.344398696	3.46893898	2.670685811	4.065337872	4.914313034	4.209129851	4.879851169	4.023706869	3.911118802	3.394208081	2.85275671	2.654939171	3.285606552
-2.7525	4.70282439	3.770589301	4.080341836	2.899558732	5.667869674	2.188960688	1.848102384	2.779927391	2.669759337	2.876124572	4.549925066	3.383645821	3.646181326	3.15340672	4.483598163	3.024486091	3.102089828	2.863826056	2.454868369	3.964457683	3.95168101	3.354093192	3.301916174	4.214210366	3.810160561	3.075602046	3.064808498	3.468827482	3.886325292	2.787170613	2.571002373	2.983608941	4.112359741	2.90686784	2.439619602	3.856246198	7.359486715	3.465197165	2.667110161	4.063917592	4.905089716	4.226036454	4.877841652	4.033554263	3.917635988	3.386758864	2.838665661	2.657270966	3.286368937
-2.751666667	4.70032124	3.773585052	4.077045174	2.90066111	5.654216198	2.190920694	1.849125716	2.778150568	2.672403342	2.869671376	4.553608273	3.386579001	3.643724439	3.153236392	4.48289716	3.024399562	3.10530228	2.865901725	2.454972748	3.96125968	3.952292054	3.350155182	3.303092871	4.219499045	3.80522353	3.072875806	3.065736739	3.468731222	3.879745906	2.788884371	2.551703848	2.982852773	4.1049967	2.915596906	2.446932932	3.859999824	7.374624322	3.461538805	2.663753975	4.062539328	4.896060234	4.24299595	4.875998623	4.04357811	3.924143538	3.379236037	2.824541882	2.659808013	3.287115291
-2.750833333	4.697787053	3.776645874	4.073978174	2.901904483	5.640674911	2.193020484	1.850285505	2.776491028	2.675257429	2.863328555	4.557383258	3.389634514	3.641336722	3.153189996	4.482290604	3.024540579	3.108662394	2.868063972	2.455115309	3.958102662	3.952994095	3.346319023	3.304445608	4.225056503	3.800630255	3.070148742	3.066742569	3.468692861	3.873246257	2.790710164	2.532544579	2.982192284	4.097603063	2.924459842	2.454491848	3.863921356	7.389807662	3.45796373	2.660615062	4.06120173	4.887224575	4.260001641	4.874319135	4.053776018	3.930639286	3.371641137	2.810388027	2.662548298	3.287843494
-2.75	4.695220938	3.779769876	4.071139622	2.903287383	5.627249249	2.195258609	1.851580073	2.774947912	2.678319649	2.857097633	4.561247404	3.392810661	3.639017666	3.153266166	4.481777572	3.024908685	3.112167516	2.870311079	2.455295624	3.954985876	3.953786127	3.34258447	3.30597296	4.230878652	3.796377603	3.067421766	3.067825094	3.468710509	3.866826167	2.792647055	2.513524946	2.981627083	4.090180895	2.93345459	2.462293073	3.868009988	7.405032819	3.454471741	2.657691169	4.059903442	4.878582674	4.277046804	4.872800187	4.064145529	3.93712108	3.363975722	2.796206767	2.665489737	3.288551433
-2.749166667	4.692622015	3.782955147	4.068528249	2.904808302	5.613942583	2.197633578	1.853007714	2.773520325	2.681587997	2.850980098	4.565198069	3.396105715	3.636766748	3.153463512	4.481357098	3.025503348	3.115814971	2.872641293	2.455513253	3.951908567	3.954667116	3.338951243	3.307673465	4.236961318	3.792462363	3.064695784	3.068983401	3.468782266	3.86048544	2.794694067	2.494645301	2.981156768	4.08273226	2.942579025	2.470333272	3.872264863	7.42029582	3.451062612	2.654979984	4.058643094	4.870134415	4.294124699	4.871438718	4.074684116	3.943586778	3.356241371	2.782000786	2.668630187	3.289237
-2.748333333	4.689989414	3.78619976	4.06614273	2.906465694	5.60075822	2.200143857	1.854566685	2.772207338	2.68506041	2.844977395	4.569232595	3.399517928	3.634583431	3.15378061	4.481028178	3.026323962	3.11960207	2.87505283	2.455767753	3.948869978	3.955635992	3.335419032	3.309545632	4.243300247	3.788881242	3.061971685	3.070216559	3.468906218	3.854223859	2.796850184	2.475905965	2.980780929	4.075259222	2.951830957	2.478609054	3.876685077	7.435592636	3.44773609	2.652479138	4.057419311	4.86187963	4.311228569	4.870231615	4.085389191	3.950034251	3.348439684	2.767772788	2.671967439	3.289898097
-2.7475	4.687322278	3.789501774	4.063981687	2.908257976	5.5876994	2.202787872	1.856255218	2.771007989	2.688734769	2.83909093	4.573348302	3.403045529	3.632467164	3.154216011	4.480789767	3.027369848	3.123526107	2.877543871	2.456058675	3.945869352	3.956691656	3.331987495	3.311587934	4.249891104	3.785630874	3.05925035	3.071523619	3.469080444	3.848041188	2.799114349	2.457307231	2.980499151	4.067763846	2.961208132	2.487116971	3.881269676	7.450919183	3.444491896	2.650186204	4.056230708	4.853818097	4.328351643	4.869175713	4.096258098	3.956461384	3.340572281	2.75352549	2.675499226	3.290532635
-2.746666667	4.684619762	3.792859231	4.062043686	2.910183532	5.574769296	2.205564006	1.858071515	2.769921283	2.692608899	2.833322067	4.577542496	3.406686727	3.630417386	3.154768241	4.480640779	3.028640253	3.12758436	2.88011257	2.456385564	3.94290593	3.957832979	3.328656256	3.313798816	4.256729477	3.782707818	3.056532648	3.072903614	3.469303013	3.841937174	2.80148547	2.438849366	2.98031101	4.060248197	2.970708231	2.495853525	3.886017661	7.466271323	3.441329725	2.648098699	4.055075898	4.845949547	4.34548714	4.868267795	4.10728812	3.962866077	3.332640805	2.739261622	2.679223218	3.291138537
-2.745833333	4.681881035	3.796270161	4.060327244	2.912240708	5.561971013	2.208470603	1.860013749	2.768946195	2.696680574	2.82767213	4.581812466	3.410439707	3.628433521	3.155435796	4.48058009	3.030134353	3.131774097	2.882757046	2.456747959	3.939978957	3.959058802	3.325424913	3.316176694	4.263810877	3.780108564	3.053819435	3.074355564	3.469571988	3.835911544	2.803962418	2.420532611	2.980216075	4.052714337	2.980328873	2.504815163	3.890927982	7.481644867	3.438249244	2.646214086	4.053953487	4.838273658	4.362628271	4.867504597	4.118476479	3.969246246	3.324646914	2.72498393	2.683137026	3.291713735
-2.745	4.679105281	3.799732582	4.058830824	2.914427816	5.549307588	2.211505971	1.862080068	2.768081669	2.700947511	2.822142401	4.586155487	3.41430264	3.626514982	3.15621715	4.480606537	3.031851249	3.136092573	2.885475393	2.457145397	3.937087675	3.960367937	3.32229303	3.318719953	4.271130746	3.77782953	3.051111556	3.075878469	3.469885424	3.829964012	2.806544024	2.402357181	2.98021391	4.045164327	2.990067615	2.513998283	3.895999543	7.497035576	3.435250101	2.644529776	4.052862077	4.830790058	4.379768242	4.86688281	4.129820332	3.975599823	3.316592289	2.710695175	2.687238203	3.292256179
-2.744166667	4.676291699	3.803244499	4.057552839	2.916743135	5.536781986	2.214668376	1.864268593	2.767326616	2.705407379	2.81673412	4.590568824	3.418273676	3.62466117	3.157110752	4.480718921	3.033789973	3.140537033	2.888265675	2.457577408	3.934231332	3.961759168	3.319260144	3.321426955	4.278684452	3.775867072	3.048409841	3.077471317	3.470241374	3.82409427	2.809229089	2.384323266	2.980304074	4.037600225	2.999921955	2.523399235	3.901231201	7.512439161	3.432331914	2.643043129	4.05180027	4.823498326	4.396900257	4.866399078	4.14131678	3.981924757	3.308478631	2.696398127	2.691524245	3.292763831
-2.743333333	4.673439502	3.806803906	4.056491653	2.919184915	5.524397103	2.21795605	1.866577422	2.766679924	2.710057793	2.811448487	4.595049727	3.422350947	3.622871475	3.158115025	4.480916003	3.035949483	3.145104715	2.89112593	2.458043523	3.931409173	3.963231252	3.316325762	3.324296032	4.286467297	3.774217478	3.04571511	3.07913308	3.470637884	3.818301998	2.812016374	2.366431034	2.980486119	4.030024086	3.00988933	2.53301432	3.906621766	7.527851289	3.42949428	2.641751454	4.050766665	4.81639799	4.414017518	4.866050004	4.152962862	3.988219015	3.300307657	2.682095573	2.695992591	3.293234671
-2.7425	4.670547923	3.81040879	4.055645582	2.921751369	5.512155764	2.221367189	1.869004627	2.766140447	2.714896321	2.806286658	4.599595439	3.426532572	3.621145275	3.159228372	4.481196509	3.038328668	3.149792847	2.894054171	2.458543265	3.928620451	3.964782921	3.313489362	3.327325496	4.294474518	3.772876978	3.043028169	3.080862717	3.471073	3.81258686	2.81490461	2.348680631	2.980759595	4.02243796	3.019967122	2.542839794	3.912170001	7.543267578	3.426736774	2.64065201	4.049759861	4.80948853	4.431113235	4.865832151	4.164755559	3.994480584	3.292081105	2.667790308	2.700640627	3.293666695
-2.741666667	4.66761621	3.814057127	4.055012893	2.924440684	5.50006072	2.224899954	1.871548262	2.765707016	2.71992048	2.801249747	4.604203195	3.430816652	3.619481938	3.160449173	4.48155913	3.040926344	3.154598655	2.897048385	2.459076159	3.925864418	3.96641288	3.310750394	3.330513632	4.302701287	3.77184174	3.04034981	3.082659174	3.471544764	3.806948505	2.817892493	2.331072179	2.981124045	4.014843893	3.030152652	2.55287187	3.917874623	7.558683605	3.424058947	2.639742013	4.048778461	4.802769378	4.44818062	4.865742044	4.176691797	4.000707471	3.283800731	2.653485141	2.705465683	3.294057918
-2.740833333	4.66464363	3.817746887	4.054591806	2.927251015	5.488114651	2.228552473	1.874206355	2.765378432	2.72512774	2.796338826	4.608870222	3.435201274	3.617880822	3.161775787	4.48200252	3.04374126	3.159519358	2.900106537	2.459641726	3.92314033	3.968119811	3.308108281	3.333858705	4.311142719	3.771107876	3.037680813	3.084521383	3.472051221	3.801386566	2.820978687	2.31360578	2.981579011	4.007243924	3.04044319	2.563106718	3.923734302	7.574094904	3.421460329	2.63901863	4.047821067	4.796239916	4.465212896	4.865776172	4.188768443	4.0068977	3.275468306	2.639182891	2.710465037	3.294406378
-2.74	4.661629469	3.821476032	4.054380497	2.93018049	5.476320161	2.23232284	1.876976918	2.765153474	2.730515525	2.791554922	4.613593741	3.439684514	3.616341276	3.163206552	4.4825253	3.046772093	3.164552173	2.903226569	2.460239485	3.92044745	3.969902372	3.305562419	3.337358959	4.319793868	3.770671445	3.035021942	3.086448267	3.472590415	3.795900666	2.824161826	2.296281517	2.98212403	3.999640088	3.050835949	2.573540467	3.929747664	7.589496969	3.418940427	2.638478984	4.046886287	4.789899479	4.482203297	4.865930988	4.200982311	4.013049322	3.267085623	2.624886387	2.715635917	3.294710129
-2.739166667	4.658573033	3.82524252	4.054377097	2.933227207	5.46467978	2.236209118	1.879857939	2.765030893	2.736081214	2.786899023	4.618370972	3.444264433	3.614862636	3.164739788	4.483126054	3.050017453	3.169694315	2.906406402	2.460868956	3.917785042	3.971759197	3.303112178	3.341012617	4.328649733	3.770528452	3.032373949	3.088438736	3.47316039	3.790490412	2.827440511	2.279099454	2.982758636	3.99203441	3.06132809	2.584169207	3.935913287	7.604885255	3.41649873	2.638120156	4.045972731	4.783747355	4.499145072	4.866202914	4.21333016	4.019160406	3.258654489	2.610598467	2.720975497	3.294967253
-2.738333333	4.655473646	3.829044302	4.054579691	2.936389239	5.453195965	2.24020934	1.882847394	2.765009419	2.741822139	2.782372069	4.623199129	3.448939083	3.613444233	3.166373793	4.483803336	3.05347588	3.174942999	2.909643938	2.461529657	3.915152378	3.973688899	3.300756901	3.344817886	4.33770526	3.770674852	3.029737572	3.090491688	3.473759197	3.7851554	2.830813316	2.262059635	2.983482362	3.98442891	3.071916721	2.594988989	3.942229708	7.62025518	3.414134704	2.637939186	4.045079017	4.777782784	4.516031485	4.866588342	4.225808697	4.025229045	3.250176728	2.596321981	2.726480905	3.295175853
-2.7375	4.652330656	3.832879328	4.054986325	2.939664632	5.441871096	2.24432151	1.885943236	2.765087756	2.747735591	2.77797496	4.628075426	3.453706506	3.612085384	3.16810685	4.484555666	3.057145847	3.18029544	2.912937058	2.462221105	3.912548732	3.97569007	3.298495905	3.348772954	4.346955346	3.771106554	3.027113533	3.092606015	3.474384889	3.779895213	2.834278783	2.245162091	2.984294738	3.976825597	3.082598903	2.60599583	3.948695413	7.635602127	3.411847798	2.637933074	4.044203768	4.772004959	4.532855822	4.867083634	4.238414576	4.031253356	3.241654182	2.582059782	2.732149221	3.295334058
-2.736666667	4.649143429	3.836745543	4.055594999	2.943051407	5.430707475	2.248543601	1.889143407	2.765264588	2.753818818	2.773708551	4.632997077	3.458564731	3.610785403	3.169937224	4.485381533	3.06102576	3.185748856	2.916283628	2.462942821	3.909973387	3.977761282	3.296328485	3.352875993	4.356394838	3.771819421	3.024502542	3.094780595	3.475035524	3.774709425	2.837835429	2.228406831	2.985195291	3.969226472	3.093371645	2.617185711	3.95530885	7.650921446	3.409637441	2.638098779	4.043345616	4.766413029	4.549611391	4.867685129	4.251144402	4.037231479	3.233088706	2.567814736	2.737977476	3.295440021
-2.735833333	4.645911357	3.840640892	4.056403675	2.946547562	5.419707329	2.252873561	1.89244583	2.765538577	2.760069025	2.769573654	4.637961297	3.463511782	3.609543591	3.171863163	4.486279393	3.065113959	3.191300469	2.919681496	2.463694322	3.907425629	3.979901087	3.294253909	3.357125161	4.366018538	3.772809273	3.021905293	3.097014301	3.475709167	3.769597597	2.841481743	2.211793853	2.986183549	3.961633526	3.10423191	2.628554581	3.962068418	7.666208454	3.407503043	2.638433227	4.042503201	4.761006095	4.566291526	4.868389138	4.26399473	4.04316158	3.224482172	2.553589714	2.743962657	3.295491927
-2.735	4.64263385	3.844563318	4.057410274	2.95015107	5.408872807	2.257309312	1.895848418	2.765908365	2.76648338	2.765571035	4.642965305	3.468545676	3.608359243	3.173882899	4.487247673	3.069408716	3.196947503	2.923128494	2.464475131	3.904904752	3.982108019	3.292271422	3.3615186	4.375821205	3.774071888	3.019322464	3.099305997	3.476403892	3.76455928	2.845216187	2.195323138	2.987259038	3.954048738	3.115176613	2.640098356	3.968972473	7.681458438	3.405443996	2.638933305	4.041675174	4.755783213	4.582889586	4.869191951	4.276962065	4.04904185	3.215836467	2.539387593	2.750101707	3.295487984
-2.734166667	4.639310345	3.848510764	4.058612679	2.953859882	5.398205979	2.261848748	1.899349068	2.766372572	2.77305901	2.761701418	4.648006322	3.47366442	3.607231646	3.17599465	4.488284771	3.07390824	3.20268719	2.92662244	2.46528477	3.902410059	3.984380595	3.290380248	3.366054444	4.385797559	3.775603008	3.01675472	3.101654539	3.477117778	3.759594017	2.849037198	2.178994655	2.988421282	3.946474076	3.126202627	2.651812925	3.97601933	7.696666658	3.403459677	2.639595869	4.040860195	4.750743396	4.599398964	4.870089838	4.290042867	4.054870508	3.207153492	2.525211256	2.756391526	3.295426434
-2.733333333	4.6359403	3.852481176	4.060008734	2.957671928	5.38770884	2.266489742	1.902945667	2.766929803	2.779793003	2.757965481	4.653081574	3.478866018	3.60616008	3.178196619	4.489389054	3.078610675	3.208516769	2.930161141	2.466122762	3.899940855	3.986717314	3.288579584	3.37073081	4.395942279	3.777398338	3.014202709	3.104058775	3.477848916	3.754701341	2.852943189	2.16280836	2.989669807	3.938911496	3.137306779	2.663694145	3.983207257	7.711828347	3.401549442	2.640417741	4.040056936	4.745885611	4.615813084	4.87107905	4.303233549	4.060645798	3.19843516	2.511063592	2.76282897	3.295305548
-2.7325	4.632523199	3.856472498	4.061596247	2.961585117	5.377383301	2.271230143	1.906636092	2.767578641	2.786682412	2.75436386	4.658188296	3.484148468	3.605143818	3.180486996	4.490558862	3.083514101	3.214433485	2.93374239	2.466988637	3.897496457	3.989116659	3.286868608	3.375545808	4.40625001	3.779453547	3.011667067	3.10651755	3.478595409	3.749880775	2.856932549	2.146764196	2.991004138	3.931362939	3.148485856	2.67573785	3.990534483	7.726938713	3.399712636	2.64139571	4.039264084	4.741208781	4.632125407	4.872155822	4.316530481	4.066365991	3.189683401	2.496947493	2.769410857	3.295123629
-2.731666667	4.62905855	3.860482681	4.063372988	2.965597339	5.367231198	2.276067776	1.910418207	2.768317655	2.793724254	2.750897144	4.663323729	3.489509765	3.604182124	3.182863958	4.491792507	3.088616537	3.220434595	2.937363968	2.467881923	3.895076188	3.9915771	3.285246477	3.380497538	4.416715366	3.781764274	3.009148412	3.1090297	3.479355367	3.745131836	2.861003646	2.130862096	2.9924238	3.923830333	3.159736604	2.687939846	3.99799919	7.74199294	3.397948583	2.64252654	4.038480337	4.736711787	4.648329431	4.873316371	4.329929986	4.072029388	3.180900154	2.482865857	2.776133965	3.294879013
-2.730833333	4.625545885	3.864509678	4.065336695	2.969706464	5.357254286	2.281000448	1.914289872	2.769145397	2.800915508	2.747565879	4.668485121	3.494947901	3.603274258	3.18532567	4.493088274	3.093915936	3.226517364	2.941023651	2.468802154	3.892679379	3.994097091	3.283712325	3.385584092	4.427332926	3.784326128	3.006647346	3.111594058	3.480126918	3.740454034	2.865154823	2.115101981	2.993928319	3.916315593	3.171055728	2.700295918	4.005599521	7.756986193	3.396256597	2.643806963	4.037704409	4.732393465	4.664418696	4.874556907	4.343428348	4.077634319	3.172087373	2.468821583	2.782995033	3.29457007
-2.73	4.621984764	3.868551445	4.067485069	2.973910346	5.347454239	2.286025946	1.918248936	2.770060401	2.808253123	2.744370564	4.673669733	3.500460864	3.602419473	3.187870287	4.494444424	3.099410192	3.232679069	2.9447192	2.469748867	3.890305368	3.996675073	3.282265266	3.390803555	4.438097245	3.787134691	3.004164457	3.114209451	3.480908201	3.735846871	2.869384406	2.099483767	2.995517221	3.908820614	3.1824399	2.712801827	4.013333577	7.771913615	3.394635973	2.645233686	4.03693503	4.728252611	4.680386786	4.875873623	4.357021809	4.083179141	3.163247023	2.454817574	2.789990766	3.294195205
-2.729166667	4.61837477	3.872605947	4.06981578	2.978206819	5.337832651	2.291142035	1.922293242	2.771061191	2.815734015	2.741311655	4.678874836	3.506046642	3.601617015	3.190495952	4.49585919	3.10509714	3.238917	2.948448375	2.470721603	3.887953505	3.999309477	3.280904396	3.396154004	4.449002851	3.790185518	3.001700318	3.116874705	3.481697368	3.731309841	2.873690699	2.084007356	2.997190034	3.901347279	3.193885751	2.725453314	4.021199415	7.786770333	3.393085994	2.646803392	4.036170943	4.724287977	4.696227329	4.877262707	4.37070657	4.088662243	3.154381079	2.440856733	2.797117831	3.29375286
-2.728333333	4.614715515	3.876671153	4.072326466	2.982593703	5.328391038	2.296346467	1.926420629	2.772146273	2.823355065	2.738389564	4.684097712	3.511703223	3.600866125	3.193200799	4.497330781	3.110974553	3.245228458	2.952208926	2.47171991	3.885623145	4.001998719	3.27962879	3.401633514	4.460044248	3.793474144	2.999255484	3.119588639	3.48249259	3.726842436	2.878071986	2.068672647	2.998946288	3.893897451	3.205389882	2.738246102	4.029195054	7.801551459	3.39160593	2.648512737	4.035410913	4.720498276	4.711934004	4.878720337	4.384478794	4.094082043	3.145491527	2.426941966	2.804372862	3.293241511
-2.7275	4.611006635	3.88074504	4.075014731	2.987068802	5.319130832	2.301636975	1.930628929	2.773314141	2.831113128	2.735604656	4.68933566	3.517428595	3.60016604	3.195982953	4.498857385	3.117040144	3.251610763	2.955998599	2.472743335	3.883313654	4.004741206	3.278437504	3.407240154	4.471215921	3.796996078	2.996830495	3.122350071	3.483292054	3.722444138	2.882526536	2.053479531	3.000785513	3.886472977	3.216948856	2.751175895	4.037318471	7.816252089	3.390195038	2.650358359	4.03465372	4.716882177	4.727500538	4.880242688	4.398334608	4.099436991	3.136580365	2.413076177	2.811752461	3.292659676
-2.726666667	4.607247796	3.884825593	4.077878153	2.991629906	5.310053385	2.307011277	1.934915973	2.774563279	2.839005026	2.732957251	4.694585991	3.523220746	3.599515989	3.198840531	4.500437165	3.123291572	3.258061245	2.959815136	2.473791437	3.881024407	4.007535336	3.277329578	3.412971991	4.482512337	3.800746814	2.994425876	3.125157818	3.484093962	3.718114429	2.887052597	2.038427891	3.002707243	3.879075682	3.228559209	2.764238384	4.045567601	7.830867308	3.388852559	2.652336874	4.033898164	4.713438312	4.742920714	4.88182593	4.4122701	4.104725569	3.127649598	2.399262272	2.819253197	3.292005909
-2.725833333	4.60343869	3.888910806	4.080914277	2.996274792	5.301159971	2.312467077	1.939279588	2.775892157	2.847027554	2.730447624	4.699846031	3.529077666	3.598915197	3.201771641	4.502068262	3.129726435	3.264577254	2.963656276	2.474863775	3.878754787	4.010379498	3.276304033	3.41882709	4.493927947	3.804721828	2.992042135	3.128010694	3.484896537	3.713852782	2.891648405	2.023517609	3.004711013	3.871707374	3.240217446	2.777429242	4.053940341	7.84539219	3.387577728	2.654444877	4.033143063	4.710165271	4.758188369	4.883466231	4.426281327	4.109946289	3.118701241	2.385503154	2.826871612	3.291278805
-2.725	4.599579035	3.892998682	4.084120622	3.001001223	5.292451777	2.318002066	1.943717598	2.777299236	2.85517748	2.728076007	4.705113124	3.53499735	3.598362887	3.204774386	4.503748796	3.136342277	3.271156155	2.967519757	2.475959918	3.876504189	4.013272072	3.275359872	3.424803513	4.505457187	3.808916581	2.989679764	3.130907511	3.485698021	3.709658669	2.896312178	2.00874856	3.006796359	3.864369841	3.251920041	2.790744133	4.062434547	7.859821801	3.386369763	2.656678949	4.032387259	4.707061606	4.7732974	4.885159759	4.440364308	4.115097697	3.109737317	2.371801724	2.834604216	3.290476999
-2.724166667	4.595668579	3.897087236	4.087494678	3.005806951	5.283929915	2.323613922	1.948227829	2.778782966	2.863451545	2.725842583	4.710384632	3.540977794	3.597858274	3.207846863	4.505476866	3.143136587	3.277795333	2.971403315	2.477079437	3.874272015	4.016211432	3.274496084	3.430899326	4.517094487	3.813326519	2.987339241	3.133847083	3.486496676	3.705531559	2.90104212	1.994120616	3.008962822	3.857064848	3.263663445	2.804178706	4.071048038	7.8741512	3.385227874	2.659035653	4.03162961	4.70412583	4.788241762	4.886902684	4.454515034	4.120178372	3.100759858	2.358160884	2.842447495	3.289599166
-2.723333333	4.591707099	3.901174495	4.091033911	3.010689716	5.275595411	2.329300314	1.952808105	2.780341788	2.871846466	2.723747493	4.715657936	3.547016998	3.597400571	3.210987161	4.507250554	3.150106798	3.28449219	2.975304689	2.478221913	3.872057678	4.019195945	3.273711642	3.437112591	4.528834263	3.81794708	2.985021025	3.136828221	3.487290784	3.701470916	2.905836422	1.979633649	3.011209944	3.849794139	3.275444081	2.817728604	4.079778592	7.888375441	3.384151259	2.661511538	4.030869001	4.701356416	4.803015476	4.888691179	4.468729463	4.125186925	3.0917709	2.344583526	2.850397906	3.288644028
-2.7225	4.587694398	3.905258495	4.09473576	3.015647251	5.267449212	2.335058899	1.957456254	2.781974138	2.880358934	2.721790831	4.720930435	3.553112969	3.596988985	3.214193367	4.50906792	3.157250291	3.291244149	2.979221617	2.479386933	3.869860601	4.022223973	3.273005501	3.443441375	4.540670931	3.822773691	2.98272556	3.139849739	3.488078653	3.697476202	2.910693262	1.965287526	3.013537272	3.842559435	3.28725835	2.831389459	4.088623949	7.902489575	3.383139107	2.664103139	4.030104336	4.698751804	4.817612626	4.890521424	4.483003523	4.130122003	3.082772488	2.331072545	2.858451885	3.287610344
-2.721666667	4.583630309	3.909337289	4.098597639	3.020677276	5.259492183	2.340887327	1.962170102	2.78367844	2.888985619	2.719972647	4.726199552	3.559263718	3.596622722	3.217463562	4.510927009	3.164564394	3.298048653	2.983151841	2.480574089	3.867680217	4.025293874	3.272376604	3.449883747	4.552598899	3.827801773	2.980453275	3.142910452	3.488858608	3.693546878	2.915610807	1.951082117	3.015944353	3.835362434	3.299102629	2.845156897	4.097581812	7.916488651	3.382190598	2.666806981	4.029334545	4.696310393	4.832027363	4.892389604	4.497333114	4.134982285	3.073766673	2.317630825	2.866605842	3.286496921
-2.720833333	4.579514694	3.913408941	4.102616939	3.025777505	5.251725109	2.346783239	1.966947481	2.785453113	2.897723168	2.718292945	4.731462728	3.565467262	3.596300983	3.220795826	4.512825846	3.172046384	3.304903168	2.987093108	2.481782983	3.865515968	4.028404002	3.27182388	3.45643778	4.564612577	3.833026741	2.978204581	3.146009175	3.489629004	3.689682402	2.920587211	1.937017288	3.018430739	3.828204808	3.310973277	2.85902654	4.106649845	7.93036772	3.3813049	2.669619579	4.028558578	4.694030547	4.846253909	4.894291911	4.51171411	4.139766486	3.064755509	2.304261249	2.874856168	3.285302609
-2.72	4.575347443	3.917471531	4.10679103	3.030945644	5.244148693	2.352744271	1.971786226	2.787296572	2.906568206	2.716751683	4.73671743	3.571721627	3.596022966	3.224188233	4.514762442	3.179693489	3.311805179	2.991043168	2.483013223	3.863367308	4.031552709	3.271346243	3.46310155	4.576706375	3.838444008	2.975979874	3.149144725	3.490388216	3.685882233	2.925620623	1.923092909	3.020995988	3.821088207	3.322866633	2.872994005	4.115825676	7.944121834	3.380481175	2.672537439	4.027775414	4.691910596	4.860286558	4.896224551	4.526142358	4.144473357	3.055741058	2.290966691	2.883199232	3.284026304
-2.719166667	4.571128475	3.921523153	4.111117258	3.036179393	5.236763557	2.358768052	1.976684177	2.789207225	2.91551734	2.715348775	4.741961147	3.578024845	3.595787866	3.227638857	4.516734793	3.187502884	3.318752197	2.994999778	2.484264424	3.861233699	4.034738343	3.270942596	3.46987314	4.588874709	3.844048982	2.973779535	3.152315923	3.491134647	3.682145828	2.930709177	1.909308852	3.023639656	3.814014253	3.334779018	2.887054908	4.125106896	7.95774605	3.379718576	2.67555706	4.026984054	4.689948831	4.874119676	4.89818374	4.540613681	4.149101682	3.046725382	2.277750019	2.891631385	3.282666947
-2.718333333	4.56685774	3.925561918	4.115592949	3.041476445	5.229570243	2.364852208	1.98163918	2.791183476	2.924567158	2.714084089	4.747191392	3.584374957	3.595594875	3.231145771	4.518740878	3.1954717	3.325741754	2.998960702	2.485536212	3.859114615	4.037959254	3.270611828	3.476750636	4.601111997	3.849837077	2.971603927	3.155521592	3.491866724	3.678472642	2.935851004	1.895664989	3.026361307	3.806984541	3.346706738	2.901204861	4.134491059	7.97123543	3.379016248	2.678674936	4.026183526	4.688143513	4.887747708	4.900165706	4.555123879	4.153650282	3.037710549	2.264614092	2.900148961	3.281223525
-2.7175	4.562535215	3.929585954	4.120215409	3.046834489	5.222569212	2.37099436	1.986649087	2.793223724	2.933714228	2.71295745	4.752405705	3.590770013	3.595443184	3.234707047	4.520778666	3.203597019	3.33277141	3.002923713	2.486828218	3.857009539	4.041213789	3.270352817	3.483732135	4.613412671	3.855803703	2.969453398	3.15876056	3.492582904	3.674862134	2.941044224	1.882161197	3.029160507	3.800000641	3.358646085	2.915439482	4.143975685	7.984585045	3.378373329	2.681887557	4.025372883	4.686492865	4.901165174	4.902166694	4.569668732	4.158118015	3.028698629	2.251561761	2.908748277	3.279695074
-2.716666667	4.558160907	3.933593406	4.124981927	3.052251209	5.215760844	2.377192127	1.991711757	2.795326369	2.942955105	2.711968636	4.757601652	3.597208072	3.595331979	3.238320755	4.52284611	3.211875876	3.339838745	3.006886591	2.488140084	3.854917966	4.044500298	3.270164431	3.490815738	4.625771169	3.861944279	2.96732828	3.162031656	3.493281668	3.67131376	2.946286955	1.868797359	3.032036828	3.793064093	3.370593338	2.929754387	4.153558257	7.997789974	3.377788949	2.68519141	4.024551206	4.684995082	4.914366677	4.904182966	4.584243995	4.162503773	3.019691693	2.238595867	2.917425637	3.278080675
-2.715833333	4.553734854	3.937582438	4.129889773	3.057724287	5.209145441	2.38344313	1.996825058	2.797489804	2.952286325	2.711117379	4.762776824	3.603687205	3.595260447	3.241984967	4.524941154	3.220305263	3.346941368	3.01084713	2.489471458	3.852839399	4.047817132	3.270045526	3.497999556	4.638181946	3.868254226	2.965228889	3.165333717	3.49396153	3.667826979	2.951577305	1.855573359	3.034989843	3.786176409	3.382544765	2.944145196	4.163236224	8.01084531	3.377262233	2.688582982	4.023717602	4.68364832	4.9273469	4.9062108	4.598845409	4.166806489	3.010691817	2.225719242	2.926177332	3.27637946
-2.715	4.549257121	3.94155123	4.134936197	3.063251403	5.202723224	2.389744985	2.001986866	2.799712424	2.961704411	2.710403369	4.767928843	3.610205491	3.59522777	3.245697757	4.527061728	3.228882127	3.354076914	3.014803131	2.490821999	3.850773352	4.051162644	3.269994949	3.505281709	4.650639469	3.874728974	2.963155526	3.168665582	3.494621029	3.664401251	2.95691338	1.84248909	3.038019131	3.779339072	3.394496627	2.958607536	4.173006999	8.023746156	3.376792298	2.692058761	4.022871207	4.682450709	4.940100612	4.908246496	4.613468694	4.171025128	3.001701072	2.212934706	2.934999641	3.274590608
-2.714166667	4.544727804	3.945497985	4.140118437	3.068830232	5.196494336	2.396095313	2.007195069	2.801992622	2.971205872	2.70982625	4.773055357	3.616761023	3.595233131	3.249457199	4.529205755	3.237603373	3.361243044	3.018752411	2.492191375	3.848719351	4.054535191	3.270011537	3.512660326	4.663138227	3.881363962	2.961108474	3.172026097	3.495258736	3.661036036	2.962293283	1.829544451	3.041124275	3.772553535	3.406445173	2.973137039	4.182867965	8.036487632	3.376378257	2.695615235	4.022011184	4.681400344	4.952622667	4.910286373	4.628109556	4.175158697	2.992721534	2.200245067	2.943888833	3.272713348
-2.713333333	4.540147027	3.949420925	4.145433715	3.074458453	5.19045884	2.402491733	2.012447564	2.80432879	2.980787204	2.709385621	4.778154046	3.623351905	3.59527571	3.25326137	4.531371148	3.246465863	3.368437447	3.022692797	2.493579263	3.846676929	4.057933132	3.270094118	3.520133547	4.675672726	3.88815464	2.959088004	3.175414112	3.495873252	3.657730798	2.967715112	1.816739348	3.044304862	3.765821218	3.418386651	2.987729346	4.192816466	8.049064875	3.376019217	2.699248898	4.021136724	4.680495291	4.964908009	4.912326774	4.642763684	4.179206238	2.983755277	2.18765312	2.952841169	3.270746957
-2.7125	4.535514945	3.953318291	4.150879236	3.080133742	5.18461672	2.408931871	2.017742258	2.806719324	2.990444894	2.709081037	4.783222617	3.629976254	3.595354685	3.257108351	4.533555811	3.25546642	3.375657838	3.026622134	2.494985347	3.844645631	4.061354834	3.270241513	3.527699523	4.688237495	3.895096469	2.957094367	3.178828486	3.49646321	3.654485004	2.973176965	1.804073695	3.047560484	3.759143513	3.430317301	3.002380106	4.202849818	8.061473038	3.375714279	2.702956246	4.020247049	4.679733586	4.976951668	4.914364066	4.657426753	4.18316683	2.974804371	2.175161649	2.961852902	3.268690765
-2.711666667	4.53083174	3.957188348	4.156452194	3.085853776	5.178967884	2.415413355	2.023077073	2.809162616	3.000175414	2.708912008	4.788258811	3.636632199	3.595469237	3.260996225	4.535757642	3.264601828	3.382901964	3.030538279	2.496409324	3.842625013	4.064798668	3.270452535	3.535356416	4.700827087	3.902184924	2.955127803	3.182268081	3.497027273	3.651298121	2.978676937	1.791547415	3.050890737	3.752521777	3.442233361	3.01708498	4.212965302	8.073707297	3.37546254	2.706733784	4.019341408	4.679113237	4.98874877	4.916394641	4.672094429	4.187039593	2.96587089	2.162773421	2.970920282	3.266544148
-2.710833333	4.526097625	3.961029382	4.16214977	3.091616234	5.173512161	2.421933817	2.028449942	2.811657066	3.00997523	2.708878	4.793260398	3.643317884	3.59561854	3.26492308	4.53797453	3.273868832	3.390167597	3.034439108	2.497850898	3.840614639	4.068263011	3.27072599	3.543102402	4.713436082	3.909415497	2.953188534	3.18573177	3.497564139	3.648169621	2.984213125	1.779160441	3.05429522	3.745957336	3.454131069	3.031839639	4.223160169	8.08576285	3.375263094	2.710578024	4.018419081	4.67863222	5.000294532	4.918414919	4.686762362	4.190823684	2.956956899	2.15049119	2.980039552	3.264306537
-2.71	4.52131284	3.9648397	4.167969133	3.097418798	5.168249306	2.428490896	2.033858813	2.814201071	3.0198408	2.708978436	4.798225183	3.650031467	3.595801772	3.268887009	4.540204362	3.283264141	3.397452541	3.038322513	2.499309783	3.838614084	4.07174625	3.271060677	3.550935666	4.72605909	3.916783695	2.951276768	3.189218429	3.498072538	3.64509898	2.989783625	1.766912716	3.05777354	3.739451482	3.466006662	3.046639772	4.233431635	8.097634916	3.37511503	2.714485487	4.017479375	4.678288488	5.011584267	4.920421347	4.701426197	4.194518299	2.948064464	2.138317693	2.989206955	3.261977412
-2.709166667	4.516477657	3.968617635	4.173907441	3.103259154	5.163178993	2.435082239	2.039301647	2.816793036	3.029768571	2.709212693	4.803151	3.656771118	3.596018109	3.27288611	4.542445019	3.292784427	3.40475463	3.042186403	2.500785705	3.836622932	4.075246777	3.27145539	3.558854411	4.738690751	3.924285045	2.949392697	3.192726944	3.498551232	3.642085675	2.995386535	1.754804196	3.061325305	3.733005473	3.477856379	3.061481077	4.24377689	8.109318743	3.375017431	2.718452706	4.016521632	4.678079964	5.022613384	4.922410403	4.716081567	4.198122671	2.939195646	2.126255651	2.998418731	3.259556305
-2.708333333	4.511592373	3.972361542	4.179961843	3.10913499	5.158300825	2.441705499	2.04477642	2.819431366	3.039754988	2.709580107	4.808035722	3.663535027	3.596266725	3.276918486	4.544694378	3.30242633	3.412071726	3.046028709	2.502278398	3.834640776	4.078762994	3.271908918	3.56685685	4.751325736	3.931915091	2.947536498	3.19625621	3.49899902	3.639129191	3.001019954	1.742834845	3.06495013	3.726620531	3.489676465	3.076359273	4.25419309	8.120809604	3.374969381	2.722476225	4.01554522	4.678004544	5.033377392	4.924378595	4.730724102	4.201636075	2.930352501	2.114307768	3.007671122	3.257042797
-2.7075	4.506657316	3.9760698	4.186129477	3.115043999	5.153614326	2.44835834	2.050281124	2.822114474	3.049796486	2.710079967	4.81287725	3.670321395	3.596546798	3.280982248	4.546950313	3.312186455	3.419401724	3.049847379	2.503787605	3.832667221	4.082293316	3.272420043	3.574941214	4.763958755	3.939669403	2.945708335	3.199805129	3.499414734	3.636229013	3.006681986	1.731004645	3.068647634	3.720297846	3.501463166	3.091270094	4.264677363	8.132102801	3.374969957	2.726552602	4.014549539	4.678060102	5.043871899	4.926322463	4.745349422	4.205057822	2.92153708	2.10247673	3.016960371	3.254436525
-2.706666667	4.501672841	3.979740815	4.192407474	3.120983881	5.14911895	2.455038433	2.055813769	2.824840776	3.0598895	2.710711523	4.817673524	3.677128441	3.596857502	3.285075512	4.549210698	3.322061375	3.426742549	3.053640384	2.50531308	3.830701879	4.085836163	3.272987546	3.583105745	4.776584553	3.947543569	2.943908357	3.203372612	3.499797242	3.633384634	3.012370737	1.719313587	3.072417439	3.71403857	3.513212738	3.106209295	4.275226806	8.143193669	3.375018238	2.730678409	4.013534021	4.678244485	5.054092616	4.928238582	4.759953145	4.208387265	2.91275143	2.090765202	3.026282726	3.251737174
-2.705833333	4.496639331	3.983373014	4.198792958	3.126952342	5.144814073	2.461743462	2.061372378	2.827608695	3.070030459	2.711473978	4.822422518	3.6839544	3.597198012	3.289196404	4.551473405	3.332047634	3.434092157	3.057405718	2.506854589	3.828744373	4.089389971	3.273610203	3.591348704	4.789197913	3.955533203	2.942136696	3.206957579	3.500145447	3.630595551	3.018084318	1.707761678	3.076259174	3.707843817	3.524921445	3.121172649	4.285838491	8.154077573	3.375113295	2.734850237	4.012498126	4.678555515	5.064035356	4.930123561	4.774530886	4.211623795	2.903997589	2.079175834	3.035634439	3.248944483
-2.705	4.491557197	3.986964855	4.205283046	3.132947095	5.140699002	2.468471123	2.066954997	2.830416659	3.080215789	2.712366494	4.827122241	3.690797524	3.597567505	3.293343056	4.553736306	3.342141744	3.441448536	3.061141393	2.508411904	3.826794333	4.092953186	3.274286787	3.599668364	4.801793661	3.963633946	2.940393472	3.21055896	3.500458289	3.627861264	3.023820846	1.69634894	3.080172471	3.701714669	3.53658556	3.136155953	4.296509458	8.164749913	3.3752542	2.739064692	4.011441347	4.678990992	5.073696037	4.931974044	4.789078259	4.214766842	2.895277588	2.067711251	3.04501177	3.246058243
-2.704166667	4.486426879	3.990514818	4.211874849	3.138965859	5.13677297	2.475219122	2.072559685	2.833263105	3.090441918	2.71338819	4.83177074	3.697656082	3.597965157	3.297513609	4.555997275	3.352340192	3.448809707	3.06484545	2.509984811	3.8248514	4.096524268	3.275016069	3.608063016	4.814366666	3.971841463	2.938678792	3.214175694	3.500734745	3.625181281	3.029578443	1.685075409	3.084156968	3.695652166	3.548201368	3.151155025	4.307236722	8.175206124	3.375440025	2.743318401	4.010363209	4.679548695	5.083070683	4.933786714	4.803590877	4.217815878	2.886593453	2.056374059	3.054410985	3.243078297
-2.703333333	4.48124884	3.994021412	4.218565472	3.145006365	5.133035137	2.481985181	2.078184523	2.836146475	3.10070527	2.714538143	4.836366097	3.704528361	3.598390145	3.301706214	4.558254187	3.362639437	3.456173723	3.068515952	2.511573103	3.822915223	4.100101688	3.275796817	3.616530969	4.826911841	3.980151447	2.936992746	3.21780673	3.500973829	3.622555115	3.035355238	1.67394114	3.088212305	3.689657313	3.559765166	3.166165709	4.318017269	8.18544168	3.375669836	2.747608011	4.009263266	4.680226378	5.092155426	4.935558292	4.818064352	4.220770413	2.877947198	2.045166841	3.063828361	3.24000454
-2.7025	4.476023575	3.997483173	4.225352018	3.151066352	5.129484597	2.488767036	2.08382761	2.839065222	3.111002272	2.715815388	4.840906431	3.711412666	3.598841648	3.305919031	4.56050492	3.373035911	3.463538668	3.072150986	2.513176584	3.820985459	4.103683936	3.276627799	3.625070546	4.839424146	3.988559622	2.935335414	3.221451028	3.501174592	3.619982284	3.041149369	1.662946203	3.09233813	3.683731074	3.571273268	3.181183872	4.328848062	8.195452093	3.375942701	2.751930191	4.008141105	4.681021778	5.100946506	4.937285537	4.832494303	4.223629996	2.869340831	2.03409216	3.073260188	3.236836918
-2.701666667	4.470751602	4.000898663	4.232231586	3.157143567	5.126120371	2.495562437	2.089487065	2.842017805	3.12132935	2.717218916	4.845389902	3.718307318	3.599318844	3.310150229	4.562747357	3.383526023	3.470902661	3.075748668	2.51479507	3.819061774	4.107269512	3.277507781	3.633680089	4.851898591	3.997061742	2.933706859	3.225107558	3.501336123	3.617462312	3.04695898	1.652090685	3.096534094	3.677874377	3.582722001	3.196205412	4.339726035	8.205232916	3.376257685	2.756281633	4.006996343	4.681932608	5.109440274	4.938965252	4.846876348	4.226394218	2.860776349	2.023152552	3.082702765	3.233575432
-2.700833333	4.465433466	4.004266475	4.239201272	3.16323577	5.122941413	2.502369152	2.095161029	2.845002695	3.131682935	2.718747681	4.849814703	3.725210661	3.599820913	3.31439799	4.564979385	3.394106159	3.478263851	3.079307138	2.516428385	3.817143842	4.110856937	3.278435531	3.642357956	4.864330235	4.00565359	2.932107133	3.228775302	3.501457549	3.614994731	3.052782226	1.641374693	3.100799851	3.672088108	3.594107712	3.21122625	4.350648099	8.214779744	3.376613853	2.760659054	4.005828628	4.682956564	5.117633192	4.940594278	4.861206113	4.22906271	2.852255738	2.012350531	3.09215241	3.230220132
-2.7	4.460069739	4.007585227	4.246258169	3.169340733	5.119946607	2.509184963	2.100847661	2.84801837	3.142059461	2.720400591	4.854179071	3.732121054	3.600347036	3.318660504	4.567198897	3.404772685	3.485620425	3.082824566	2.518076362	3.815231345	4.114444744	3.279409815	3.651102524	4.876714191	4.014330986	2.930536275	3.232453251	3.501538038	3.612579077	3.058617269	1.630798352	3.105135062	3.666373116	3.605426767	3.226242341	4.36161114	8.224088217	3.377010271	2.765059196	4.004637642	4.684091325	5.125521834	4.9421695	4.87547923	4.231635141	2.843780975	2.001688585	3.101605453	3.226771123
-2.699166667	4.454661018	4.010853568	4.253399373	3.175456239	5.117134774	2.516007672	2.106545144	2.851063322	3.152455365	2.722176515	4.858481277	3.739036876	3.600896397	3.322935976	4.569403792	3.415521944	3.492970598	3.086299149	2.519738846	3.813323974	4.118031485	3.280429401	3.659912187	4.889045623	4.023089779	2.928994309	3.236140409	3.501576793	3.610214894	3.064462283	1.620361806	3.10953939	3.660730208	3.616675551	3.241249668	4.372612019	8.233154019	3.377446001	2.769478829	4.003423095	4.685334548	5.133102889	4.94368785	4.889691338	4.234111221	2.835354023	1.991169176	3.111058243	3.22322856
-2.698333333	4.449207923	4.014070176	4.260621975	3.181580084	5.114504667	2.5228351	2.112251682	2.854136049	3.162867091	2.724074283	4.862719635	3.745956528	3.60146818	3.327222619	4.571591979	3.426350262	3.500312623	3.089729112	2.521415691	3.811421424	4.121615732	3.281493057	3.668785358	4.901319755	4.031925855	2.927481249	3.239835791	3.501573061	3.607901734	3.070315453	1.610065221	3.114012505	3.655160151	3.627850473	3.256244246	4.383647577	8.241972882	3.377920108	2.773914752	4.002184729	4.686683877	5.140373158	4.945146299	4.903838084	4.236490702	2.826976834	1.980794742	3.120507148	3.219592649
-2.6975	4.443711101	4.017233757	4.26792307	3.187710078	5.112054974	2.529665085	2.1179655	2.857235064	3.173291088	2.726092683	4.866892495	3.752878427	3.602061571	3.331518662	4.573761373	3.437253945	3.507644784	3.093112714	2.523106762	3.809523402	4.125196072	3.282599555	3.677720467	4.913531866	4.040835137	2.925997095	3.243538425	3.501526125	3.605639152	3.076174976	1.599908782	3.11855408	3.649663671	3.638947965	3.271222123	4.39471463	8.250540587	3.378431655	2.778363792	4.000922319	4.68813694	5.147329561	4.94654187	4.917915128	4.238773373	2.818651349	1.970567691	3.129948558	3.215863649
-2.696666667	4.438171222	4.020343048	4.275299752	3.193844045	5.10978432	2.536495488	2.123684849	2.860358891	3.183723814	2.728230462	4.870998251	3.759801013	3.602675757	3.335822346	4.575909899	3.448229287	3.514965399	3.09644824	2.52481193	3.807629619	4.128771114	3.283747669	3.686715965	4.925677293	4.049813584	2.924541836	3.247247348	3.501435308	3.603426715	3.08203906	1.589892696	3.123163792	3.644241454	3.649964484	3.286179383	4.405809972	8.258852964	3.378979708	2.782822809	3.999635669	4.689691347	5.153969132	4.947871628	4.931918139	4.240959066	2.810379493	1.960490403	3.139378883	3.212041869
-2.695833333	4.43258898	4.023396816	4.28274912	3.199979824	5.107691268	2.543324188	2.129408	2.863506065	3.194161734	2.730486331	4.875035333	3.766722744	3.603309929	3.340131922	4.578035494	3.459272563	3.522272822	3.099734008	2.52653108	3.805739795	4.132339486	3.284936174	3.695770319	4.937751436	4.05885719	2.923115449	3.250961613	3.501299976	3.601263993	3.087905925	1.580017193	3.127841321	3.638894142	3.660896512	3.301112143	4.416930378	8.266905895	3.379563329	2.787288693	3.998324613	4.691344697	5.160289026	4.949132688	4.945842801	4.243047651	2.802163178	1.950565232	3.148794557	3.208127671
-2.695	4.426965093	4.026393859	4.290268273	3.206115271	5.105774318	2.550149087	2.135133249	2.866675136	3.204601323	2.732858959	4.879002216	3.773642101	3.603963279	3.34444566	4.580136105	3.470380036	3.529565439	3.102968369	2.528264104	3.803853654	4.135899836	3.28616385	3.704882016	4.949749757	4.067961993	2.921717898	3.254680282	3.501119532	3.599150565	3.093773808	1.570282525	3.132586355	3.633622338	3.671740563	3.316016559	4.428072601	8.274695318	3.380181585	2.79175837	3.996989018	4.693094573	5.166286512	4.950322215	4.959684811	4.245039038	2.794004302	1.940794501	3.15819204	3.204121466
-2.694166667	4.421300301	4.029333004	4.297854315	3.212248257	5.104031912	2.55696811	2.140858917	2.869864666	3.215039064	2.735346978	4.88289741	3.780557584	3.604635	3.348761841	4.582209692	3.481547957	3.53684167	3.106149705	2.530010903	3.80197093	4.139450834	3.28742948	3.714049561	4.961667781	4.077124065	2.920349138	3.258402432	3.500893421	3.597086019	3.099640957	1.560688965	3.137398583	3.6284266	3.682493178	3.330888822	4.439233375	8.282217221	3.380833542	2.796228799	3.995628779	4.694938548	5.171958982	4.95143742	4.973439881	4.246933179	2.785904746	1.931180502	3.167567818	3.200023716
-2.693333333	4.415595366	4.032213111	4.305504354	3.218376671	5.10246243	2.563779203	2.146583347	2.873073231	3.225471455	2.737948979	4.886719472	3.787467713	3.605324289	3.353078761	4.584254228	3.492772566	3.544099969	3.109276432	2.531771388	3.80009136	4.142991173	3.288731853	3.723271481	4.973501097	4.086339523	2.91900911	3.262127151	3.50062113	3.595069947	3.105505635	1.551236814	3.142277698	3.623307447	3.693150927	3.345725164	4.450409415	8.289467651	3.381518266	2.800696975	3.994243823	4.696874182	5.177303948	4.952475568	4.987103741	4.248730064	2.777866378	1.921725497	3.176918407	3.195834931
-2.6925	4.409851071	4.03503307	4.313215502	3.224498417	5.101064196	2.570580337	2.152304909	2.87629942	3.235895003	2.740663518	4.890466996	3.794371031	3.606030346	3.357394731	4.586267701	3.504050094	3.551338826	3.112346998	2.533545479	3.798214689	4.146519565	3.290069762	3.732546318	4.985245364	4.095604522	2.917697747	3.26585354	3.500302184	3.593101952	3.11136612	1.541926395	3.147223397	3.618265352	3.703710416	3.360521857	4.461597417	8.296442714	3.382234825	2.805159929	3.992834107	4.698899023	5.18231904	4.953433972	5.000672139	4.250429724	2.769891048	1.912431716	3.18624035	3.191555674
-2.691666667	4.404068222	4.037791802	4.320984878	3.23061142	5.099835477	2.577369508	2.158021996	2.879541838	3.246306228	2.743489114	4.894138619	3.801266101	3.606752371	3.361708078	4.588248112	3.515376763	3.558556763	3.115359889	2.535333105	3.796340667	4.150034749	3.291442004	3.741872635	4.996896307	4.104915262	2.91641497	3.269580715	3.49993615	3.591181643	3.117220708	1.532758055	3.152235384	3.613300749	3.714168282	3.375275213	4.47279406	8.303138571	3.382982288	2.809614733	3.991399615	4.701010612	5.187002013	4.954310001	5.014140841	4.252032229	2.761980589	1.90330136	3.195530225	3.187186555
-2.690833333	4.398247645	4.04048826	4.328809607	3.236713624	5.098774483	2.584144735	2.163733029	2.882799105	3.256701665	2.746424245	4.89773302	3.808151508	3.607489569	3.366017143	4.590193481	3.526748788	3.565752337	3.118313623	2.537134203	3.794469051	4.153535484	3.292847384	3.751249015	5.00844972	4.114267984	2.915160689	3.273307803	3.499522637	3.589308637	3.123067707	1.523732169	3.157313361	3.608414025	3.724521198	3.389981587	4.483996007	8.309551448	3.383759727	2.814058496	3.989940364	4.70320648	5.191350742	4.955101072	5.027505635	4.25353769	2.754136817	1.894336591	3.204784639	3.182728233
-2.69	4.392390185	4.043121431	4.33668682	3.242802992	5.097879372	2.590904064	2.169436452	2.886069855	3.267077863	2.749467357	4.901248917	3.815025858	3.608241146	3.370320287	4.592101843	3.53816238	3.572924138	3.121206753	2.538948719	3.7925996	4.157020556	3.294284712	3.760674059	5.019901469	4.123658972	2.913934806	3.277033945	3.499061294	3.587482559	3.128905447	1.514849136	3.16245704	3.603605527	3.734765874	3.404637376	4.495199904	8.315677628	3.384566213	2.818488369	3.988456398	4.705484148	5.195363227	4.95580466	5.04076233	4.254946256	2.74636153	1.885539543	3.214000236	3.178181415
-2.689166667	4.386496709	4.04569033	4.344613658	3.248877505	5.097148247	2.597645567	2.175130735	2.889352739	3.277431387	2.752616856	4.904685073	3.821887779	3.609006313	3.374615882	4.593971251	3.549613745	3.580070792	3.124037871	2.540776608	3.790732082	4.160488775	3.295752804	3.770146386	5.031247492	4.133084556	2.912737212	3.280758295	3.498551812	3.58570304	3.13473227	1.506109382	3.167666131	3.598875556	3.744899056	3.419239024	4.506402382	8.321513462	3.385400821	2.822901541	3.986947789	4.707841133	5.199037588	4.956418293	5.053906758	4.256258115	2.738656508	1.876912314	3.223173696	3.173546858
-2.688333333	4.3805681	4.048194008	4.352587268	3.254935168	5.096579159	2.604367343	2.180814377	2.892646425	3.287758819	2.755871117	4.908040291	3.828735921	3.609784283	3.378902322	4.595799777	3.561099086	3.587190956	3.126805602	2.542617831	3.788866268	4.163938974	3.297250485	3.779664636	5.042483799	4.14254111	2.911567788	3.284480021	3.497993922	3.583969723	3.14054654	1.497513361	3.172940351	3.594224374	3.754917531	3.433783018	4.517600058	8.327055362	3.386262625	2.827295248	3.98541464	4.710274944	5.202372073	4.956939551	5.066934777	4.257473498	2.731023511	1.868456965	3.232301734	3.168825362
-2.6875	4.37460526	4.050631545	4.360604807	3.260974006	5.096170111	2.611067518	2.1864859	2.895949595	3.298056758	2.759228475	4.911313417	3.835568954	3.610574272	3.383178015	4.597585513	3.572614605	3.594283322	3.12950861	2.544472358	3.787001933	4.167370015	3.298776586	3.789227466	5.053606476	4.152025055	2.910426406	3.288198304	3.497387397	3.582282254	3.146346636	1.489061552	3.178279419	3.589652195	3.764818124	3.448265893	4.528789536	8.332299808	3.387150704	2.831666768	3.983857079	4.712783085	5.20536505	4.957366075	5.079842267	4.25859267	2.723464279	1.860175524	3.241381107	3.164017778
-2.686666667	4.368609111	4.053002057	4.368663442	3.266992065	5.095919053	2.617744245	2.192143854	2.89926095	3.30832182	2.762687233	4.914503339	3.842385573	3.611375499	3.387441388	4.599326572	3.584156504	3.601346618	3.132145597	2.546340168	3.785138858	4.170780784	3.300329946	3.798833554	5.064611685	4.161532856	2.909312932	3.291912338	3.496732051	3.580640291	3.152130958	1.480754465	3.183683058	3.585159191	3.774597705	3.462684229	4.539967404	8.337243345	3.388064137	2.836013421	3.982275264	4.715363056	5.208015014	4.957695558	5.092625139	4.25961594	2.715980534	1.852069982	3.250408611	3.159125001
-2.685833333	4.362580589	4.055304689	4.37676035	3.272987414	5.095823891	2.624395707	2.197786817	2.902579208	3.318550642	2.766245661	4.917608986	3.849184492	3.612187185	3.391690885	4.601021088	3.595720988	3.608379602	3.134715302	2.548221247	3.783276826	4.174170195	3.301909415	3.808481594	5.075495662	4.171061027	2.908227218	3.295621332	3.49602774	3.579043497	3.157897923	1.472592636	3.189150993	3.580745491	3.784253182	3.477034659	4.551130243	8.34188259	3.389002005	2.840332578	3.980669379	4.718012352	5.210320586	4.957925752	5.105279329	4.260543652	2.708573975	1.844142293	3.259381084	3.15414797
-2.685	4.356520648	4.057538622	4.384892719	3.278958147	5.095882481	2.631020115	2.203413391	2.905903103	3.32873988	2.769901994	4.920629332	3.855964448	3.613008559	3.39592497	4.602667216	3.607304263	3.615381066	3.137216501	2.550115585	3.781415627	4.177537188	3.303513848	3.818170302	5.086254725	4.180606128	2.907169113	3.299324508	3.49527436	3.577491545	3.16364597	1.464576631	3.194682952	3.576411182	3.793781513	3.49131386	4.562274618	8.346214225	3.389963394	2.844621651	3.979039636	4.720728468	5.212280509	4.958054467	5.117800803	4.26137619	2.701246282	1.836394374	3.268295408	3.149087672
-2.684166667	4.350430259	4.059703067	4.393057748	3.284902378	5.096092638	2.637615711	2.209022209	2.909231388	3.338886213	2.773654433	4.92356339	3.862724201	3.613838848	3.400142122	4.604263135	3.618902538	3.622349838	3.139648011	2.552023184	3.779555051	4.180880731	3.305142111	3.827898408	5.096885266	4.190164767	2.906138454	3.303021103	3.494471847	3.575984114	3.169373555	1.456707046	3.200278669	3.572156303	3.803179695	3.505518563	4.573397086	8.350235007	3.390947388	2.848878103	3.977386271	4.723508895	5.213893654	4.95807957	5.130185558	4.262113978	2.693999113	1.828828103	3.277148508	3.143945135
-2.683333333	4.344310405	4.06179727	4.401252648	3.290818248	5.096452129	2.644180763	2.214611927	2.912562836	3.348986339	2.777501149	4.926410216	3.869462533	3.614677286	3.404340842	4.60580705	3.63051203	3.629284776	3.142008686	2.55394405	3.777694895	4.184199821	3.306793079	3.837664665	5.107383762	4.1997336	2.905135072	3.306710364	3.493620181	3.574520891	3.175079157	1.448984506	3.205937877	3.567980855	3.812444777	3.519645549	4.584494196	8.353941763	3.391953077	2.853099445	3.975709548	4.726351126	5.215159017	4.957998988	5.142429621	4.262757477	2.686834101	1.821445321	3.285937358	3.138721434
-2.6825	4.338162085	4.063820509	4.409474645	3.296703921	5.096958682	2.650713575	2.220181231	2.915896236	3.35903698	2.78144028	4.929168911	3.876178246	3.61552311	3.40851965	4.607297188	3.642128961	3.636184773	3.144297422	2.555878195	3.775834958	4.187493481	3.308465639	3.847467839	5.117746766	4.209309334	2.904158791	3.310391556	3.49271938	3.573101573	3.180761274	1.441409665	3.211660314	3.56388479	3.821573853	3.533691652	4.595562484	8.357331394	3.392979553	2.857283237	3.974009755	4.729252652	5.21607572	4.957810705	5.154529054	4.263307185	2.679752861	1.814247827	3.294658979	3.133417682
-2.681666667	4.331986314	4.065772094	4.417720975	3.302557587	5.097609981	2.657212476	2.225728836	2.919230396	3.369034882	2.785469933	4.931838614	3.882870167	3.616375559	3.412677084	4.608731803	3.653749564	3.643048752	3.146513152	2.557825638	3.77397504	4.190760766	3.310158685	3.857306718	5.127970916	4.218888724	2.903209427	3.314063956	3.491769503	3.571725861	3.186418425	1.433983209	3.217445719	3.559868021	3.830564066	3.547653757	4.606598484	8.360400875	3.394025908	2.861427089	3.972287207	4.732210967	5.216643009	4.957512769	5.166479952	4.263763639	2.672756981	1.807237383	3.303310439	3.128035039
-2.680833333	4.325784116	4.067651369	4.425988889	3.308377462	5.098403674	2.663675831	2.23125348	2.922564144	3.378976815	2.789588184	4.934418509	3.889537143	3.61723388	3.416811702	4.610109177	3.665370077	3.649875671	3.148654851	2.559786404	3.772114947	4.194000758	3.311871123	3.867180106	5.138052931	4.228468573	2.902286789	3.317726854	3.49077065	3.570393467	3.192049151	1.426705855	3.223293836	3.555930416	3.839412608	3.561528806	4.617598717	8.363147256	3.39509124	2.865528663	3.97054224	4.735223564	5.216860259	4.957103283	5.178278443	4.264127414	2.665848029	1.80041571	3.311888861	3.122574702
-2.68	4.319556531	4.069457711	4.434275655	3.314161787	5.099337368	2.670102033	2.236753932	2.925896328	3.388859573	2.79379308	4.936907822	3.896178044	3.618097318	3.420922083	4.611427616	3.676986752	3.65666452	3.150721534	2.561760525	3.770254487	4.197212568	3.313601871	3.877086823	5.147989614	4.238045736	2.901390678	3.321379555	3.489722962	3.56910411	3.197652015	1.419578351	3.229204408	3.552071801	3.848116726	3.575313793	4.628559704	8.365567665	3.396174647	2.869585673	3.968775218	4.738287944	5.216726967	4.956580415	5.189920695	4.264399122	2.659027546	1.793784486	3.320391417	3.117037912
-2.679166667	4.313304608	4.071190531	4.442578553	3.31990883	5.100408634	2.67648951	2.242228989	2.929225814	3.398679978	2.798082637	4.939305819	3.902791762	3.618965127	3.425006825	4.612685457	3.688595853	3.663414319	3.152712256	2.563748035	3.768393468	4.20039534	3.315349857	3.887025709	5.157777851	4.247617118	2.900520893	3.325021378	3.488626619	3.567857513	3.203225601	1.412601477	3.235177183	3.548291956	3.856673714	3.589005769	4.639477956	8.367659306	3.397275232	2.873595886	3.966986524	4.741401609	5.216242758	4.955942393	5.20140291	4.264579411	2.652297051	1.787345349	3.328815332	3.111425946
-2.678333333	4.30702941	4.07284927	4.450894879	3.325616887	5.10161501	2.682836719	2.247677474	2.932551489	3.408434879	2.802454844	4.941611811	3.909377211	3.619836564	3.429064548	4.613881065	3.700193656	3.670124121	3.154626113	2.565748977	3.766531704	4.203548244	3.317114021	3.896995618	5.167414614	4.257179675	2.899677222	3.328651654	3.487481841	3.566653411	3.208768515	1.405776043	3.24121191	3.544590622	3.865080924	3.602601842	4.650349982	8.369419464	3.3983921	2.877557122	3.965176567	4.744562066	5.215407384	4.955187507	5.21272133	4.264668968	2.645658036	1.781099896	3.337157889	3.105740123
-2.6775	4.300732006	4.074433405	4.459221946	3.331284281	5.102953997	2.689142153	2.253098239	2.935872259	3.41812115	2.806907662	4.943825148	3.915933327	3.620710888	3.43309389	4.615012835	3.711776453	3.676793012	3.156462244	2.567763397	3.764669007	4.206670485	3.318893315	3.906995421	5.17689696	4.266730413	2.89885945	3.332269728	3.486288887	3.565491544	3.214279389	1.399102894	3.24730834	3.540967495	3.873335759	3.616099176	4.66117229	8.370845502	3.399524359	2.881467256	3.963345776	4.747766829	5.214220718	4.954314107	5.223872236	4.264668514	2.63911197	1.77504968	3.345416424	3.099981797
-2.676666667	4.294413479	4.075942444	4.467557083	3.336909361	5.104423066	2.695404336	2.258490162	2.939187053	3.427735697	2.811439023	4.945945223	3.922459068	3.621587364	3.437093514	4.616079192	3.723340553	3.683420106	3.158219826	2.569791344	3.762805194	4.209761294	3.320686702	3.917024006	5.186222032	4.27626639	2.898067356	3.335874962	3.485048056	3.564371658	3.219756873	1.392582907	3.253466227	3.53742223	3.881435679	3.629494993	4.671941381	8.371934863	3.400671119	2.885324218	3.961494603	4.751013419	5.212682762	4.953320608	5.23485195	4.264578809	2.632660296	1.769196211	3.353588334	3.094152362
-2.675833333	4.288074919	4.077375929	4.475897635	3.342490509	5.106019657	2.701621825	2.263852151	2.942494818	3.437275453	2.816046833	4.947971471	3.928953414	3.622465262	3.441062101	4.617078593	3.734882279	3.69000455	3.15989808	2.571832874	3.760940082	4.212819936	3.32249316	3.927080277	5.19538706	4.285784717	2.897300714	3.339466726	3.483759685	3.56329351	3.225199643	1.386216991	3.259685326	3.53395444	3.8893782	3.642786575	4.682653759	8.372685074	3.401831496	2.889125993	3.959623521	4.754299364	5.210793641	4.952205486	5.245656837	4.264400646	2.62630443	1.763540955	3.361671071	3.088253246
-2.675	4.281717423	4.078733433	4.484240968	3.348026131	5.107741179	2.707793212	2.269183141	2.945794521	3.446737381	2.820728973	4.949903367	3.935415366	3.623343854	3.444998355	4.618009527	3.746397977	3.696545521	3.161496269	2.573888045	3.759073491	4.215845708	3.324311677	3.937163153	5.20438936	4.295282553	2.896559292	3.343044408	3.482424152	3.562256858	3.230606397	1.380006088	3.265965393	3.530563695	3.897160895	3.655971261	4.693305926	8.373093743	3.403004606	2.892870625	3.957733021	4.757622202	5.208553606	4.950967282	5.256283303	4.264134856	2.620045761	1.758085336	3.369662151	3.082285913
-2.674166667	4.275342097	4.080014564	4.492584463	3.353514665	5.109585016	2.713917121	2.274482094	2.949085154	3.456118478	2.825483299	4.951740429	3.941843947	3.624222418	3.448901001	4.618870516	3.75788401	3.703042226	3.163013696	2.575956919	3.757205241	4.218837935	3.326141255	3.947271566	5.213226337	4.304757111	2.895842853	3.346607407	3.481041871	3.561261472	3.235975859	1.373951175	3.272306186	3.527249524	3.904781395	3.669046453	4.703894383	8.373158562	3.404189569	2.896556214	3.955823616	4.760979479	5.205963031	4.949604599	5.266727797	4.263782303	2.613885654	1.752830731	3.37755915	3.076251862
-2.673333333	4.268950052	4.081218961	4.50092552	3.358954578	5.111548523	2.719992211	2.279748001	2.952365726	3.465415768	2.830307639	4.953482215	3.948238203	3.625100237	3.452768785	4.619660114	3.769336763	3.709493902	3.164449707	2.578039563	3.755335153	4.221795977	3.327980909	3.957404468	5.221895483	4.314205658	2.895151159	3.350155136	3.479613294	3.560307127	3.241306774	1.368053262	3.278707465	3.524011415	3.912237393	3.682009612	4.714415637	8.372877306	3.40538551	2.900180918	3.953895837	4.764368755	5.203022413	4.948116105	5.276986816	4.263343889	2.607825445	1.747778474	3.385359707	3.070152623
-2.6725	4.262542407	4.082346296	4.509261558	3.364344367	5.113629031	2.726017176	2.284979879	2.955635269	3.474626312	2.835199802	4.955128324	3.954597201	3.625976598	3.456600479	4.620376912	3.780752644	3.715899816	3.165803691	2.580136045	3.753463051	4.224719225	3.32982967	3.967560819	5.230394381	4.32362551	2.894483963	3.353687021	3.478138912	3.559393602	3.246597911	1.362313392	3.285168991	3.520848817	3.919526638	3.69485826	4.724866193	8.372247838	3.406591555	2.903742953	3.951950236	4.767787598	5.199732374	4.946500529	5.2870569	4.262820548	2.601866442	1.742929851	3.393061525	3.063989762
-2.671666667	4.256120284	4.083396274	4.517590017	3.36968256	5.115823849	2.731990743	2.290176773	2.958892837	3.483747202	2.84015757	4.956678396	3.960920026	3.626850791	3.460394871	4.621019532	3.792128084	3.722259264	3.167075079	2.582246435	3.751588758	4.227607099	3.331686578	3.977739597	5.2387207	4.333014036	2.893841017	3.357202502	3.476619252	3.558520685	3.251848065	1.356732644	3.291690525	3.517761135	3.926646942	3.707589983	4.735242562	8.371268104	3.407806836	2.907240594	3.949987378	4.771233592	5.196093658	4.944756669	5.296934638	4.262213249	2.596009926	1.738286106	3.400662374	3.057764874
-2.670833333	4.249684811	4.084368629	4.525908357	3.374967714	5.118130263	2.737911674	2.295337757	2.962137506	3.492775565	2.845178705	4.95813211	3.96720579	3.627722114	3.464150778	4.621586636	3.803459541	3.728571569	3.168263341	2.584370808	3.749712097	4.230459056	3.33355069	3.987939794	5.2468722	4.342368658	2.89322207	3.360701032	3.475054877	3.55768817	3.257056055	1.351312129	3.298271831	3.514747736	3.93359618	3.720202428	4.74554126	8.369936138	3.409030485	2.910672178	3.948007848	4.774704332	5.192107131	4.942883384	5.306616667	4.261522995	2.590257151	1.733848434	3.408160088	3.051479585
-2.67	4.243237118	4.085263132	4.534214055	3.38019842	5.120545537	2.743778767	2.30046193	2.965368371	3.501708561	2.850260946	4.959489188	3.973453621	3.628589867	3.467867035	4.622076919	3.814743497	3.734836085	3.169367995	2.58650924	3.747832894	4.233274581	3.335421076	3.998160412	5.254846729	4.351686852	2.892626865	3.364182075	3.473446388	3.556895855	3.262220722	1.346052996	3.304912673	3.511807949	3.940372288	3.732693305	4.755758808	8.368250062	3.41026164	2.9140361	3.946012248	4.778197429	5.187773781	4.940879598	5.316099671	4.260750822	2.58460934	1.729617983	3.415552571	3.045135549
-2.669166667	4.23677834	4.086079581	4.542504612	3.385373297	5.12306692	2.749590852	2.305548419	2.968584552	3.510543388	2.855402012	4.96074939	3.979662672	3.629453356	3.471542502	4.622489113	3.825976461	3.741052194	3.170388596	2.588661806	3.745950974	4.236053195	3.337296822	4.008400467	5.262642227	4.360966143	2.892055143	3.367645109	3.471794421	3.556143545	3.267340935	1.340956425	3.311612815	3.508941061	3.946973267	3.745060388	4.765891734	8.366208084	3.411499442	2.917330817	3.944001194	4.78171051	5.183094716	4.938744302	5.325380385	4.2598978	2.57906769	1.725595856	3.422837796	3.038734452
-2.668333333	4.230309612	4.08681781	4.550777549	3.390490999	5.125691639	2.755346798	2.310596379	2.97178519	3.519277279	2.860599603	4.961912515	3.985832113	3.630311892	3.47517606	4.622821991	3.837154974	3.747219303	3.171324745	2.590828586	3.744066163	4.238794447	3.339177026	4.018658989	5.270256721	4.37020411	2.891506643	3.371089626	3.470099647	3.555431051	3.272415585	1.336023633	3.318372022	3.506146321	3.95339718	3.757301516	4.775936574	8.363808504	3.412743035	2.920554846	3.941975317	4.785241216	5.178071165	4.93647655	5.334455595	4.258965031	2.573633367	1.721783107	3.430013805	3.032278004
-2.6675	4.22383207	4.087477682	4.559030411	3.395550209	5.128416909	2.761045505	2.315604991	2.974969448	3.527907505	2.865851397	4.962978404	3.991961138	3.63116479	3.478766616	4.62307436	3.848275604	3.753336849	3.172176084	2.59300966	3.742178287	4.241497922	3.341060802	4.028935017	5.277688331	4.379398386	2.890981101	3.374515128	3.468362773	3.554758188	3.277443589	1.331255872	3.325190061	3.503422942	3.959642157	3.769414593	4.785889873	8.361049709	3.413991569	2.923706767	3.939935265	4.788787208	5.172704477	4.934075462	5.34332214	4.257953649	2.568307508	1.718180743	3.437078714	3.025767944
-2.666666667	4.217346853	4.088059091	4.56726076	3.400549644	5.131239928	2.766685911	2.320573462	2.978136511	3.536431374	2.871155056	4.963946934	3.998048959	3.632011372	3.482313098	4.623245067	3.859334952	3.759404295	3.172942297	2.595205108	3.740287171	4.244163237	3.342947278	4.039227604	5.284935265	4.388546655	2.890478249	3.377921132	3.466584539	3.554124776	3.282423889	1.326654428	3.332066696	3.500770097	3.965706394	3.781397585	4.795748185	8.357930176	3.415244193	2.926785222	3.937881695	4.792346165	5.166996119	4.931540224	5.35197691	4.256864821	2.563091221	1.714789722	3.444030708	3.019206033
-2.665833333	4.210855097	4.088561963	4.575466186	3.405488055	5.134157883	2.772266988	2.325501028	2.981285586	3.544846233	2.876508225	4.964818024	4.004094811	3.632850962	3.485814458	4.623333	3.870329649	3.76542113	3.173623111	2.597415011	3.738392642	4.246790039	3.344835597	4.049535812	5.291995823	4.397646653	2.889997819	3.381307164	3.46476572	3.553530641	3.287355452	1.322220623	3.339001696	3.498186922	3.971588151	3.793248528	4.805508075	8.354448475	3.416500065	2.929788914	3.935815281	4.795915783	5.160947676	4.928870085	5.36041685	4.255699744	2.557985584	1.711610955	3.450868049	3.01259406
-2.665	4.204357939	4.088986255	4.583644297	3.410364222	5.137167947	2.777787744	2.330386948	2.984415904	3.553149468	2.881908528	4.965591629	4.010097947	3.633682892	3.489269671	4.623337085	3.881256361	3.771386868	3.174218295	2.599639448	3.736494526	4.249378009	3.346724918	4.059858713	5.298868393	4.406696168	2.889539539	3.384672765	3.462907122	3.552975613	3.292237268	1.317955814	3.345994825	3.495672517	3.977285759	3.804965522	4.815166123	8.350603264	3.417758342	2.932716612	3.933736706	4.799493781	5.15456085	4.926064364	5.368638957	4.254459646	2.552991643	1.708645303	3.457589071	3.005933835
-2.664166667	4.197856513	4.089331955	4.591792729	3.415176962	5.140267284	2.783247223	2.33523051	2.987526717	3.561338505	2.887353579	4.966267744	4.01605764	3.634506497	3.492677738	4.623256288	3.892111789	3.777301052	3.174727659	2.601878502	3.734592648	4.251926862	3.348614415	4.070195391	5.305551456	4.415693042	2.889103136	3.388017487	3.461009586	3.552459527	3.297068355	1.313861394	3.353045851	3.493225947	3.982797613	3.816546731	4.824718919	8.346393294	3.41901819	2.935567144	3.931646667	4.803077898	5.147837458	4.923122441	5.376640287	4.253145788	2.548110417	1.705893579	3.464192186	2.99922719
-2.663333333	4.191351951	4.089599081	4.599909136	3.419925123	5.143453052	2.788644502	2.340031026	2.990617299	3.569410811	2.892840973	4.966846401	4.021973183	3.635321119	3.49603768	4.623089617	3.902892669	3.783163246	3.175151057	2.604132251	3.732686835	4.254436342	3.350503275	4.080544937	5.31204358	4.424635168	2.888688336	3.391340893	3.459073985	3.551982221	3.301847754	1.309938791	3.36015454	3.49084624	3.988122179	3.82799039	4.834163068	8.34181741	3.420278774	2.938339406	3.929545871	4.806665893	5.140779435	4.920043765	5.38441795	4.251759457	2.543342892	1.703356545	3.470675882	2.992475979
-2.6625	4.184845381	4.08978768	4.607991201	3.424607587	5.146722397	2.793978695	2.344787836	2.99368695	3.577363895	2.898368292	4.967327668	4.02784389	3.636126105	3.499348544	4.622836121	3.913595773	3.788973041	3.175488383	2.606400774	3.730776911	4.256906228	3.352390702	4.090906453	5.318343426	4.43352049	2.888294864	3.394642559	3.457101222	3.551543537	3.306574533	1.306189469	3.367320657	3.48853239	3.99325799	3.839294799	4.843495191	8.336874545	3.421539265	2.941032355	3.927435033	4.810255551	5.133388826	4.916827848	5.391969115	4.250301972	2.538690022	1.701034915	3.477038723	2.985682075
-2.661666667	4.178337927	4.089897831	4.616036628	3.42922327	5.150072463	2.799248952	2.349500303	2.996734988	3.585195306	2.903933104	4.967711654	4.033669093	3.636920806	3.502609402	4.622494892	3.924217913	3.794730052	3.175739576	2.608684149	3.728862702	4.259336329	3.354275917	4.101279048	5.324449744	4.442347006	2.887922441	3.39792207	3.455092231	3.551143321	3.311247782	1.302614925	3.374543967	3.486283357	3.998203651	3.850458324	4.852711926	8.33156373	3.422798839	2.943645012	3.925314879	4.813844679	5.125667794	4.913474271	5.399291006	4.248774682	2.534152733	1.698929354	3.483279355	2.978847371
-2.660833333	4.17183071	4.089929641	4.624043146	3.433771122	5.153500387	2.804454457	2.354167816	2.999760757	3.592902638	2.909532966	4.967998502	4.039448143	3.637704579	3.505819348	4.622065063	3.934755938	3.800433918	3.175904612	2.610982453	3.726944033	4.261726488	3.356158153	4.111661839	5.330361373	4.451112763	2.887570789	3.401179025	3.453047977	3.550781424	3.31586662	1.299216694	3.381824236	3.484098067	4.002957835	3.8614794	4.861809929	8.325884086	3.424056675	2.946176465	3.923186144	4.817431109	5.11761861	4.909982678	5.406380909	4.247178961	2.529731918	1.697040474	3.489396501	2.971973777
-2.66	4.165324842	4.089883248	4.632008511	3.438250127	5.157003306	2.809594429	2.358789791	3.002763622	3.600483528	2.915165422	4.968188391	4.045180411	3.638476788	3.5089775	4.621545809	3.945206739	3.8060843	3.175983511	2.613295758	3.725020727	4.264076578	3.358036662	4.122053951	5.336077241	4.459815862	2.88723963	3.404413033	3.450969456	3.550457697	3.320430188	1.295996346	3.389161227	3.481975413	4.007519287	3.872356531	4.870785873	8.319834828	3.425311957	2.948625863	3.921049568	4.821012699	5.109243658	4.90635278	5.413236168	4.245516215	2.525428438	1.69536884	3.495388966	2.96506322
-2.659166667	4.15882143	4.089758817	4.6399305	3.442659303	5.160578352	2.814668124	2.363365666	3.005742971	3.607935656	2.920828007	4.968281538	4.050865285	3.639236801	3.512083002	4.62093635	3.955567247	3.811680883	3.175976335	2.615624137	3.72309261	4.266386503	3.359910709	4.132454516	5.341596368	4.468454453	2.886928685	3.407623713	3.448857689	3.550171996	3.324937653	1.292955486	3.396554704	3.479914258	4.011886821	3.883088286	4.879636452	8.313415266	3.426563871	2.950992423	3.918905901	4.824587332	5.100545432	4.902584353	5.419854188	4.243787876	2.521243123	1.693914964	3.501255636	2.958117641
-2.658333333	4.152321576	4.089556544	4.64780692	3.446997702	5.16422266	2.81967483	2.367894905	3.008698216	3.615256747	2.926518244	4.968278194	4.056502173	3.639983992	3.51513502	4.620235948	3.965834435	3.817223373	3.175883186	2.617967659	3.721159503	4.268656203	3.361779575	4.142862671	5.34691786	4.477026738	2.886637671	3.410810695	3.446713728	3.549924179	3.329388208	1.290095755	3.404004428	3.47791343	4.016059325	3.893673305	4.888358381	8.306624803	3.427811609	2.953275423	3.916755898	4.82815292	5.091526533	4.898677239	5.426232435	4.241995401	2.517176772	1.692679309	3.50699548	2.951138997
-2.6575	4.145826371	4.089276651	4.6556356	3.451264411	5.167933364	2.824613874	2.372376995	3.011628788	3.622444573	2.93223365	4.968178646	4.062090501	3.640717739	3.518132747	4.61944391	3.97600532	3.8227115	3.175704207	2.620326389	3.71922123	4.270885643	3.363642558	4.15327756	5.352040913	4.48553097	2.88636631	3.413973621	3.444538653	3.549714107	3.333781069	1.287418827	3.41151016	3.47597173	4.020035758	3.904110296	4.896948398	8.299462937	3.429054369	2.95547421	3.914600319	4.831707402	5.08218967	4.894631346	5.432368436	4.240140276	2.513230151	1.691662286	3.512607548	2.944129259
-2.656666667	4.139336898	4.088919392	4.663414398	3.455458553	5.171707601	2.829484614	2.37681145	3.014534146	3.62949695	2.937971731	4.967983217	4.067629712	3.641437429	3.521075398	4.618559587	3.986076962	3.828145013	3.17543958	2.622700392	3.717277615	4.273074823	3.365498971	4.163698332	5.356964812	4.493965451	2.886114321	3.417112142	3.442333569	3.549541642	3.33811548	1.284926413	3.419071659	3.474087927	4.02381515	3.914398033	4.905403265	8.291929261	3.430291349	2.957588194	3.912439929	4.835248745	5.072537659	4.890446647	5.438259782	4.238224013	2.509403992	1.690864256	3.518090975	2.937090408
-2.655833333	4.132854232	4.088485044	4.671141196	3.459579283	5.175542512	2.834286445	2.381197803	3.017413766	3.636411742	2.943729989	4.967692263	4.073119268	3.642142453	3.523962213	4.617582374	3.996046468	3.833523684	3.17508953	2.625089727	3.715328477	4.275223773	3.367348142	4.17412414	5.361688927	4.502328535	2.885881422	3.420225918	3.440099607	3.549406647	3.342390706	1.282620259	3.426688684	3.472260761	4.027396607	3.924535361	4.913719765	8.284023462	3.431521756	2.959616849	3.910275496	4.838774948	5.062573421	4.886123179	5.443904127	4.236248148	2.505698999	1.690285529	3.523444983	2.930024438
-2.655	4.126379436	4.087973915	4.678813904	3.463625792	5.179435245	2.839018796	2.385535615	3.020267151	3.643186859	2.949505919	4.967306172	4.078558647	3.642832206	3.526792457	4.616511712	4.005910991	3.838847303	3.174654321	2.627494449	3.71337364	4.277332554	3.369189415	4.184554143	5.366212718	4.510618625	2.885667333	3.423314621	3.437837926	3.54930899	3.346606039	1.280502146	3.434360991	3.470488944	4.030779305	3.934521193	4.921894711	8.27574532	3.432744798	2.961559715	3.908107794	4.842284039	5.05229998	4.881661048	5.449299188	4.234214241	2.502115839	1.689926364	3.528668874	2.922933351
-2.654166667	4.119913563	4.08738634	4.686430457	3.467597307	5.18338295	2.84368113	2.389824466	3.023093824	3.649820261	2.955297009	4.966825371	4.083947347	3.643506093	3.529565419	4.615347086	4.015667729	3.844115682	3.174134255	2.62991461	3.711412925	4.279401254	3.371022151	4.194987501	5.370535731	4.518834172	2.885471774	3.426377932	3.435549706	3.549248536	3.350760795	1.278573888	3.442088333	3.468771162	4.033962493	3.94435451	4.929924942	8.267094714	3.43395969	2.963416399	3.905937597	4.845774078	5.041720461	4.87706042	5.454442748	4.23212388	2.49865515	1.689786966	3.533762042	2.915819159
-2.653333333	4.113457655	4.086722679	4.693988819	3.471493087	5.18738279	2.848272944	2.394063962	3.025893331	3.656309953	2.961100745	4.966250314	4.08928488	3.64416352	3.532280413	4.614088027	4.02531393	3.849328652	3.173529677	2.632350258	3.709446151	4.281429995	3.372845723	4.20542338	5.374657599	4.52697368	2.885294463	3.42941554	3.433236153	3.549225154	3.354854315	1.276837336	3.449870463	3.46710607	4.036945497	3.954034363	4.937807322	8.258071614	3.435165652	2.965186569	3.903765682	4.849243157	5.030838092	4.87232153	5.459332655	4.229978671	2.495317535	1.689867493	3.538723962	2.908683883
-2.6525	4.10701274	4.085983321	4.70148698	3.47531243	5.191431933	2.85279377	2.39825373	3.028665241	3.662653992	2.96691461	4.965581492	4.094570776	3.644803904	3.534936776	4.612734111	4.034846892	3.854486061	3.172840967	2.634801433	3.70747314	4.283418926	3.374659525	4.215860946	5.37857804	4.535035698	2.885135122	3.432427146	3.430898497	3.549238712	3.358885965	1.275294372	3.457707132	3.465492303	4.039727714	3.96355987	4.945538748	8.248676088	3.436361906	2.966869961	3.901592825	4.8526894	5.019656199	4.867444675	5.463966822	4.227780249	2.492103564	1.690168049	3.543554201	2.901529547
-2.651666667	4.100579833	4.08516868	4.708922957	3.479054664	5.195527559	2.857243174	2.402393418	3.031409145	3.668850484	2.972736083	4.964819425	4.099804581	3.645426664	3.537533871	4.611284961	4.044263961	3.859587778	3.172068548	2.637268174	3.705493711	4.285368225	3.376462961	4.226299369	5.382296856	4.543018825	2.884993471	3.435412457	3.428537987	3.549289078	3.362855133	1.273946916	3.465598088	3.463928466	4.042308615	3.972930219	4.953116146	8.238908295	3.437547681	2.968466375	3.899419805	4.856110965	5.008178206	4.862430218	5.468343231	4.225530266	2.489013776	1.690688687	3.548252409	2.894358185
-2.650833333	4.094159938	4.084279195	4.716294797	3.482719156	5.19966686	2.861620753	2.406482697	3.034124654	3.674897585	2.978562644	4.963964669	4.104985859	3.646031228	3.540071085	4.609740245	4.053562533	3.864633689	3.171212878	2.639750513	3.703507684	4.2872781	3.378255455	4.236737821	5.385813937	4.550921708	2.884869232	3.438371192	3.426155897	3.549376122	3.366761232	1.272796919	3.473543075	3.462413142	4.044687747	3.982144664	4.960536473	8.228768494	3.43872221	2.969975675	3.8972474	4.859506047	4.996407635	4.857278587	5.472459928	4.2232304	2.486048676	1.691429407	3.552818329	2.887171831
-2.65	4.08775404	4.083315331	4.723600573	3.486305307	5.203847038	2.86592614	2.41052126	3.036811405	3.680793502	2.984391772	4.963017806	4.110114187	3.646617027	3.54254783	4.608099677	4.062740059	3.869623695	3.170274454	2.642248476	3.701514878	4.289148787	3.380036443	4.247175472	5.389129254	4.558743043	2.884762126	3.441303077	3.423753519	3.549499712	3.3706037	1.271846366	3.481541838	3.460944891	4.046864731	3.991202532	4.96779672	8.218257034	3.439884733	2.97139779	3.895076384	4.862872871	4.984348101	4.851990271	5.476315029	4.220882347	2.483208736	1.692390161	3.557251789	2.879972526
-2.649166667	4.081363112	4.08227758	4.730838385	3.489812551	5.208065313	2.870159	2.41450882	3.039469055	3.686536491	2.990220944	4.961979452	4.11518916	3.647183502	3.544963541	4.606363019	4.071794039	3.874557718	3.169253813	2.644762084	3.699515113	4.290980549	3.381805378	4.257611495	5.392242862	4.566481571	2.884671877	3.444207845	3.421332167	3.549659716	3.374381999	1.271097278	3.489594114	3.459522249	4.04883926	4.000103212	4.974893912	8.20737436	3.441034494	2.972732714	3.892907534	4.866209704	4.972003313	4.846565826	5.479906718	4.218487826	2.480494394	1.693570847	3.561552708	2.87276231
-2.648333333	4.07498811	4.081166456	4.738006364	3.493240358	5.212318916	2.874319031	2.418445112	3.042097282	3.692124863	2.996047644	4.960850252	4.120210387	3.647730097	3.547317678	4.604530078	4.080722029	3.879435694	3.168151525	2.647291351	3.697508209	4.292773677	3.383561729	4.268045062	5.395154899	4.574136082	2.884598208	3.44708524	3.418893172	3.549856002	3.378095613	1.270551704	3.497699643	3.458143733	4.050611106	4.008846167	4.981825108	8.196121013	3.44217074	2.973980503	3.890741619	4.869514844	4.959377073	4.84100587	5.483233247	4.216048575	2.477906055	1.694971312	3.565721094	2.865543228
-2.6475	4.068629974	4.0799825	4.745102667	3.496588233	5.216605097	2.878405962	2.422329889	3.044695787	3.69755698	3.001869353	4.959630883	4.125177494	3.648256265	3.549609727	4.602600708	4.089521638	3.884257574	3.166968201	2.649836285	3.695493984	4.294528488	3.385304979	4.278475346	5.397865584	4.581705411	2.884540843	3.449935012	3.416437884	3.550088435	3.381744049	1.27021173	3.505858157	3.456807837	4.052180113	4.017430923	4.988587405	8.184497627	3.443292727	2.975141279	3.88857941	4.872786629	4.946473272	4.835311084	5.486292938	4.21356635	2.475444093	1.696591352	3.569757045	2.85831732
-2.646666667	4.062289626	4.078726274	4.75212548	3.499855717	5.220921122	2.882419558	2.426162926	3.047264291	3.702831255	3.007683561	4.958322047	4.130090119	3.648761464	3.551839196	4.600574809	4.098190529	3.889023326	3.165704487	2.652396887	3.693472257	4.296245329	3.387034626	4.288901517	5.400375218	4.58918844	2.884499509	3.45275692	3.413967671	3.55035688	3.38532684	1.270079473	3.514069388	3.455513037	4.053546198	4.025857077	4.995177935	8.172504929	3.444399714	2.976215226	3.88642167	4.876023435	4.93329589	4.829482213	5.489084182	4.211042926	2.473108845	1.698430711	3.57366075	2.85108663
-2.645833333	4.05596797	4.077398367	4.759073019	3.503042381	5.225264275	2.886359611	2.429944018	3.04980254	3.707946159	3.013487758	4.956924479	4.134947917	3.649245157	3.554005619	4.598452328	4.106726423	3.893732933	3.164361063	2.654973152	3.691442849	4.297924568	3.388750183	4.299322744	5.402684181	4.596584096	2.884473932	3.45555073	3.411483917	3.5506612	3.38884354	1.270157082	3.522333061	3.454257789	4.054709358	4.034124291	5.001593872	8.16014374	3.445490966	2.977202593	3.884269158	4.879223677	4.919848995	4.823520062	5.491605443	4.208480099	2.470900618	1.700489081	3.577432486	2.843853197
-2.645	4.049665892	4.075999388	4.765943527	3.506147837	5.22963186	2.890225949	2.433672978	3.052310297	3.712900211	3.019279442	4.95543894	4.139750556	3.649706817	3.556108553	4.596233259	4.115127094	3.898386391	3.162938648	2.657565066	3.689405578	4.299566601	3.39045118	4.309738195	5.404792932	4.603891352	2.88446384	3.458316216	3.408988021	3.551001255	3.392293726	1.270446736	3.5306489	3.453040533	4.055669658	4.042232295	5.007832426	8.147414976	3.446565756	2.97810369	3.882122631	4.882385806	4.906136738	4.817425502	5.493855252	4.205879677	2.468819683	1.702766106	3.581072624	2.836619057
-2.644166667	4.043384258	4.074529972	4.772735278	3.509171725	5.234021202	2.894018428	2.437349638	3.054787349	3.717691987	3.025056118	4.953866217	4.144497719	3.650145921	3.558147581	4.593917642	4.123390377	3.902983711	3.161437994	2.66017261	3.687360266	4.30117185	3.392137158	4.320147033	5.406702012	4.611109225	2.884468961	3.461053158	3.406481399	3.551376906	3.395676998	1.270950649	3.539016625	3.45185969	4.056427244	4.050180886	5.013890853	8.134319644	3.447623359	2.97891889	3.879982836	4.885508318	4.892163357	4.811199462	5.495832214	4.203243488	2.466866279	1.705261376	3.584581624	2.829386243
-2.643333333	4.037123915	4.072990775	4.779446573	3.512113723	5.238429647	2.897736936	2.440973851	3.057233503	3.72232012	3.030815297	4.952207129	4.149189102	3.650561955	3.560122309	4.591505565	4.131514162	3.907524916	3.159859888	2.662795757	3.685306733	4.302740759	3.393807675	4.330548421	5.408412034	4.618236776	2.884489025	3.463761344	3.403965478	3.551788006	3.398992978	1.271671062	3.547435951	3.450713667	4.056982332	4.057969926	5.019766446	8.120858844	3.448663057	2.979648629	3.877850515	4.888589744	4.87793317	4.804842936	5.497535004	4.200573375	2.465040612	1.707974431	3.587960036	2.822156782
-2.6425	4.030885689	4.071382474	4.786075744	3.514973542	5.242854562	2.901381392	2.444545484	3.059648586	3.726783293	3.036554501	4.950462517	4.153824414	3.650954408	3.562032366	4.58899716	4.139496398	3.912010043	3.158205152	2.665434469	3.6832448	4.304273798	3.395462305	4.340941516	5.409923692	4.62527311	2.884523764	3.466440568	3.401441699	3.55223441	3.402241311	1.272610249	3.555906589	3.449600855	4.057335215	4.065599345	5.025456546	8.107033769	3.449684141	2.980293402	3.875726402	4.89162866	4.863450575	4.798356977	5.498962369	4.197871196	2.463342854	1.71090476	3.591208505	2.814932695
-2.641666667	4.024670385	4.06970577	4.792621151	3.517750928	5.247293341	2.904951745	2.448064425	3.062032448	3.731080249	3.042271259	4.948633249	4.158403379	3.651322779	3.563877407	4.586392607	4.147335094	3.916439142	3.156474641	2.668088703	3.68117429	4.305771458	3.397100632	4.351325472	5.411237754	4.632217377	2.88457291	3.469090632	3.398911517	3.552715967	3.405421663	1.273770512	3.564428244	3.448519632	4.057486259	4.073069136	5.030958535	8.092845702	3.450685904	2.980853769	3.873611225	4.894623681	4.84872005	4.791742698	5.500113131	4.195138823	2.461773142	1.714051801	3.594327762	2.807715995
-2.640833333	4.018478785	4.067961384	4.799081183	3.520445657	5.251743399	2.908447972	2.45153058	3.064384956	3.735209784	3.047963112	4.946720222	4.162925732	3.651666574	3.56565711	4.583692134	4.155028317	3.920812274	3.154669244	2.670758408	3.679095026	4.307234254	3.398722258	4.361699439	5.412355063	4.639068766	2.884636196	3.471711342	3.396376396	3.553232524	3.408533722	1.275154184	3.57300062	3.447468364	4.057435905	4.080379359	5.036269842	8.07829602	3.451667648	2.981330349	3.871505701	4.897573467	4.833746147	4.785001275	5.500986181	4.192378142	2.460331583	1.717414943	3.597318634	2.800508689
-2.64	4.012311652	4.066150058	4.805454261	3.523057543	5.256202177	2.911870083	2.454943869	3.066706001	3.739170752	3.053627613	4.944724352	4.167391222	3.651985305	3.567371178	4.580896011	4.162574198	3.92512951	3.152789881	2.673443523	3.677006831	4.308662723	3.400326797	4.37206256	5.413276535	4.645826511	2.884713355	3.474302513	3.39383781	3.553783923	3.411577198	1.276763625	3.581623412	3.446445401	4.057184666	4.087530137	5.041387944	8.063386187	3.452628681	2.981723819	3.86941054	4.900476716	4.818533496	4.77813394	5.501580485	4.189591052	2.459018248	1.720993523	3.600182036	2.793312773
-2.639166667	4.006169722	4.064272555	4.811738833	3.525586431	5.260667144	2.915218113	2.458304232	3.06899549	3.742962063	3.059262326	4.942646585	4.171799608	3.652278489	3.569019335	4.578004559	4.169970924	3.929390933	3.150837506	2.676143978	3.674909531	4.310057422	3.401913879	4.382413975	5.414003159	4.652489887	2.884804125	3.476863963	3.391297246	3.554370004	3.414551822	1.278601226	3.590296313	3.445449088	4.056733132	4.094521659	5.046310365	8.04811776	3.453568315	2.982034919	3.86732644	4.903332175	4.803086799	4.771141988	5.501895083	4.186779464	2.457833176	1.72478683	3.602918976	2.786130233
-2.638333333	4.000053711	4.062329658	4.817933377	3.528032199	5.265135795	2.918492128	2.461611624	3.071253354	3.746582685	3.064864831	4.940487887	4.176150665	3.652545655	3.570601332	4.575018141	4.177216746	3.933596639	3.148813104	2.678859695	3.672802953	4.31141893	3.403483145	4.392752817	5.414535997	4.659058211	2.884908242	3.479395517	3.388756194	3.554990599	3.417457344	1.280669404	3.599019008	3.444477756	4.056081962	4.101354177	5.051034678	8.032492385	3.454485872	2.982264447	3.86525409	4.906138629	4.787410829	4.76402677	5.501929086	4.183945301	2.456776372	1.728794101	3.605530551	2.778963043
-2.6375	3.99396431	4.060322169	4.824036402	3.530394757	5.269605651	2.921692223	2.464866015	3.07347954	3.750031642	3.070432719	4.93824925	4.180444177	3.652786335	3.572116941	4.571937167	4.184309979	3.93774673	3.14671769	2.681590587	3.670686925	4.312747846	3.405034252	4.403078212	5.414876179	4.665530839	2.885025442	3.481897008	3.386216158	3.555645539	3.420293538	1.282970603	3.607791179	3.443529729	4.055231893	4.108028005	5.055558506	8.016511795	3.455380679	2.982413257	3.863194168	4.908894911	4.771510429	4.756789698	5.501681681	4.181090495	2.455847808	1.733014526	3.60801795	2.771813168
-2.636666667	3.987902184	4.058250912	4.830046446	3.53267405	5.274074266	2.924818517	2.468067393	3.075674015	3.753308016	3.075963602	4.935931686	4.184679939	3.65300007	3.573565959	4.568762093	4.191248996	3.941841319	3.144552312	2.684336558	3.668561276	4.314044788	3.406566868	4.413389281	5.415024908	4.671907168	2.885155465	3.484368269	3.383678643	3.556334649	3.423060196	1.285507296	3.616612501	3.442603322	4.054183731	4.114543519	5.059879525	8.000177814	3.45625207	2.982482265	3.861147341	4.911599896	4.755390508	4.749432238	5.50115213	4.178216989	2.455047423	1.737447242	3.610382454	2.764682558
-2.635833333	3.981867974	4.056116725	4.835962077	3.534870054	5.278539218	2.927871159	2.471215758	3.077836768	3.756410948	3.081455102	4.933536231	4.188857759	3.653186408	3.574948205	4.56549342	4.198032236	3.945880528	3.142318047	2.687097502	3.66642584	4.315310391	3.408080676	4.423685136	5.414983451	4.678186635	2.885298051	3.486809144	3.381145163	3.557057748	3.425757131	1.288281979	3.625482642	3.441696845	4.052938355	4.120901159	5.063995462	7.983492352	3.457099387	2.98247244	3.859114262	4.914252505	4.739056043	4.741955917	5.500339765	4.175326736	2.454375123	1.742091342	3.612625431	2.757573148
-2.635	3.975862296	4.05392047	4.841781891	3.536982775	5.28299812	2.930850325	2.474311129	3.079967802	3.759339636	3.086904864	4.931063942	4.192977456	3.653344904	3.576263523	4.562131694	4.204658201	3.949864488	3.140015999	2.689873303	3.664280449	4.316545311	3.409575372	4.433964881	5.414753145	4.684368715	2.88545294	3.489219478	3.378617237	3.557814651	3.428384176	1.291297177	3.634401266	3.4408086	4.051496717	4.127101425	5.067904098	7.966457405	3.457921978	2.982384812	3.857095574	4.916851706	4.722512073	4.734362317	5.499243998	4.172421695	2.453830781	1.746945866	3.614748342	2.750486861
-2.634166667	3.969885739	4.051663024	4.847504518	3.539012254	5.287448615	2.933756216	2.477353537	3.082067143	3.762093339	3.092310548	4.928515898	4.197038859	3.653475123	3.577511779	4.558677504	4.211125456	3.953793338	3.137647305	2.692663837	3.662124939	4.317750219	3.411050664	4.444227616	5.414335394	4.690452922	2.885619874	3.491599122	3.376096386	3.558605165	3.430941182	1.294555435	3.643368029	3.439936888	4.049859841	4.133144878	5.071603268	7.949075058	3.458719199	2.982220461	3.855091905	4.919396508	4.705763701	4.726653076	5.497864312	4.169503835	2.453414237	1.752009807	3.616752736	2.743425601
-2.633333333	3.963938867	4.049345283	4.853128613	3.54095856	5.291888375	2.93658906	2.480343027	3.084134833	3.764671372	3.097669836	4.925893196	4.201041806	3.653576634	3.578692861	4.555131485	4.217432631	3.957667224	3.135213127	2.695468969	3.659959148	4.318925803	3.412506272	4.454472427	5.413731664	4.696438809	2.885798594	3.493947932	3.373584137	3.559429094	3.433428022	1.298059328	3.65238258	3.439080002	4.048028821	4.139032137	5.075090865	7.931347477	3.459490413	2.981980528	3.85310387	4.92188597	4.688816087	4.718829888	5.496200265	4.16657513	2.453125297	1.757282112	3.61864025	2.73639126
-2.6325	3.958022215	4.046968159	4.858652865	3.542821796	5.296315107	2.939349109	2.483279658	3.086170932	3.767073111	3.102980428	4.923196955	4.204986148	3.653649016	3.579806682	4.551494316	4.223578421	3.9614863	3.132714657	2.698288554	3.657782919	4.320072767	3.41394193	4.464698395	5.412943486	4.702325964	2.885988845	3.496265768	3.371082017	3.560286233	3.435844586	1.30181145	3.661444563	3.438236235	4.046004821	4.144763882	5.078364837	7.913276916	3.460234991	2.981666203	3.851132069	4.924319197	4.671674452	4.710894502	5.494251491	4.16363756	2.452963736	1.762761677	3.620412614	2.729385709
-2.631666667	3.952136292	4.044532582	4.864075991	3.544602095	5.30072655	2.942036642	2.486163504	3.08817552	3.769297991	3.108240047	4.920428312	4.208871745	3.653691856	3.580853176	4.547766719	4.229561585	3.965250726	3.130153111	2.701122437	3.655596094	4.321191829	3.415357384	4.474904592	5.411972454	4.708114013	2.886190369	3.498552494	3.368591555	3.561176373	3.438190783	1.305814421	3.670553612	3.437403878	4.043789076	4.150340853	5.081423191	7.894865712	3.460952311	2.981278733	3.849177089	4.926695338	4.654344071	4.70284872	5.492017699	4.160693112	2.452929295	1.768447353	3.622071641	2.722410802
-2.630833333	3.946281578	4.042039499	4.869396737	3.546299617	5.305120478	2.94465196	2.48899465	3.09014869	3.771345506	3.113446439	4.917588423	4.212698465	3.653704748	3.581832301	4.543949459	4.235380947	3.968960668	3.127529735	2.703970452	3.65339852	4.322283723	3.41675239	4.485090078	5.410820222	4.713802619	2.886402911	3.50080798	3.366114279	3.562099297	3.440466541	1.310070879	3.679709357	3.436581222	4.041382891	4.155763843	5.084263992	7.876116284	3.461641761	2.980819416	3.847239501	4.929013593	4.636830274	4.694694399	5.489498673	4.157743774	2.453021684	1.774337944	3.623619236	2.715468374
-2.63	3.940458527	4.039489873	4.874613881	3.547914558	5.309494696	2.94719539	2.491773195	3.092090557	3.773215211	3.11859737	4.914678461	4.216466188	3.653687293	3.582744035	4.540043345	4.241035398	3.972616299	3.124845799	2.706832426	3.651190048	4.323349194	3.418126719	4.495253904	5.409488507	4.719391479	2.886626216	3.503032096	3.36365172	3.56305478	3.442671806	1.314583487	3.688911416	3.435766558	4.03878764	4.161033705	5.086885366	7.857031132	3.462302736	2.980289602	3.84531986	4.931273204	4.619138444	4.686433449	5.48669427	4.15479154	2.453240579	1.780432206	3.625057388	2.708560242
-2.629166667	3.934667561	4.036884682	4.879726229	3.549447137	5.313847048	2.949667281	2.49449925	3.09400125	3.774906721	3.123690634	4.911699619	4.220174801	3.653639103	3.583588381	4.536049227	4.246523895	3.976217798	3.122102599	2.709708172	3.648970529	4.324389002	3.41948015	4.505395113	5.40797908	4.724880326	2.886860028	3.505224721	3.361205403	3.564042592	3.444806541	1.319354927	3.698159404	3.434958178	4.036004765	4.166151349	5.089285499	7.83761284	3.462934637	2.979690693	3.843418707	4.933473465	4.601274012	4.678067831	5.483604426	4.151838406	2.453585624	1.786728851	3.626388174	2.7016882
-2.628333333	3.928909076	4.03422492	4.884732619	3.550897607	5.31817541	2.952068006	2.497172938	3.095880916	3.776419709	3.128724048	4.908653104	4.223824201	3.653559795	3.584365362	4.531967997	4.251845459	3.979765347	3.119301454	2.712597494	3.646739822	4.325403916	3.420812475	4.515512736	5.406293773	4.730268928	2.887104093	3.507385734	3.358776855	3.565062494	3.446870728	1.324387902	3.707452923	3.434154378	4.033035775	4.171117737	5.091462641	7.817864068	3.463536876	2.979024138	3.841536565	4.935613715	4.583242459	4.66959956	5.480229148	4.14888637	2.454056432	1.793226544	3.627613756	2.694854023
-2.6275	3.923183437	4.031511595	4.889631918	3.552266248	5.322477695	2.954397959	2.499794393	3.097729717	3.77775391	3.133695456	4.905540141	4.227414294	3.653448997	3.585075024	4.52780059	4.256999178	3.983259133	3.116443709	2.715500186	3.644497787	4.32639472	3.422123499	4.525605792	5.404434474	4.735557086	2.887358158	3.509515017	3.356367596	3.566114241	3.448864365	1.329685132	3.71679157	3.433353456	4.029882248	4.175933888	5.093415103	7.797787558	3.464108873	2.978291439	3.839673939	4.937693341	4.565049312	4.661030699	5.476568521	4.14593743	2.454652583	1.799923905	3.628736383	2.688059462
-2.626666667	3.917490979	4.028745733	4.89442302	3.553553369	5.326751852	2.956657556	2.502363761	3.099547833	3.77890912	3.138602727	4.902361969	4.230944992	3.653306343	3.585717435	4.52354798	4.26198421	3.98669935	3.113530731	2.718416029	3.642244288	4.327362205	3.423413035	4.53567329	5.402403125	4.740744634	2.887621967	3.511612459	3.353979145	3.567197577	3.450787467	1.335249356	3.726174931	3.432553717	4.026545826	4.180600874	5.095141262	7.777386129	3.464650057	2.977494143	3.837831319	4.939711779	4.546700142	4.652363364	5.472622704	4.142993585	2.455373624	1.80681951	3.629758384	2.681306247
-2.625833333	3.911832007	4.025928369	4.899104854	3.554759305	5.330995868	2.958847237	2.5048812	3.101335457	3.779885195	3.143443761	4.899119843	4.234416219	3.653131477	3.586292682	4.519211182	4.266799774	3.990086192	3.11056391	2.721344797	3.639979195	4.328307171	3.424680907	4.545714229	5.40020172	4.745831439	2.887895266	3.513677948	3.351613014	3.56831224	3.452640067	1.34108333	3.735602585	3.431753469	4.023028219	4.185119818	5.096639558	7.756662677	3.465159865	2.976633845	3.836009178	4.941668512	4.528200562	4.643599717	5.468391931	4.140056832	2.456219072	1.813911889	3.630682175	2.674596085
-2.625	3.906206797	4.023060557	4.903676375	3.555884421	5.335207765	2.960967458	2.507346875	3.103092799	3.78068205	3.148216484	4.895815033	4.237827904	3.65292405	3.586800878	4.514791251	4.271445161	3.99341986	3.107544659	2.724286251	3.63770238	4.32923043	3.425926952	4.555727595	5.397832309	4.750817401	2.888177801	3.515711377	3.349270711	3.569457961	3.454422212	1.347189827	3.745074101	3.43095103	4.019331201	4.189491897	5.097908499	7.735620174	3.465637744	2.975712188	3.834207969	4.943563071	4.509556226	4.634741972	5.46387651	4.137129169	2.457188412	1.821199531	3.631510254	2.667930658
-2.624166667	3.900615593	4.020143361	4.908136567	3.556929108	5.339385604	2.9630187	2.509760966	3.104820085	3.781299663	3.152918853	4.892448821	4.241179985	3.652683725	3.587242152	4.510289282	4.275919726	3.996700556	3.104474411	2.727240142	3.635413722	4.330132799	3.427151013	4.565712361	5.39529699	4.75570245	2.888469317	3.517712643	3.346953734	3.57063446	3.456133967	1.353571635	3.754589036	3.430144723	4.01545661	4.193718338	5.098946659	7.714261666	3.466083149	2.974730856	3.832428127	4.945395037	4.490772824	4.625792389	5.459076826	4.134212587	2.458281097	1.828680879	3.632245198	2.661311624
-2.623333333	3.895058608	4.017177859	4.912484448	3.557893784	5.343527485	2.96500146	2.512123659	3.106517553	3.781738071	3.157548855	4.889022503	4.244472408	3.65241017	3.587616658	4.505706407	4.280222891	3.999928484	3.101354621	2.730206209	3.633113104	4.331015102	3.428352946	4.575667491	5.392597911	4.760486549	2.88876956	3.519681645	3.344663577	3.571841449	3.457775412	1.360231557	3.764146942	3.429332882	4.011406348	4.197800415	5.099752679	7.692590274	3.466495544	2.973691581	3.830670069	4.947164036	4.471856085	4.616753276	5.453993336	4.131309079	2.45949655	1.836354336	3.632889667	2.654740616
-2.6225	3.889536025	4.014165143	4.916719061	3.558778892	5.347631543	2.966916257	2.514435152	3.108185459	3.781997374	3.162104508	4.885537387	4.247705123	3.652103063	3.587924569	4.501043799	4.284354147	4.003103854	3.098186763	2.733184182	3.630800413	4.331878171	3.429532616	4.585591935	5.389737269	4.765169689	2.889078273	3.521618282	3.342401723	3.573078631	3.459346643	1.36717241	3.773747355	3.428513849	4.007182379	4.201739456	5.100325271	7.670609191	3.466874406	2.972596137	3.828934195	4.948869746	4.45281177	4.607626986	5.448626573	4.12842063	2.46083416	1.844218261	3.633446399	2.648219242
-2.621666667	3.884047993	4.011106316	4.920839481	3.559584901	5.351695955	2.968763626	2.51669565	3.109824068	3.782077729	3.166583862	4.881994794	4.250878092	3.651762092	3.588166079	4.496302666	4.288313051	4.006226874	3.094972331	2.736173779	3.628475542	4.332722841	3.430689898	4.595484629	5.386717308	4.769751893	2.8893952	3.52352246	3.340169647	3.574345701	3.460847771	1.374397021	3.783389806	3.427685978	4.002786729	4.205536832	5.100663215	7.64832168	3.467219217	2.971446339	3.827220882	4.95051189	4.433645674	4.598415918	5.442977144	4.125549221	2.462293289	1.852270972	3.633918213	2.641749082
-2.620833333	3.878594632	4.008002494	4.924844811	3.560312307	5.355718935	2.970544121	2.51890537	3.111433664	3.781979358	3.170985002	4.878396056	4.253991279	3.651386954	3.588341402	4.491484254	4.292099227	4.009297756	3.091712837	2.739174707	3.626138391	4.333549954	3.431824674	4.6053445	5.383540315	4.774233211	2.889720085	3.525394085	3.337968813	3.575642342	3.46227892	1.381908233	3.793073812	3.426847634	3.998221486	4.209193964	5.100765362	7.625731077	3.467529472	2.970244043	3.825530491	4.952090241	4.414363619	4.589122517	5.437045728	4.122696826	2.463873264	1.860510745	3.634308	2.63533169
-2.62	3.873176028	4.004854803	4.928734185	3.560961629	5.359698736	2.972258314	2.521064535	3.11301454	3.781702542	3.175306044	4.874742514	4.257044659	3.650977353	3.588450773	4.486589844	4.295712366	4.012316712	3.088409813	2.742186664	3.623788864	4.334360352	3.432936838	4.615170459	5.380208624	4.778613723	2.890052669	3.527233064	3.335800675	3.576968231	3.463640231	1.389708896	3.802798881	3.425997197	3.993488795	4.212712316	5.100630635	7.602840786	3.467804675	2.968991146	3.823863361	4.953604619	4.394971459	4.579749269	5.430833082	4.119865414	2.465573386	1.868935819	3.634618733	2.628968594
-2.619166667	3.867792236	4.001664382	4.932506764	3.561533411	5.363633651	2.973906793	2.523173377	3.114567006	3.78124762	3.17954514	4.871035521	4.260038211	3.650533004	3.588494446	4.481620755	4.299152227	4.015283958	3.085064806	2.745209336	3.621426871	4.335154882	3.434026291	4.624961406	5.376724611	4.782893537	2.890392693	3.52903931	3.333666673	3.578323033	3.464931859	1.397801872	3.812564506	3.425133058	3.988590865	4.2160934	5.100258027	7.579654276	3.468044341	2.967689582	3.822219812	4.955054895	4.375475072	4.570298705	5.424340032	4.117056945	2.467392922	1.877544388	3.634853456	2.622661293
-2.618333333	3.862443279	3.998432379	4.93616174	3.56202822	5.367522014	2.975490163	2.525232137	3.116091381	3.780614996	3.183700477	4.867276439	4.262971919	3.650053631	3.588472696	4.476578338	4.302418636	4.018199707	3.081679381	2.748242397	3.61905233	4.335934395	3.435092942	4.634716226	5.373090692	4.787072788	2.890739898	3.530812734	3.331568237	3.579706403	3.46615397	1.40619003	3.822370173	3.424253625	3.983529957	4.219338769	5.099646607	7.556175088	3.468247993	2.966341322	3.820600145	4.956440984	4.355880358	4.560773396	5.417567479	4.114273371	2.46933111	1.886334612	3.635015288	2.616411258
-2.6175	3.857129147	3.995159956	4.939698334	3.562446646	5.371362196	2.977009044	2.527241061	3.117587998	3.779805131	3.187770277	4.863466637	4.265845776	3.649538968	3.588385816	4.471463981	4.305511484	4.021064174	3.078255119	2.751285512	3.616665162	4.336699739	3.436136709	4.644433794	5.369309324	4.791151638	2.891094022	3.532553253	3.329506781	3.581117987	3.467306749	1.414876248	3.832215353	3.423357321	3.978308395	4.22245002	5.098795516	7.532406823	3.468415167	2.964948376	3.819004638	4.957762852	4.336193243	4.551175957	5.410516397	4.111516633	2.471387158	1.89530461	3.63510742	2.61021993
-2.616666667	3.851849797	3.99184828	4.943115794	3.562789304	5.375152609	2.978464071	2.529200405	3.119057202	3.77881855	3.191752802	4.859607494	4.268659778	3.648988759	3.58823412	4.466279103	4.308430731	4.023877576	3.074793617	2.754338335	3.614265298	4.337451764	3.437157519	4.654112968	5.365383002	4.795130274	2.891454802	3.534260782	3.327483707	3.58255742	3.468390389	1.42386341	3.842099506	3.422442586	3.972928555	4.225428789	5.097703971	7.50835315	3.468545409	2.963512786	3.81743355	4.959020511	4.31641967	4.54150904	5.403187833	4.108788663	2.473560246	1.904452462	3.635133113	2.604088723
-2.615833333	3.846605154	3.988498533	4.946413399	3.563056828	5.378891707	2.979855894	2.531110431	3.120499349	3.777655834	3.195646348	4.855700397	4.27141393	3.648402755	3.58801794	4.461025157	4.311176403	4.026640126	3.071296484	2.757400509	3.611852675	4.33819132	3.438155304	4.663752595	5.361314257	4.799008912	2.891821973	3.535935241	3.3255004	3.584024328	3.469405098	1.433154406	3.85202208	3.421507878	3.967392869	4.228276756	5.096371262	7.484017798	3.468638276	2.96203663	3.815887121	4.960214021	4.2965656	4.531775337	5.395582905	4.106091381	2.47584952	1.913776212	3.6350957	2.598019021
-2.615	3.84139511	3.985111904	4.949590456	3.563249875	5.382577981	2.981185177	2.532971407	3.121914807	3.776317627	3.199449251	4.851746738	4.274108239	3.647780719	3.587737627	4.455703629	4.313748592	4.029352041	3.067765347	2.760471666	3.609427236	4.338919255	3.439130007	4.673351509	5.357105658	4.802787789	2.892195269	3.53757655	3.323558231	3.585518326	3.470351099	1.442752129	3.861982508	3.420551673	3.961703825	4.230995638	5.094796756	7.459404559	3.468693336	2.960522016	3.814365566	4.96134349	4.276637011	4.52197758	5.387702803	4.103426694	2.478254102	1.923273869	3.634998578	2.592012177
-2.614166667	3.836219525	3.981689589	4.952646301	3.563369124	5.386209964	2.982452596	2.53478361	3.123303954	3.774804631	3.203159886	4.847747916	4.276742719	3.647122423	3.587393552	4.450316035	4.316147456	4.032013534	3.064201843	2.763551429	3.606988931	4.339636414	3.440081575	4.682908528	5.352759805	4.80646717	2.892574423	3.539184631	3.321658551	3.587039017	3.471228625	1.452659477	3.871980211	3.419572467	3.955863962	4.23358719	5.092979899	7.434517285	3.468710166	2.958971086	3.812869082	4.962409073	4.256639895	4.512118535	5.379548789	4.100796498	2.480773082	1.932943405	3.634845215	2.586069515
-2.613333333	3.831078224	3.978232798	4.955580297	3.563415274	5.389786231	2.983658842	2.53654732	3.124667179	3.773117611	3.206776667	4.843705336	4.279317389	3.646427651	3.586986102	4.44486392	4.318373219	4.034624818	3.060607623	2.76663941	3.60453772	4.340343641	3.441009965	4.692422458	5.348279334	4.810047341	2.892959162	3.540759409	3.319802698	3.588585995	3.472037921	1.462879349	3.882014598	3.418568777	3.949875871	4.236053204	5.090920212	7.409359886	3.468688358	2.95738601	3.811397845	4.96341097	4.236580255	4.502201007	5.371122194	4.098202672	2.483405521	1.942782754	3.634639141	2.580192327
-2.6125	3.825971002	3.974742745	4.958391836	3.563389044	5.393305393	2.984804615	2.538262825	3.12600488	3.771257387	3.210298048	4.839620407	4.281832274	3.645696194	3.586515685	4.439348861	4.320426172	4.037186105	3.05698435	2.769735208	3.602073568	4.341041774	3.441915138	4.701892094	5.34366691	4.813528613	2.893349216	3.54230081	3.317991989	3.590158842	3.472779246	1.473414645	3.892085062	3.417539141	3.943742195	4.238395508	5.088617294	7.383936331	3.468627514	2.955768988	3.809952008	4.96434943	4.216464104	4.492227835	5.362424422	4.095647083	2.486150452	1.952789821	3.63438395	2.574381876
-2.611666667	3.820897619	3.971220653	4.96108034	3.56329117	5.396766106	2.98589063	2.539930417	3.127317466	3.769224841	3.213722525	4.835494545	4.284287401	3.644927855	3.585982724	4.433772464	4.322306671	4.039697607	3.053333697	2.772838416	3.599596449	4.341731647	3.442797063	4.711316212	5.338925228	4.816911321	2.893744309	3.543808759	3.316227721	3.59175713	3.473452869	1.484268265	3.902190983	3.416482119	3.937465627	4.240615965	5.086070823	7.358250642	3.468527247	2.954122247	3.808531703	4.965224747	4.196297462	4.482201892	5.353456945	4.09313158	2.489006881	1.962962472	3.6340833	2.568639392
-2.610833333	3.815857801	3.967667755	4.963645257	3.563122412	5.400167063	2.986917611	2.541550395	3.128605355	3.767020913	3.217048634	4.831329167	4.286682804	3.644122446	3.585387663	4.428136361	4.324015134	4.042159532	3.049657349	2.775948614	3.597106346	4.342414088	3.443655715	4.720693581	5.334057012	4.82019582	2.894144163	3.545283187	3.314511175	3.59338042	3.474059069	1.495443108	3.912331727	3.415396296	3.931048905	4.242716472	5.083280558	7.3323069	3.468387182	2.952448039	3.807137041	4.966037261	4.176086357	4.472126085	5.344221304	4.090657996	2.491973782	1.973298545	3.633740906	2.562966075
-2.61	3.810851245	3.964085288	4.966086063	3.562883544	5.403507	2.987886291	2.543123062	3.129868973	3.764646603	3.220274955	4.827125694	4.289018522	3.643279791	3.58473096	4.422442214	4.325552048	4.044572088	3.045957001	2.779065372	3.594603249	4.343089919	3.444491076	4.73002295	5.329065013	4.823382487	2.8945485	3.546724023	3.31284361	3.59502826	3.474598141	1.50694207	3.922506643	3.41428028	3.924494818	4.244698955	5.080246336	7.306109235	3.468206958	2.950748642	3.805768113	4.96678736	4.155836818	4.462003351	5.334719111	4.088228146	2.495050106	1.98379584	3.633360543	2.557363093
-2.609166667	3.805877611	3.960474499	4.968402264	3.56257536	5.406784692	2.988797417	2.544648726	3.131108757	3.762102968	3.223400109	4.822885549	4.291294595	3.642399724	3.584013094	4.416691708	4.326917963	4.04693548	3.042234356	2.782188251	3.592087156	4.343759956	3.445303133	4.739303061	5.323952007	4.826471722	2.894957036	3.548131199	3.311226262	3.596700189	3.475070385	1.518768042	3.932715068	3.413132702	3.917806201	4.246565374	5.076968075	7.279661832	3.467986223	2.949026358	3.804424985	4.967475472	4.135554879	4.451836662	5.324952045	4.085843828	2.498234773	1.994452131	3.632946043	2.551831582
-2.608333333	3.800936529	3.95683664	4.970593391	3.562198669	5.409998954	2.98965174	2.546127699	3.132325149	3.759391123	3.226422761	4.81861016	4.293511071	3.641482089	3.583234557	4.410886556	4.32811349	4.049249911	3.038491126	2.785316801	3.589558075	4.344425005	3.446091877	4.748532639	5.318720794	4.829463943	2.895369485	3.549504648	3.309660348	3.598395734	3.475476116	1.530923912	3.942956321	3.411952223	3.910985931	4.248317717	5.073445774	7.252968925	3.46772464	2.947283509	3.803107704	4.968102076	4.115246571	4.441629016	5.314921853	4.083506817	2.501526677	2.005265159	3.632501294	2.546372646
-2.6075	3.796027595	3.95317297	4.972659005	3.5617543	5.413148641	2.990450022	2.547560299	3.133518601	3.75651224	3.229341619	4.814300951	4.295668001	3.640526741	3.582395861	4.405028495	4.329139309	4.051515583	3.03472903	2.788450563	3.587016023	4.345085864	3.446857308	4.757710396	5.313374197	4.83235959	2.895785559	3.550844304	3.308147061	3.60011441	3.475815657	1.543412559	3.953229707	3.410737527	3.904036931	4.249958002	5.069679514	7.226034797	3.467421883	2.945522439	3.801816295	4.96866769	4.094917924	4.431383443	5.304630347	4.081218872	2.504924685	2.016232634	3.632030233	2.540987356
-2.606666667	3.791150373	3.949484754	4.974598692	3.561243095	5.41623265	2.991193035	2.548946847	3.134689572	3.753467551	3.232155437	4.809959352	4.297765438	3.639533546	3.581497534	4.399119285	4.329996157	4.053732692	3.030949795	2.791589069	3.584461025	4.345743322	3.447599428	4.766835032	5.307915061	4.835159122	2.896204965	3.552150103	3.306687572	3.60185572	3.476089342	1.556236858	3.963534515	3.409487328	3.896962167	4.251488274	5.065669456	7.198863779	3.46707764	2.943745511	3.800550761	4.969172881	4.074574966	4.421102997	5.29407941	4.078981727	2.508427637	2.027352238	3.631536854	2.535676752
-2.605833333	3.786304393	3.945773264	4.976412067	3.560665912	5.419249916	2.991881554	2.550287666	3.135838527	3.750258342	3.234863012	4.805586789	4.299803442	3.63850238	3.580540117	4.393160712	4.330684838	4.055901435	3.027155154	2.794731841	3.581893117	4.346398158	3.448318246	4.775905235	5.302346248	4.837863016	2.89662741	3.553421982	3.305283029	3.603619158	3.476297514	1.569399671	3.973870017	3.408200367	3.889764643	4.252910603	5.061415846	7.171460249	3.46669161	2.941955107	3.799311083	4.969618255	4.054223715	4.410790764	5.283270986	4.076797098	2.512034345	2.038621625	3.631025196	2.530441842
-2.605	3.781489155	3.942039775	4.978098771	3.560023627	5.422199414	2.992516363	2.551583086	3.13696594	3.746885957	3.237463185	4.801184691	4.301782075	3.63743313	3.579524172	4.387154579	4.331206216	4.058022004	3.023346847	2.797878389	3.579312341	4.347051138	3.449013773	4.784919678	5.29667064	4.84047177	2.897052593	3.554659881	3.303934553	3.605404203	3.476440525	1.582903852	3.984235469	3.406875414	3.882447406	4.254227083	5.056919012	7.143828627	3.466263507	2.940153623	3.798097221	4.970004463	4.033870185	4.400449851	5.272207087	4.074666673	2.515743598	2.050038421	3.630499348	2.525283598
-2.604166667	3.776704125	3.938285569	4.979658474	3.559317125	5.425080159	2.993098254	2.552833438	3.138072288	3.743351795	3.239954847	4.796754483	4.303701402	3.636325697	3.578450273	4.381102715	4.331561217	4.060094589	3.019526617	2.801028219	3.576718752	4.347703017	3.449686028	4.793877024	5.290891137	4.842985896	2.897480212	3.555863738	3.302643244	3.607210325	3.476518739	1.596752243	3.994630108	3.40551127	3.87501354	4.255439834	5.052179364	7.115973378	3.465793058	2.938343472	3.796909113	4.9703322	4.013520377	4.390083391	5.260889789	4.072592121	2.519554156	2.061600226	3.629963445	2.520202964
-2.603333333	3.771948737	3.934511933	4.98109087	3.55854731	5.427891206	2.99362802	2.554039057	3.139158057	3.739657312	3.24233693	4.792297589	4.305561494	3.635179988	3.57731901	4.375006967	4.331750827	4.062119376	3.015696211	2.804180822	3.574112414	4.34835454	3.450335032	4.802775921	5.285010652	4.845405928	2.897909962	3.557033496	3.301410172	3.609036981	3.476532526	1.610947673	4.005053158	3.404106765	3.867466166	4.256550997	5.047197397	7.087899011	3.465280001	2.93652708	3.795746677	4.970602201	3.993180283	4.379694541	5.249321232	4.070575084	2.523464755	2.073304612	3.629421662	2.515200849
-2.6025	3.767222396	3.930720157	4.982395681	3.557715095	5.430631649	2.994106464	2.55520028	3.140223736	3.735804017	3.244608416	4.787815432	4.307362423	3.633995927	3.57613099	4.368869199	4.331776094	4.064096549	3.011857382	2.807335686	3.571493399	4.349006435	3.45096081	4.811615008	5.279032113	4.847732412	2.898341532	3.558169096	3.300236385	3.610883617	3.476482266	1.625492957	4.015503821	3.402660762	3.859808442	4.257562733	5.041973688	7.05961007	3.464724091	2.934706886	3.794609806	4.970815243	3.97285588	4.36928648	5.237503618	4.068617178	2.527474106	2.085149129	3.62887822	2.510278128
-2.601666667	3.76252447	3.926911536	4.983572657	3.556821408	5.43330062	2.994534388	2.556317449	3.141269821	3.731793475	3.246768332	4.783309431	4.309104265	3.632773444	3.574886834	4.362691299	4.331638123	4.066026287	3.008011884	2.810492285	3.568861792	4.349659419	3.451563392	4.820392909	5.272958461	4.849965914	2.898774608	3.559270484	3.299122902	3.612749666	3.476368348	1.640390893	4.025981283	3.401172155	3.852043559	4.258477225	5.036508902	7.031111143	3.464125093	2.932885338	3.793498376	4.970972143	3.952553129	4.358862408	5.225439211	4.066719994	2.531580894	2.0971313	3.628337378	2.505435645
-2.600833333	3.757854302	3.923087369	4.984621571	3.555867188	5.435897291	2.994912603	2.557390904	3.142296813	3.727627304	3.248815752	4.778781002	4.310787101	3.631512484	3.573587176	4.356475167	4.331338082	4.067908767	3.004161474	2.813650087	3.566217686	4.350314191	3.452142811	4.829108239	5.266792648	4.852107015	2.899208874	3.560337605	3.298070716	3.614634551	3.476191168	1.655644264	4.036484714	3.399639871	3.844174742	4.259296672	5.030803784	7.002406851	3.463482788	2.931064896	3.792412239	4.971073761	3.932277975	4.348425544	5.213130338	4.064885095	2.53578378	2.109248627	3.627803431	2.500674212
-2.6	3.753211198	3.919248959	4.985542226	3.554853386	5.438420872	2.995241919	2.558420992	3.143305215	3.723307178	3.250749799	4.774231556	4.312411014	3.630213003	3.572232667	4.350222724	4.330877193	4.069744161	3.00030791	2.816808553	3.563561185	4.350971438	3.452699104	4.837759601	5.260537634	4.85415631	2.899644005	3.561370406	3.297080792	3.616537682	3.475951131	1.671255832	4.047013261	3.39806287	3.836205247	4.260023291	5.024859166	6.973501854	3.462796971	2.929248024	3.791351226	4.971120994	3.912036343	4.337979126	5.200579386	4.063114016	2.540081399	2.121498587	3.627280711	2.495994607
-2.599166667	3.748594438	3.915397611	4.986334448	3.553780964	5.440870611	2.995523151	2.559408059	3.144295535	3.71883482	3.252569641	4.769662501	4.313976089	3.628874967	3.57082397	4.343935902	4.330256738	4.071532639	2.996452952	2.819967132	3.560892404	4.351631829	3.453232311	4.846345586	5.25419639	4.856114411	2.900079677	3.562368836	3.296154068	3.618458457	3.475648649	1.687228341	4.057566057	3.396440148	3.828138362	4.260659316	5.018675966	6.944400845	3.46206745	2.927437197	3.790315148	4.971114779	3.891834138	4.327526411	5.187788802	4.061408264	2.544472365	2.133878637	3.626773584	2.491397575
-2.598333333	3.744003268	3.911534635	4.98699809	3.552650893	5.443245795	2.995757115	2.560352455	3.145268287	3.714212007	3.254274496	4.765075237	4.315482416	3.627498355	3.569361764	4.337616652	4.329478056	4.073274367	2.992598359	2.823125268	3.558211468	4.352296017	3.453742473	4.854864774	5.24777189	4.857981942	2.900515558	3.563332844	3.295291451	3.620396264	3.475284144	1.703564513	4.068142213	3.394770733	3.819977402	4.261206993	5.012255184	6.91510855	3.461294048	2.925634891	3.789303795	4.971056092	3.871677241	4.31707067	5.174761092	4.059769315	2.548955265	2.146386214	3.626286446	2.486883829
-2.5975	3.739436905	3.907661342	4.987533031	3.551464155	5.445545748	2.99594463	2.56125453	3.146223984	3.709440569	3.255863631	4.760471162	4.316930087	3.626083157	3.56784674	4.331266936	4.328542541	4.074969505	2.988745889	2.826282396	3.555518512	4.352964637	3.454229638	4.863315737	5.241267118	4.859759544	2.900951312	3.564262383	3.294493821	3.622350477	3.474858041	1.720267047	4.078740822	3.393053691	3.811725709	4.261668584	5.005597909	6.885629726	3.460476602	2.923843589	3.788316934	4.970945945	3.851571508	4.306615191	5.16149882	4.058198615	2.553528665	2.159018733	3.625823721	2.48245405
-2.596666667	3.734894537	3.903779045	4.987939175	3.550221739	5.447769831	2.996086512	2.562114637	3.147163146	3.704522386	3.257336358	4.755851664	4.318319199	3.624629377	3.566279603	4.32488873	4.327451643	4.076618212	2.984897301	2.829437943	3.552813684	4.353638306	3.454693854	4.871697034	5.234685059	4.861447867	2.901386601	3.565157406	3.293762028	3.624320459	3.474370776	1.737338618	4.089360957	3.391288122	3.803386653	4.262046363	4.998705313	6.855969161	3.459614965	2.922065772	3.787354315	4.97078539	3.831522771	4.296163275	5.148004607	4.05669758	2.558191107	2.171773592	3.625389863	2.478108886
-2.595833333	3.730375321	3.899889061	4.988216452	3.548924646	5.449917443	2.996183582	2.562933127	3.148086293	3.699459387	3.258692041	4.751218126	4.319649849	3.623137029	3.564661069	4.318484022	4.326206866	4.078220643	2.98105435	2.832591329	3.550097141	4.354317624	3.455135171	4.880007217	5.228028701	4.863047578	2.901821078	3.566017869	3.293096891	3.626305562	3.47382279	1.754781875	4.100001671	3.389473164	3.794963628	4.262342611	4.991578653	6.826131668	3.458709001	2.920303925	3.786415664	4.970575513	3.811536832	4.285718236	5.13428113	4.055267592	2.562941111	2.184648169	3.624989347	2.473848954
-2.595	3.725878385	3.895992708	4.988364816	3.547573881	5.45198802	2.996236657	2.563710357	3.148993946	3.694253552	3.259930091	4.746571924	4.320922138	3.621606139	3.562991871	4.312054809	4.32480977	4.079776946	2.97721879	2.835741966	3.547369052	4.355003169	3.455553644	4.888244827	5.221301034	4.864559355	2.902254395	3.566843729	3.292499201	3.628305126	3.47321453	1.772599441	4.110661998	3.38760799	3.786460049	4.262559623	4.984219275	6.79612209	3.457758592	2.918560531	3.785500688	4.970317437	3.791619462	4.2752834	5.120331125	4.053910002	2.567777173	2.197639826	3.624626673	2.469674837
-2.594166667	3.72140283	3.892091305	4.988384248	3.54617046	5.453981032	2.996246556	2.564446681	3.149886632	3.688906911	3.261049968	4.741914424	4.322136172	3.620036745	3.56127275	4.3056031	4.323261964	4.08128727	2.973392371	2.838889261	3.544629596	4.355695502	3.455949328	4.896408395	5.214505048	4.865983888	2.902686198	3.567634943	3.291969716	3.630318479	3.472546453	1.790793908	4.12134095	3.385691813	3.777879355	4.2626997	4.976628606	6.765945296	3.456763634	2.916838069	3.784609076	4.970012319	3.771776405	4.264862102	5.106157378	4.052626127	2.572697768	2.210745908	3.62430636	2.465587087
-2.593333333	3.716947725	3.888186171	4.988274753	3.544715403	5.455895989	2.996214094	2.565142457	3.150764874	3.683421539	3.262051181	4.737246985	4.323292058	3.618428898	3.559504463	4.299130913	4.321565111	4.082751755	2.969576838	2.842032612	3.541878966	4.356395161	3.45632228	4.904496447	5.20764373	4.867321877	2.903116127	3.568391474	3.291509163	3.632344938	3.471819017	1.80936784	4.13203752	3.383723885	3.769225004	4.26276515	4.968808161	6.735606175	3.455724038	2.915139018	3.783740493	4.96966135	3.752013366	4.254457687	5.091762731	4.051417249	2.57770135	2.223963747	3.624032944	2.461586225
-2.5925	3.712512115	3.88427863	4.98803636	3.543209737	5.457732433	2.996140085	2.56579804	3.1516292	3.677799563	3.262933287	4.732570957	4.324389906	3.616782662	3.557687776	4.292640271	4.319720927	4.084170542	2.965773935	2.84517141	3.539117362	4.357102665	3.456672561	4.912507498	5.200720066	4.868574036	2.903543818	3.569113284	3.291118239	3.634383808	3.47103269	1.828323769	4.142750679	3.381703492	3.760500473	4.262758286	4.960759542	6.705109641	3.454639731	2.913465847	3.782894588	4.969265756	3.732336019	4.244073508	5.077150079	4.050284617	2.582786352	2.237290655	3.623810979	2.457672738
-2.591666667	3.708095015	3.880370002	4.987669124	3.541654495	5.459489943	2.996025341	2.566413788	3.152480138	3.672043152	3.263695895	4.727887678	4.325429828	3.615098112	3.555823468	4.286133209	4.317731175	4.085543763	2.961985397	2.848305042	3.536345	4.35781851	3.457000231	4.920440055	5.193737036	4.869741088	2.903968902	3.569800338	3.290797609	3.636434383	3.470187944	1.847664191	4.153479378	3.379629965	3.751709255	4.262681427	4.952484433	6.674460628	3.453510652	2.911821022	3.782070988	4.968826795	3.71275	4.233712925	5.062322368	4.049229441	2.587951184	2.250723937	3.62364503	2.453847086
-2.590833333	3.703695412	3.876461609	4.987173123	3.540050714	5.461168134	2.995870671	2.566990058	3.153318213	3.666154525	3.264338661	4.723198479	4.326411941	3.613375334	3.553912329	4.279611763	4.31559767	4.086871551	2.958212954	2.851432887	3.533562104	4.358543172	3.457305354	4.92829262	5.186697617	4.870823766	2.904391005	3.570452603	3.290547905	3.638495945	3.469285258	1.867391572	4.164222546	3.37750267	3.742854861	4.262536893	4.943984607	6.64366409	3.45233676	2.910206999	3.781269302	4.968345756	3.693260907	4.223379301	5.047282595	4.048252897	2.593194236	2.26426088	3.623539673	2.450109693
-2.59	3.69931227	3.872554775	4.986548459	3.538399438	5.462766653	2.995676879	2.56752721	3.154143954	3.660135944	3.264861289	4.718504677	4.327336365	3.611614431	3.551955161	4.273077978	4.313322272	4.088154032	2.954458332	2.854554317	3.530768912	4.359277103	3.457587994	4.936063687	5.179604776	4.871822813	2.904809747	3.571070048	3.290369726	3.640567766	3.468325114	1.887508337	4.174979092	3.375321017	3.733940812	4.262327009	4.93526192	6.612724997	3.451118027	2.908626224	3.780489119	4.967823961	3.673874297	4.213076005	5.032033806	4.047356125	2.598513881	2.277898763	3.623499495	2.446460956
-2.589166667	3.694944523	3.868650822	4.985795261	3.536701713	5.464285183	2.995444767	2.5680256	3.154957888	3.653989716	3.265263534	4.713807582	4.32820322	3.609815513	3.549952775	4.266533901	4.31090689	4.08939133	2.950723247	2.857668701	3.52796567	4.360020732	3.457848216	4.943751743	5.172461474	4.872738983	2.905224743	3.571652646	3.290263641	3.642649105	3.467308002	1.908016875	4.1857479	3.373084453	3.724970646	4.262054096	4.926318313	6.581648337	3.449854439	2.907081133	3.77973001	4.967262761	3.654595689	4.20280641	5.016579098	4.046540224	2.603908469	2.29163485	3.623529085	2.44290124
-2.588333333	3.690591081	3.864751069	4.98491368	3.534958587	5.46572344	2.995175129	2.568485586	3.155760539	3.64771819	3.2655452	4.709108488	4.329012631	3.607978707	3.547905996	4.259981582	4.308353482	4.090583563	2.947009408	2.860775401	3.52515264	4.360774464	3.458086089	4.95135527	5.165270663	4.873573036	2.905635604	3.57220037	3.290230183	3.644739211	3.466234414	1.928919538	4.196527837	3.370792468	3.715947909	4.261720479	4.917155813	6.550439112	3.448546002	2.905574148	3.778991527	4.966663536	3.635430554	4.192573889	5.000921614	4.045806259	2.609376331	2.3054664	3.623633041	2.439430878
-2.5875	3.686250829	3.86085684	4.983903889	3.533171115	5.467081174	2.994868757	2.568907527	3.156552433	3.641323761	3.265706138	4.704408679	4.329764727	3.606104151	3.545815654	4.253423076	4.305664047	4.091730847	2.943318517	2.863873772	3.522330092	4.361538682	3.45830168	4.958872746	5.158035281	4.874325742	2.906041935	3.572713197	3.290269855	3.646837323	3.465104849	1.950218633	4.207317743	3.368444593	3.706876157	4.261328478	4.907776531	6.519102336	3.447192734	2.904107677	3.778273203	4.966027696	3.616384323	4.182381815	4.985064544	4.045155252	2.614915779	2.319390659	3.623815958	2.436050176
-2.586666667	3.681922627	3.856969452	4.982766089	3.53134035	5.468358167	2.994526435	2.569291779	3.157334093	3.634808863	3.265746249	4.699709426	4.330459637	3.604191994	3.543682595	4.246860435	4.302840629	4.092833296	2.939652264	2.866963168	3.51949831	4.362313743	3.458495058	4.966302642	5.150758258	4.87499788	2.906443335	3.573191107	3.290383123	3.648942667	3.463919809	1.971916426	4.218116438	3.3660404	3.697758954	4.26088041	4.898182662	6.487643038	3.44579467	2.902684115	3.777574555	4.965356678	3.597462379	4.172233561	4.969011123	4.044588187	2.620525109	2.333404866	3.624082433	2.432759409
-2.585833333	3.677605311	3.853090223	4.9815005	3.529467349	5.469554234	2.994148944	2.569638698	3.15810604	3.628175971	3.265665483	4.695011987	4.331097496	3.602242401	3.541507669	4.240295716	4.299885319	4.093891016	2.936012332	2.870042934	3.516657589	4.36309998	3.458666293	4.973643426	5.143442507	4.875590236	2.906839399	3.573634083	3.290570422	3.651054459	3.462679803	1.99401514	4.228922722	3.363579503	3.688599872	4.260378589	4.888376486	6.456066254	3.444351862	2.901305837	3.77689508	4.964651947	3.578670056	4.162132498	4.952764633	4.044106009	2.626202595	2.347506253	3.624437059	2.429558821
-2.585	3.673297693	3.849220471	4.980107368	3.52755317	5.470669223	2.993737053	2.569948642	3.158868792	3.621427601	3.265463839	4.690317605	4.331678439	3.600255547	3.539291739	4.233730972	4.296800244	4.094904113	2.932400393	2.873112413	3.513808234	4.363897701	3.458815456	4.980893562	5.13609093	4.876103602	2.907229716	3.574042108	3.290832153	3.653171905	3.461385341	2.01651695	4.239735368	3.36106156	3.679402484	4.259825323	4.878360366	6.42437703	3.442864378	2.899975201	3.776234258	4.963914994	3.560012641	4.152081994	4.936328396	4.04370962	2.631946497	2.361692047	3.624884423	2.426448631
-2.584166667	3.668998562	3.84536151	4.978586963	3.525598871	5.471703011	2.993291528	2.570221965	3.159622865	3.614566309	3.265141361	4.68562751	4.332202607	3.598231621	3.537035677	4.227168255	4.293587578	4.095872689	2.928818106	2.876170943	3.510950563	4.364707188	3.458942618	4.988051511	5.12870641	4.876538779	2.907613869	3.574415171	3.291168682	3.655294201	3.460036938	2.039423986	4.250553129	3.358486269	3.670170371	4.259222912	4.86813675	6.39258042	3.4413323	2.898694546	3.775591552	4.963147332	3.54149537	4.142085412	4.91970578	4.043399884	2.637755054	2.375959466	3.625429104	2.423429025
-2.583333333	3.664706685	3.841514651	4.976939575	3.523605512	5.472655509	2.992813127	2.570459021	3.160368773	3.607594688	3.264698145	4.680942917	4.332670143	3.596170825	3.534740363	4.220609617	4.29024953	4.096796842	2.925267122	2.879217857	3.508084907	4.365528696	3.459047852	4.995115732	5.121291814	4.876896573	2.907991437	3.574753265	3.291580342	3.657420532	3.458635113	2.062738328	4.261374735	3.355853372	3.660907111	4.25857365	4.857708165	6.360681483	3.439755729	2.897466187	3.774966409	4.962350504	3.523123428	4.132146109	4.902900191	4.04317762	2.643626491	2.390305728	3.62607567	2.420500163
-2.5825	3.660420808	3.837681204	4.975165521	3.521574151	5.473526656	2.992302597	2.570660165	3.161107025	3.600515366	3.264134333	4.676265027	4.333081192	3.594073374	3.532406685	4.214057102	4.286788351	4.097676666	2.921749077	2.882252485	3.505211607	4.366362457	3.45913123	5.002084681	5.113849992	4.877177798	2.908361993	3.575056383	3.292067431	3.659550072	3.45718039	2.086462005	4.272198892	3.353162654	3.651616285	4.257879818	4.847077225	6.328685282	3.43813478	2.896292419	3.774358258	4.961526073	3.504901944	4.122267435	4.885915078	4.043043606	2.649559015	2.404728043	3.626828679	2.417662176
-2.581666667	3.656139654	3.833862475	4.973265136	3.519505845	5.474316424	2.991760679	2.570825749	3.161838127	3.593331012	3.263450115	4.671595024	4.333435904	3.591939496	3.53003554	4.207512755	4.283206328	4.098512255	2.918265594	2.885274154	3.502331015	4.367208674	3.459192826	5.008956813	5.106383773	4.877383271	2.908725106	3.575324523	3.292630215	3.661681986	3.455673294	2.110596995	4.283024284	3.350413944	3.642301473	4.257143692	4.836246623	6.296596884	3.436469586	2.895175512	3.773766512	4.960675625	3.486835995	4.112452731	4.868753929	4.042998578	2.655550818	2.419223623	3.627692671	2.414915169
-2.580833333	3.651861926	3.830059769	4.971238782	3.51740165	5.475024814	2.991188103	2.570956124	3.162562581	3.586044327	3.262645727	4.666934077	4.333734431	3.58976943	3.527627834	4.200978611	4.279505785	4.099303697	2.914818285	2.888282186	3.499443495	4.368067524	3.459232712	5.015730583	5.098895966	4.877513817	2.909080338	3.575557687	3.293268921	3.663815429	3.454114354	2.13514522	4.293849572	3.347607114	3.63296625	4.256367532	4.825219135	6.264421356	3.434760296	2.894117712	3.773190568	4.959800768	3.468930601	4.102705332	4.851420267	4.043043227	2.661600075	2.433789673	3.62867217	2.412259218
-2.58	3.647586309	3.826274383	4.969086841	3.515262622	5.475651855	2.99058559	2.57105164	3.163280884	3.578658047	3.261721454	4.662283338	4.333976928	3.58756343	3.52518448	4.194456703	4.275689081	4.100051078	2.911408746	2.891275902	3.496549423	4.368939156	3.459250963	5.022404446	5.091389357	4.877570264	2.909427248	3.575755881	3.293983746	3.665949547	3.452504102	2.16010855	4.304673394	3.344742078	3.623614189	4.255553587	4.813997617	6.232163767	3.433007075	2.893121235	3.772629808	4.95890313	3.451190724	4.093028558	4.833917656	4.043178202	2.667704948	2.448423401	3.629771678	2.409694372
-2.579166667	3.643311465	3.822507616	4.966809719	3.513089811	5.476197605	2.989953852	2.571112645	3.16399353	3.571174942	3.260677625	4.657643942	4.334163556	3.585321763	3.522706397	4.187949053	4.271758609	4.100754481	2.908038558	2.894254619	3.493649186	4.369823693	3.459247653	5.028976856	5.083866711	4.877553447	2.909765386	3.575919112	3.294774851	3.668083474	3.450843075	2.185488795	4.315494363	3.341818796	3.614248853	4.254704091	4.802585005	6.199829184	3.431210105	2.892188273	3.772083598	4.957984362	3.433621269	4.083425718	4.816249692	4.043404108	2.673863582	2.463122014	3.630995677	2.407220657
-2.578333333	3.639036041	3.818760757	4.964407842	3.510884268	5.476662153	2.989293589	2.571139488	3.164701005	3.563597812	3.259514619	4.653017009	4.334294476	3.583044709	3.520194513	4.181457677	4.267716795	4.101413987	2.904709289	2.89721765	3.490743183	4.370721231	3.459222855	5.035446269	5.076330768	4.877464204	2.910094301	3.576047394	3.295642363	3.670216338	3.449131808	2.211287708	4.326311071	3.33883727	3.604873802	4.253821265	4.790984317	6.167422669	3.429369585	2.891320986	3.771551289	4.957046131	3.416227079	4.073900111	4.798420009	4.043721504	2.680074108	2.477882719	3.632348624	2.404838068
-2.5775	3.634758664	3.815035096	4.961881661	3.508647038	5.477045612	2.988605491	2.571132513	3.165403792	3.555929491	3.258232857	4.64840364	4.334369854	3.580732559	3.517649763	4.174984584	4.263566097	4.102029675	2.901422489	2.900164309	3.487831824	4.371631836	3.459176645	5.041811144	5.068784243	4.877303376	2.910413536	3.576140744	3.296586373	3.672347257	3.447370843	2.237506982	4.337122086	3.335797548	3.595492584	4.252907312	4.779198648	6.134949282	3.427485731	2.890521503	3.771032217	4.956090122	3.399012938	4.064455018	4.780432271	4.044130904	2.686334646	2.492702726	3.633834948	2.402546578
-2.576666667	3.630477944	3.811331916	4.959231647	3.506379164	5.477348127	2.987890234	2.571092065	3.166102369	3.548172842	3.256832807	4.643804916	4.334389861	3.57838562	3.515073089	4.168531768	4.259309002	4.10260162	2.898179693	2.903093905	3.484915529	4.372555548	3.459109098	5.048069941	5.061229822	4.877071809	2.910722628	3.576199184	3.297606938	3.674475338	3.445560722	2.264148247	4.347925951	3.332699721	3.586108737	4.251964418	4.767231171	6.102414077	3.425558773	2.889791923	3.770525704	4.95511804	3.381983565	4.055093706	4.762290177	4.044632779	2.692643299	2.507579248	3.635459048	2.400346134
-2.575833333	3.626192475	3.807652493	4.956458294	3.504081683	5.477569867	2.987148487	2.571018486	3.166797205	3.540330757	3.255314983	4.639221904	4.33435467	3.576004211	3.512465437	4.162101219	4.254948028	4.103129896	2.894982418	2.906005746	3.481994731	4.373492378	3.459020287	5.054221124	5.053670168	4.876770353	2.911021109	3.576222737	3.298704083	3.676599682	3.443701989	2.29121307	4.358721189	3.329543923	3.576725787	4.250994752	4.755085139	6.069822101	3.42358896	2.88913431	3.770031058	4.954131603	3.36514362	4.045819425	4.743997455	4.045227553	2.698998158	2.522509499	3.637225294	2.398236657
-2.575	3.621900834	3.803998101	4.953562117	3.50175563	5.477711028	2.986380902	2.570912116	3.167488764	3.532406156	3.253679942	4.634655648	4.334264459	3.573588662	3.509827761	4.155694909	4.25048572	4.103614576	2.891832163	2.90889914	3.479069872	4.37444231	3.458910287	5.060263159	5.046107913	4.876399859	2.911308508	3.576211435	3.299877795	3.678719379	3.441795191	2.318702954	4.369506296	3.326330334	3.567347247	4.250000462	4.742763879	6.037178391	3.421576558	2.888550694	3.769547574	4.953132547	3.348497692	4.036635408	4.725557865	4.045915604	2.705397304	2.5374907	3.639138018	2.396218047
-2.574166667	3.617601584	3.800370007	4.950543653	3.499402032	5.477771832	2.985588122	2.570773294	3.168177504	3.524401986	3.251928285	4.630107177	4.334119408	3.571139319	3.507161022	4.149314802	4.245924649	4.104055728	2.888730411	2.911773393	3.476141407	4.375405299	3.458779174	5.066194519	5.038545659	4.875961183	2.911584347	3.576165311	3.301128029	3.680833514	3.439840876	2.346619334	4.380279749	3.323059177	3.557976614	4.248983675	4.730270795	6.004487976	3.419521849	2.888043069	3.769074532	4.952122621	3.33205031	4.027544867	4.706975194	4.046697263	2.711838803	2.552520076	3.641201519	2.394290176
-2.573333333	3.613293273	3.796769471	4.947403461	3.497021912	5.477752528	2.984770774	2.570602358	3.168863877	3.516321221	3.250060659	4.625577498	4.333919702	3.56865654	3.504466183	4.142962848	4.241267413	4.104453422	2.885678624	2.914627808	3.473209799	4.376381271	3.458627023	5.072013682	5.030985979	4.87545518	2.911848146	3.576084405	3.302454705	3.68294116	3.437839595	2.374963578	4.391039997	3.319730719	3.548617368	4.247946498	4.717609368	5.971755874	3.417425132	2.887613392	3.768611201	4.951103588	3.315805933	4.018550996	4.688253258	4.047572818	2.718320711	2.567594859	3.643420055	2.392452895
-2.5725	3.608974436	3.793197751	4.94414212	3.494616286	5.47765339	2.983929473	2.570399641	3.169548324	3.508166858	3.24807775	4.6210676	4.333665531	3.566140696	3.501744216	4.136640981	4.236516632	4.104807723	2.882678247	2.917461689	3.470275525	4.377370123	3.458453909	5.07771913	5.023431414	4.874882711	2.912099418	3.57596876	3.303857709	3.685041386	3.435791897	2.403736982	4.401785471	3.316345271	3.539272971	4.246891015	4.704783151	5.938987088	3.415286721	2.887263582	3.768156835	4.950077223	3.299768952	4.009656965	4.669395897	4.048542505	2.724841073	2.582712287	3.645797844	2.390706033
-2.571666667	3.604643594	3.789656092	4.940760233	3.492186166	5.477474714	2.983064821	2.570165476	3.170231282	3.499941919	3.245980291	4.61657845	4.333357088	3.56359217	3.498996096	4.130351121	4.231674951	4.105118698	2.879730703	2.920274341	3.46733907	4.378371727	3.458259906	5.083309353	5.01588447	4.874244636	2.912337674	3.575818427	3.305336894	3.687133252	3.433698336	2.432940774	4.412514574	3.31290319	3.529946867	4.245819287	4.691795772	5.90618661	3.41310695	2.886995517	3.767710678	4.949045314	3.283943691	4.000865923	4.650406979	4.049606519	2.731397923	2.597869608	3.64833906	2.389049395
-2.570833333	3.600299255	3.786145739	4.937258421	3.489732555	5.477216825	2.982177405	2.569900194	3.170913178	3.491649448	3.243769053	4.612110997	4.332994571	3.561011359	3.496222803	4.124095175	4.226745034	4.105386411	2.876837396	2.923065067	3.46440093	4.379385922	3.45804509	5.088782847	5.008347623	4.873541817	2.912562419	3.575633458	3.306892076	3.689215808	3.431559464	2.462576106	4.423225691	3.309404875	3.520642476	4.244733347	4.67865093	5.873359414	3.410886167	2.886811036	3.767271962	4.948009658	3.268334402	3.992180996	4.631290393	4.050765003	2.737989286	2.613064075	3.651047832	2.387482763
-2.57	3.595939919	3.782667925	4.933637328	3.487256449	5.476880067	2.981267797	2.569604123	3.171594433	3.483292511	3.24144485	4.607666169	4.332578182	3.558398674	3.493425323	4.117875029	4.221729568	4.105610924	2.87399971	2.925833169	3.461461611	4.380412522	3.457809537	5.094138119	5.000823313	4.872775118	2.912773153	3.575413913	3.308523041	3.691288102	3.429375837	2.492644056	4.433917181	3.305850768	3.511363197	4.243635207	4.665352398	5.84051046	3.408624738	2.886711935	3.766839906	4.946972064	3.252945266	3.983605284	4.612050053	4.052018056	2.744613176	2.628292953	3.653928241	2.386005901
-2.569166667	3.591564071	3.779223877	4.92989762	3.484758838	5.47646481	2.980336556	2.569277589	3.172275457	3.474874194	3.239008539	4.603244871	4.332108126	3.555754538	3.490604643	4.111692554	4.216631256	4.1057923	2.871219005	2.928577953	3.458521629	4.38145131	3.457553321	5.099373682	4.993313944	4.871945403	2.912969376	3.575159858	3.31022954	3.693349171	3.42714801	2.523145627	4.444587381	3.302241356	3.502112406	4.242526849	4.651904016	5.807644688	3.406323046	2.886699969	3.766413719	4.945934348	3.237780393	3.975141861	4.592689894	4.053365727	2.751267598	2.643553518	3.656984318	2.384618549
-2.568333333	3.58717019	3.775814816	4.926039982	3.482240701	5.475971448	2.979384224	2.568920916	3.172956653	3.466397601	3.236461013	4.598847991	4.331584617	3.553079385	3.487761758	4.105549603	4.21145282	4.1059306	2.868496621	2.931298722	3.455581511	4.382502041	3.457276519	5.104488059	4.985821885	4.871053536	2.913150581	3.574871361	3.312011289	3.695398048	3.424876537	2.554081743	4.455234606	3.298577169	3.492893452	4.24141023	4.638309696	5.77476702	3.403981489	2.886776846	3.765992599	4.944898335	3.22284382	3.966793774	4.57321387	4.054808021	2.75795055	2.658843054	3.66022004	2.383320427
-2.5675	3.582756741	3.772441953	4.92206512	3.479703011	5.475400394	2.978411329	2.568534426	3.173638414	3.457865855	3.233803207	4.594476393	4.331007868	3.550373666	3.484897664	4.09944801	4.206197	4.106025888	2.865833876	2.933994782	3.452641793	4.383564443	3.456979206	5.109479784	4.978349466	4.870100384	2.913316257	3.5745485	3.313867973	3.697433758	3.422561974	2.58545325	4.46585715	3.294858782	3.483709657	4.240287275	4.624573418	5.741882358	3.401600484	2.886944231	3.765575735	4.943865856	3.20813951	3.958564042	4.553625956	4.056344892	2.764660021	2.674158861	3.663639332	2.382111236
-2.566666667	3.578322186	3.769106491	4.917973762	3.477146732	5.474752087	2.977418382	2.568118437	3.174321124	3.449282098	3.231036095	4.59013092	4.3303781	3.547637842	3.482013361	4.093389587	4.200866546	4.106078222	2.863232064	2.936665441	3.449703019	4.384638214	3.456661458	5.114347401	4.97089898	4.86908681	2.913465891	3.574191356	3.315799243	3.699455321	3.420204878	2.617260912	4.476453282	3.29108681	3.474564316	4.239159884	4.610699229	5.70899558	3.399180462	2.887203741	3.765162303	4.942838749	3.193671351	3.950455656	4.533930143	4.057976248	2.771393993	2.689498248	3.667246061	2.380990656
-2.565833333	3.573864976	3.765809625	4.913766656	3.474572818	5.474026984	2.976405878	2.567673266	3.175005158	3.440649484	3.228160688	4.585812392	4.32969554	3.544872386	3.479109853	4.08737613	4.195464227	4.106087665	2.860692455	2.939310005	3.446765744	4.385723024	3.456323351	5.119089467	4.963472681	4.868013679	2.913598967	3.573800017	3.317804718	3.701461752	3.417805805	2.649505411	4.487021252	3.287261913	3.465460693	4.238029923	4.596691242	5.676111544	3.396721873	2.887556947	3.764751473	4.941818858	3.179443157	3.942471573	4.51413044	4.05970195	2.778150439	2.70485854	3.671044035	2.379958349
-2.565	3.569383556	3.76255254	4.90944457	3.471982215	5.473225566	2.975374298	2.567199227	3.175690879	3.431971184	3.225178036	4.58152161	4.328960418	3.542077788	3.476188145	4.081409409	4.189992821	4.106054277	2.858216298	2.941927786	3.443830532	4.386818517	3.455964962	5.12370455	4.956072783	4.866881857	2.913714964	3.573374575	3.319883984	3.703452058	3.415365311	2.682187344	4.497559287	3.283384794	3.456402022	4.23689923	4.582553634	5.64323508	3.394225183	2.888005372	3.764342402	4.940808031	3.165458663	3.934614724	4.494230871	4.06152181	2.784927327	2.720237075	3.675037001	2.379013959
-2.564166667	3.564876365	3.759336413	4.905008293	3.469375858	5.472348333	2.974324104	2.566696633	3.176378643	3.423250382	3.222089225	4.577259351	4.328172969	3.539254546	3.473249248	4.075491176	4.184455117	4.10597812	2.855804814	2.944518095	3.440897954	4.387924305	3.455586368	5.128191232	4.948701461	4.865692205	2.91381336	3.572915132	3.322036595	3.705425243	3.412883951	2.715307226	4.508065593	3.279456196	3.447391504	4.235769607	4.568290648	5.610370997	3.391690871	2.888550488	3.763934242	4.939808117	3.151721529	3.926888002	4.474235473	4.063435592	2.791722621	2.735631206	3.679228644	2.378157109
-2.563333333	3.560341837	3.756162412	4.900458635	3.466754672	5.471395805	2.973255742	2.566165791	3.177068794	3.414490273	3.218895376	4.573026369	4.327333434	3.536403173	3.470294171	4.069623158	4.178853915	4.105859256	2.853459201	2.947080247	3.437968593	4.389039975	3.455187645	5.13254811	4.941360845	4.864445587	2.913893629	3.572421792	3.324262074	3.707380306	3.410362281	2.748865481	4.518538356	3.275476907	3.438432306	4.234642827	4.553906587	5.577524074	3.389119438	2.889193718	3.763526135	4.938820971	3.138235337	3.919294271	4.454148298	4.065443014	2.798534275	2.751038302	3.683622583	2.377387407
-2.5625	3.555778402	3.753031692	4.895796425	3.464119572	5.470368525	2.972169641	2.565607009	3.177761665	3.405694065	3.215597648	4.568823398	4.326442061	3.533524196	3.467323931	4.063807059	4.173192023	4.105697748	2.851180632	2.949613559	3.435043038	4.390165087	3.454768873	5.136773793	4.934053026	4.863142864	2.913955242	3.571894669	3.326559909	3.709316241	3.407800854	2.782862447	4.528975741	3.271447755	3.429527561	4.233520626	4.539405817	5.544699064	3.386511397	2.889936434	3.763117214	4.937848448	3.12500359	3.911836357	4.433973407	4.067543745	2.805360241	2.76645575	3.688222369	2.376704443
-2.561666667	3.551184484	3.749945401	4.891022514	3.461471462	5.469267051	2.971066213	2.56502059	3.178457578	3.396864974	3.212197233	4.564651147	4.325499099	3.530618151	3.46433954	4.05804456	4.167472254	4.105493659	2.848970253	2.952117351	3.432121885	4.391299171	3.45433013	5.140866907	4.926780052	4.861784894	2.91399767	3.571333881	3.328929562	3.711232037	3.405200225	2.817298371	4.539375891	3.26736961	3.420680363	4.23240471	4.524792763	5.511900688	3.38386728	2.890779954	3.762706607	4.936892403	3.112029711	3.904517054	4.413714875	4.069737408	2.812198466	2.781880951	3.693031486	2.376107791
-2.560833333	3.546558509	3.746904676	4.886137771	3.458811234	5.468091963	2.969945853	2.564406835	3.179156844	3.388006226	3.208695357	4.560510304	4.324504808	3.527685589	3.461342018	4.052337317	4.161697428	4.105247054	2.846829186	2.954590947	3.429205741	4.392441731	3.453871494	5.144826095	4.919543926	4.860372536	2.914020379	3.570739554	3.33137046	3.713126681	3.402560946	2.85217341	4.54973693	3.263243383	3.411893773	4.231296744	4.510071908	5.47913364	3.381187631	2.891725544	3.762293431	4.935954693	3.099317046	3.897339117	4.393376784	4.072023578	2.819046894	2.797311326	3.698053345	2.375597006
-2.56	3.541898896	3.743910641	4.881143087	3.456139771	5.466843859	2.968808937	2.563766044	3.179859765	3.379121055	3.20509328	4.556401533	4.323459451	3.524727074	3.458332382	4.046686958	4.15587037	4.104958	2.844758524	2.957033673	3.426295218	4.393592244	3.453393045	5.148650015	4.912346608	4.858906646	2.914022835	3.570111819	3.333882	3.714999154	3.399883569	2.887487627	4.560056965	3.259070025	3.403170809	4.230198362	4.495247792	5.446402581	3.378473015	2.892774418	3.7618768	4.935037172	3.086868856	3.890305264	4.372963224	4.074401781	2.825903463	2.812744315	3.703291285	2.375171631
-2.559166667	3.537204065	3.74096441	4.876039372	3.453457941	5.465523355	2.967655825	2.563098511	3.180566627	3.370212699	3.201392293	4.552325475	4.322363296	3.52174318	3.455311653	4.04109509	4.149993907	4.104626564	2.842759333	2.95944486	3.423390937	4.394750161	3.452894865	5.152337344	4.905190013	4.857388076	2.914004501	3.569450816	3.336463549	3.716848435	3.397168644	2.923240991	4.570334079	3.254850529	3.39451445	4.229111157	4.480325013	5.41371214	3.37572401	2.893927732	3.76145582	4.934141693	3.074688326	3.883418175	4.352478293	4.076871499	2.832766111	2.828177376	3.708748569	2.37483119
-2.558333333	3.532472437	3.738067088	4.870827556	3.450766603	5.464131084	2.966486856	2.562404531	3.181277708	3.361284404	3.19759372	4.548282749	4.321216619	3.518734494	3.452280851	4.035563288	4.144070867	4.104252815	2.840832652	2.961823841	3.420493527	4.395914906	3.452377034	5.155886778	4.898076009	4.855817677	2.91396484	3.56875669	3.339114447	3.718673501	3.394416719	2.959433377	4.580566341	3.250585926	3.385927634	4.228036689	4.465308221	5.381066912	3.37294121	2.895186588	3.761029591	4.933270105	3.062778555	3.876680491	4.331926092	4.079432165	2.839632772	2.843607988	3.714428384	2.374575196
-2.5575	3.527702431	3.735219765	4.86550859	3.448066602	5.462667699	2.965302355	2.561684394	3.181993271	3.352339418	3.193698916	4.54427395	4.320019701	3.515701618	3.449240997	4.030093104	4.138104078	4.103836824	2.838979494	2.964169957	3.41760362	4.397085876	3.451839635	5.15929703	4.891006421	4.854196298	2.913903312	3.568029595	3.341833999	3.720473324	3.391628342	2.996064561	4.590751798	3.246277289	3.377413256	4.226976475	4.450202119	5.348471457	3.370125224	2.896552033	3.760597207	4.932424257	3.051142562	3.870094812	4.311310731	4.082083167	2.846501377	2.85903365	3.720333837	2.374403143
-2.556666667	3.522892469	3.732423519	4.860083442	3.445358772	5.461133867	2.964102626	2.560938388	3.18271357	3.343380992	3.189709266	4.540299651	4.31877283	3.512645162	3.446193114	4.024686061	4.13209637	4.103378665	2.837200841	2.966482551	3.414721859	4.398262443	3.451282752	5.162566834	4.883983025	4.852524785	2.913819377	3.567269689	3.344621485	3.722246875	3.388804059	3.033134221	4.600888482	3.241925728	3.368974167	4.225931998	4.435011461	5.315930299	3.367276679	2.898025054	3.760157758	4.931605989	3.039783283	3.863663697	4.290636318	4.084823845	2.853369859	2.874451882	3.726467957	2.374314516
-2.555833333	3.518040974	3.729679419	4.854553104	3.442643933	5.459530273	2.962887955	2.560166797	3.183438843	3.334412379	3.185626181	4.536360399	4.317476299	3.50956575	3.443138224	4.019343651	4.126050566	4.102878413	2.835497647	2.96876097	3.411848891	4.399443953	3.45070647	5.165694946	4.877007549	4.850803978	2.913712495	3.56647714	3.347476155	3.723993123	3.385944412	3.070641937	4.610974405	3.237532392	3.360613175	4.224904697	4.419741053	5.283447926	3.364396215	2.899606582	3.759710329	4.930817138	3.028703571	3.857389664	4.269906967	4.087653493	2.860236148	2.889860226	3.732833688	2.374308783
-2.555	3.513146374	3.726988516	4.848918584	3.439922891	5.457857619	2.96165861	2.559369904	3.184169317	3.325436833	3.181451106	4.532456721	4.316130409	3.506464019	3.440077348	4.01406734	4.119969488	4.102336147	2.833870836	2.971004569	3.408985368	4.400629729	3.450110875	5.168680141	4.870081676	4.849034717	2.913582123	3.565652122	3.350397231	3.725711034	3.383049944	3.108587187	4.621007564	3.233098468	3.352333039	4.223895974	4.404395747	5.251028788	3.361484489	2.901297489	3.759253999	4.930059535	3.017906195	3.851275187	4.249126791	4.09057136	2.867098173	2.905256248	3.739433891	2.3743854
-2.554166667	3.508207098	3.724351854	4.843180911	3.437196442	5.456116622	2.960414841	2.558547989	3.184905207	3.316457607	3.17718551	4.528589119	4.314735468	3.503340615	3.437011508	4.008858563	4.113855954	4.101751946	2.832321306	2.973212707	3.40613195	4.401819066	3.449496054	5.171521218	4.863207039	4.847217837	2.913427722	3.564794816	3.353383907	3.727399575	3.380121193	3.146969346	4.630985938	3.228625182	3.344136473	4.222907189	4.388980442	5.218677293	3.35854217	2.90309859	3.758787845	4.929335004	3.007393839	3.845322696	4.228299903	4.09357665	2.873953865	2.920637536	3.746271341	2.37454381
-2.553333333	3.503221583	3.721770458	4.837341134	3.434465366	5.454308014	2.959156877	2.557701328	3.185646713	3.307477951	3.172830889	4.524758072	4.313291788	3.500196198	3.433941726	4.003718725	4.107712772	4.101125895	2.83084992	2.975384747	3.403289302	4.403011237	3.448862098	5.174216998	4.856385223	4.84535417	2.913248748	3.563905411	3.356435349	3.72905771	3.377158695	3.185787688	4.640907493	3.224113795	3.336026142	4.221939662	4.373500082	5.186397814	3.355569945	2.905010636	3.758310939	4.92864536	2.997169104	3.839534578	4.207430414	4.096668521	2.880801157	2.9360017	3.753348727	2.374783444
-2.5525	3.498188267	3.719245343	4.83140032	3.431730429	5.452432544	2.957884932	2.556830196	3.186394022	3.298501114	3.168388765	4.520964035	4.311799691	3.497031439	3.430869022	3.998649202	4.101542747	4.10045808	2.829457515	2.977520062	3.400458093	4.404205489	3.448209096	5.176766325	4.849617762	4.843444542	2.913044661	3.562984102	3.359550696	3.730684402	3.374162986	3.225041379	4.650770177	3.219565606	3.328004661	4.220994668	4.357959654	5.154194678	3.352568514	2.907034322	3.757822352	4.927992411	2.987234506	3.833913173	4.186522431	4.099846085	2.887637979	2.951346376	3.760668647	2.375103723
-2.551666667	3.493105598	3.71677751	4.825359557	3.428992385	5.450490973	2.956599197	2.555934865	3.18714731	3.289530337	3.163860688	4.51720744	4.310259503	3.493847019	3.427794415	3.993651336	4.095348671	4.09974859	2.828144894	2.979618027	3.397638996	4.405401049	3.447537141	5.179168069	4.842906143	4.841489778	2.912814921	3.562031093	3.362729062	3.732278616	3.371134597	3.264729481	4.660571924	3.214981951	3.320074595	4.220073444	4.342364188	5.122072172	3.349538594	2.909170279	3.75732115	4.927377955	2.977592476	3.828460775	4.165580061	4.103108411	2.894462268	2.966669226	3.768233609	2.375504053
-2.550833333	3.48797203	3.714367943	4.819219952	3.426251973	5.448484079	2.955299848	2.555015602	3.187906735	3.28056886	3.159248228	4.513488697	4.30867156	3.490643634	3.424718924	3.98872644	4.089133328	4.098997519	2.826912833	2.981678027	3.39483269	4.406597117	3.446846328	5.181421122	4.836251802	4.839490697	2.912558988	3.561046595	3.365969534	3.733839316	3.368074056	3.304850949	4.670310655	3.210364198	3.31223846	4.21917718	4.326718753	5.090034542	3.346480912	2.911419078	3.756806397	4.926803778	2.968245358	3.823179632	4.144607401	4.106454525	2.901271959	2.981967935	3.776046029	2.375983832
-2.55	3.482786025	3.712017614	4.812982631	3.423509917	5.446412654	2.95398704	2.554072675	3.188672445	3.271619913	3.154552981	4.509808192	4.307036204	3.487421986	3.421643564	3.983875793	4.082899491	4.098204963	2.825762072	2.983699452	3.392039859	4.407792872	3.446136753	5.183524406	4.829656125	4.837448113	2.912276322	3.560030826	3.369271174	3.735365464	3.36498189	3.34540463	4.679984276	3.205713753	3.304498716	4.218307026	4.311028456	5.058085986	3.343396213	2.913781229	3.756277157	4.926271658	2.959195412	3.818071943	4.123608545	4.109883407	2.908064994	2.997240215	3.784108229	2.376542447
-2.549166667	3.477546053	3.709727479	4.806648739	3.420766927	5.444277503	2.95266091	2.553106346	3.189444572	3.262686721	3.149776565	4.506166287	4.305353782	3.484182793	3.418569352	3.979100642	4.076649918	4.097371022	2.824693324	2.985681699	3.389261188	4.408987472	3.445408516	5.185476866	4.823120445	4.835362836	2.911966389	3.558984012	3.372633016	3.736856026	3.36185862	3.38638926	4.689590681	3.201032055	3.296857773	4.217464085	4.295298442	5.02623066	3.340285254	2.916257177	3.755732489	4.925783361	2.950444811	3.81313986	4.102587579	4.113393996	2.914839315	3.012483804	3.792422437	2.377179274
-2.548333333	3.472250594	3.707498479	4.800219441	3.418023699	5.442079443	2.951321576	2.552116876	3.190223235	3.253772497	3.14492062	4.502563323	4.303624653	3.480926781	3.415497301	3.974402201	4.070387357	4.096495801	2.823707267	2.987624172	3.386497367	4.410180052	3.444661717	5.187277474	4.816646047	4.833235671	2.911628651	3.557906386	3.376054074	3.738309967	3.358704767	3.427803467	4.699127753	3.196320577	3.289317983	4.216649419	4.279533888	4.994472673	3.337148807	2.918847306	3.755171455	4.925340637	2.941995643	3.808385484	4.081548578	4.116985186	2.92159287	3.027696467	3.800990784	2.377893679
-2.5475	3.466898139	3.705331541	4.79369592	3.415280913	5.439819306	2.949969137	2.551104525	3.191008537	3.244880447	3.139986806	4.498999615	4.301849179	3.477654687	3.41242842	3.969781652	4.064114536	4.095579408	2.822804548	2.989526286	3.383749088	4.411369726	3.443896459	5.188925233	4.810234164	4.831067419	2.911262576	3.556798189	3.379533336	3.739726255	3.355520847	3.469645765	4.70859336	3.191580824	3.281881647	4.215864043	4.263740006	4.962816088	3.333987655	2.921551938	3.754593112	4.924945227	2.933849908	3.803810868	4.060495611	4.120655832	2.928323613	3.042875996	3.809815301	2.378685021
-2.546666667	3.461487189	3.703227573	4.78707938	3.412539235	5.437497938	2.948603675	2.550069546	3.191800569	3.236013763	3.134976804	4.495475458	4.300027732	3.47436726	3.40936372	3.965240141	4.057834171	4.094621955	2.821985781	2.991387459	3.381017048	4.412555587	3.443112849	5.19041917	4.803885977	4.828858875	2.910867633	3.55565967	3.383069765	3.741103858	3.352307372	3.511914558	4.717985364	3.186814336	3.274551007	4.215108928	4.247922039	4.931264919	3.330802598	2.924371328	3.75399652	4.924598856	2.92600952	3.799418013	4.039432732	4.124404745	2.935029499	3.058020211	3.818897924	2.379552646
-2.545833333	3.456016257	3.70118747	4.780371041	3.409799314	5.435116194	2.94722525	2.549012193	3.192599404	3.227175626	3.129892315	4.491991122	4.298160692	3.471065258	3.406304205	3.960778781	4.051548957	4.093623558	2.821251547	2.99320712	3.378301944	4.41373671	3.442310994	5.191758346	4.797602615	4.826610828	2.910443294	3.554491085	3.386662304	3.742441748	3.349064851	3.554608134	4.727301613	3.182022681	3.267328251	4.214384999	4.232085259	4.899823134	3.327594446	2.927305671	3.753380737	4.924303233	2.918476308	3.79520887	4.018363986	4.128230695	2.941708494	3.073126961	3.828240484	2.380495897
-2.545	3.450483871	3.699212109	4.773572145	3.407061787	5.432674944	2.945833907	2.547932718	3.193405105	3.218369205	3.124735055	4.488546857	4.296248445	3.467749451	3.403250879	3.95639865	4.045261573	4.092584339	2.820602394	2.994984707	3.375604476	4.414912147	3.441491008	5.192941847	4.791385154	4.824324064	2.909989034	3.553292698	3.390309871	3.743738897	3.345793789	3.597724668	4.736539947	3.17720746	3.260215506	4.213693135	4.216234965	4.868494649	3.324364023	2.930355094	3.752744822	4.924060055	2.911252011	3.791185336	3.997293403	4.132132414	2.948358565	3.088194122	3.837844713	2.381514103
-2.544166667	3.444888569	3.697302351	4.766683951	3.404327273	5.430175069	2.944429671	2.546831367	3.194217715	3.209597652	3.119506761	4.485142888	4.294291386	3.464420617	3.400204743	3.952100791	4.038974677	4.091504423	2.820038838	2.996719664	3.372925344	4.416080935	3.440653003	5.193968793	4.785234622	4.82199936	2.909504332	3.552064779	3.394011363	3.744994283	3.342494688	3.641262219	4.745698199	3.172370305	3.253214844	4.213034171	4.200376482	4.837283331	3.321112165	2.933519664	3.752087836	4.923870999	2.904338285	3.787349257	3.976225001	4.136108591	2.95497769	3.1032196	3.84771224	2.382606589
-2.543333333	3.439228907	3.695459041	4.759707737	3.401596374	5.427617461	2.943012548	2.545708386	3.195037266	3.200864103	3.114209184	4.481779418	4.292289919	3.461079545	3.397166792	3.947886213	4.032690905	4.090383941	2.819561361	2.998411448	3.370265252	4.417242089	3.439797099	5.194838334	4.779151989	4.81963749	2.908988668	3.550807608	3.397765657	3.746206884	3.339168045	3.685218731	4.754774192	3.167512877	3.246328275	4.212408893	4.18451516	4.806192998	3.317839721	2.936799379	3.751408839	4.923737729	2.897736695	3.783702427	3.955162779	4.140157877	2.961563852	3.11820133	3.857844589	2.38377267
-2.5425	3.433503453	3.693683004	4.752644801	3.398869681	5.425003024	2.941582527	2.54456402	3.195863774	3.192171679	3.108844094	4.478456631	4.290244454	3.457727034	3.39413802	3.943755887	4.026412873	4.089223028	2.819170409	3.00005952	3.367624903	4.418394608	3.438923414	5.19554965	4.773138178	4.817239222	2.90844153	3.54952147	3.401571607	3.747375684	3.335814354	3.729592029	4.763765743	3.162636864	3.239557752	4.211818042	4.168656367	4.775227412	3.314547551	2.940194176	3.750706894	4.923661887	2.891448722	3.780246585	3.934110722	4.144278885	2.968115043	3.133137277	3.868243179	2.385011657
-2.541666667	3.427710794	3.69197505	4.745496458	3.396147765	5.422332673	2.940139579	2.543398507	3.196697237	3.183523483	3.103413272	4.475174684	4.288155409	3.454363893	3.391119417	3.939710751	4.020143171	4.088021824	2.818866396	3.001663355	3.365005001	4.419537475	3.438032074	5.196101956	4.767194055	4.814805316	2.907862406	3.548206659	3.405428049	3.74849967	3.332434103	3.774379822	4.772670663	3.157743984	3.232905166	4.211262311	4.152805495	4.744390288	3.311236528	2.943703923	3.749981067	4.923645101	2.885475759	3.776983414	3.913072798	4.148470189	2.974629262	3.148025436	3.878909324	2.38632285
-2.540833333	3.42184953	3.69033597	4.738264044	3.393431183	5.419607333	2.938683656	2.542212088	3.197537642	3.174922597	3.097918516	4.471933716	4.286023213	3.450990939	3.388111969	3.935751704	4.013884366	4.086780475	2.818649702	3.003222436	3.36240625	4.420669653	3.437123205	5.196494499	4.761320437	4.812336529	2.907250793	3.546863478	3.409333798	3.749577834	3.329027776	3.819579699	4.781486757	3.152835984	3.226372345	4.210742348	4.136967952	4.713685283	3.307907535	2.947328428	3.749230422	4.923688977	2.879819112	3.773914546	3.892052954	4.152730327	2.981104519	3.162863833	3.889844228	2.387705547
-2.54	3.415918283	3.688766539	4.73094891	3.390720474	5.416827941	2.937214693	2.541004998	3.198384958	3.166372085	3.092361635	4.468733843	4.283848301	3.447609	3.385116657	3.931879611	4.007639	4.085499131	2.818520672	3.004736256	3.359829352	4.421790093	3.43619694	5.196726559	4.755518087	4.809833609	2.906606189	3.545492233	3.413287649	3.750609172	3.325595855	3.86518913	4.790211826	3.147914634	3.21996106	4.210258752	4.121149161	4.683116004	3.304561468	2.951067428	3.748454031	4.923795104	2.87448	3.771041554	3.871055118	4.157057799	2.987538833	3.177650523	3.901048991	2.389159035
-2.539166667	3.409915688	3.68726751	4.723552428	3.388016164	5.413995443	2.935732607	2.539777472	3.19923914	3.157874988	3.086744452	4.46557516	4.281631116	3.44421891	3.382134458	3.928095299	4.001409587	4.084177948	2.818479615	3.006204318	3.357275012	4.422897727	3.435253413	5.196797451	4.749787714	4.807297299	2.905928099	3.544093242	3.417288383	3.751592684	3.322138815	3.911205464	4.798843666	3.142981732	3.213673014	4.209812075	4.10535456	4.652686001	3.301199231	2.9549206	3.747650967	4.923965049	2.869459556	3.768365959	3.850083199	4.16145107	2.993930231	3.192383595	3.9125246	2.390682599
-2.538333333	3.403840404	3.685839622	4.716075988	3.385318761	5.411110794	2.934237298	2.538529742	3.200100126	3.149434326	3.081068801	4.462457741	4.279372111	3.440821516	3.379166345	3.924399558	3.995198614	4.082817088	2.818526807	3.007626135	3.354743931	4.423991475	3.434292763	5.196706523	4.744129976	4.804728336	2.905216035	3.542666827	3.421334757	3.752527377	3.318657127	3.957625932	4.807380072	3.1380391	3.207509852	4.209402822	4.0895896	4.622398769	3.297821741	2.958887554	3.746820304	4.924200357	2.864758825	3.765889221	3.829141082	4.16590857	3.000276753	3.207061165	3.924271935	2.392275517
-2.5375	3.397691107	3.684483591	4.708520999	3.382628755	5.408174961	2.932728649	2.537262037	3.200967839	3.141053096	3.075336527	4.45938164	4.277071747	3.43741767	3.376213286	3.920793143	3.98900854	4.081416717	2.818662489	3.009001232	3.352236809	4.425070242	3.433315133	5.19645316	4.738545479	4.802127451	2.904469513	3.541213319	3.425425517	3.753412264	3.315151257	4.004447641	4.815818836	3.133088586	3.201473153	4.209031451	4.07385974	4.592257748	3.294429923	2.962967832	3.745961124	4.924502556	2.860378767	3.763612748	3.808232631	4.170428693	3.006576449	3.221681385	3.936291763	2.393937061
-2.536666667	3.391466495	3.683200116	4.700888887	3.379946623	5.405188918	2.931206527	2.535974586	3.201842188	3.132734268	3.069549482	4.456346888	4.274730491	3.434008233	3.373276245	3.917276769	3.982841792	4.079977009	2.818886865	3.010329145	3.349754344	4.426132919	3.432320669	5.196036784	4.733034776	4.799495366	2.903688055	3.539733055	3.429559387	3.754246364	3.311621667	4.051667576	4.82415775	3.12813206	3.195564432	4.20869837	4.058170447	4.562266323	3.291024716	2.967160916	3.74507251	4.924873147	2.856320254	3.761537889	3.787361683	4.175009801	3.012827381	3.236242435	3.948584741	2.395666499
-2.535833333	3.385165284	3.681989878	4.693181096	3.377272823	5.40215365	2.929670781	2.534667614	3.202723063	3.124480789	3.063709532	4.453353497	4.272348823	3.430594077	3.370356177	3.913851115	3.976700768	4.07849814	2.819200106	3.011609419	3.347297233	4.427178384	3.431309524	5.19545685	4.727598368	4.796832798	2.902871191	3.538226381	3.433735079	3.7550287	3.308068813	4.099282603	4.832394603	3.123171414	3.189785141	4.208403943	4.042527196	4.532427818	3.287607063	2.971466218	3.744153551	4.925313612	2.852584072	3.759665933	3.766532055	4.179650223	3.019027624	3.250742531	3.961151413	2.397463093
-2.535	3.378786217	3.680853535	4.685399089	3.374607799	5.399070151	2.928121243	2.533341347	3.203610343	3.11629558	3.057818548	4.450401461	4.269927228	3.427176078	3.367454038	3.910516823	3.970587834	4.076980296	2.819602345	3.012841613	3.344866169	4.428205505	3.430281852	5.194712852	4.722236701	4.794140459	2.902018457	3.536693647	3.437951287	3.755758305	3.304493147	4.14728946	4.840527189	3.118208564	3.184136666	4.208148482	4.026935464	4.502745503	3.284177919	2.975883089	3.74320334	4.925825407	2.849170922	3.757998114	3.745747533	4.184348256	3.025175264	3.265179917	3.973992212	2.399326102
-2.534166667	3.372328056	3.679791729	4.677544347	3.371951975	5.395939421	2.926557731	2.531996006	3.204503887	3.108181532	3.051878408	4.447490752	4.267466202	3.423755122	3.364570772	3.907274496	3.964505323	4.075423665	2.820093683	3.014025295	3.342461842	4.429213138	3.429237815	5.193804322	4.716950174	4.791419051	2.901129397	3.535135213	3.442206693	3.756434219	3.300895115	4.195684766	4.8485533	3.113245446	3.178620329	4.207932255	4.01140073	4.473222589	3.280738249	2.980410813	3.742220977	4.926409966	2.846081417	3.756535608	3.72501188	4.189102164	3.0312684	3.279552871	3.987107455	2.40125478
-2.533333333	3.365789588	3.678805079	4.669618368	3.369305761	5.392762471	2.924980046	2.530631813	3.20540354	3.10014151	3.045890997	4.444621322	4.264966247	3.420332102	3.361707321	3.904124699	3.958455534	4.073828445	2.820674181	3.015160049	3.340084939	4.430200126	3.428177577	5.192730828	4.71173913	4.788669271	2.900203562	3.533551443	3.446499962	3.757055488	3.297275157	4.244465015	4.856470733	3.108284014	3.173237385	4.207755481	3.995928472	4.443862227	3.277289025	2.985048611	3.741205565	4.927068698	2.843316088	3.75527953	3.70432883	4.193910184	3.037305148	3.293859706	4.000497346	2.403248377
-2.5325	3.359169624	3.677894185	4.661622668	3.366669549	5.38954032	2.923387975	2.529248986	3.206309132	3.092178348	3.039858207	4.441793106	4.262427876	3.416907918	3.35886462	3.901067961	3.952440733	4.072194837	2.821343869	3.016245466	3.337736143	4.431165304	3.427101307	5.191491978	4.706603862	4.785891809	2.899240511	3.531942711	3.450829747	3.757621167	3.293633711	4.293626577	4.864277287	3.103326245	3.167989024	4.20761833	3.980524168	4.41466751	3.273831226	2.989795638	3.740156214	4.927802988	2.840875377	3.754230937	3.683702087	4.19877052	3.043283635	3.308098764	4.014161976	2.405306139
-2.531666667	3.352466998	3.677059627	4.653558782	3.364043717	5.386273994	2.921781286	2.527847744	3.207220476	3.08429485	3.033781935	4.439006019	4.25985161	3.413483476	3.356043598	3.898104772	3.946463148	4.070523048	2.822102736	3.017281153	3.335416132	4.432107498	3.42600918	5.19008742	4.701544612	4.783087348	2.898239812	3.530309394	3.455194689	3.758130319	3.289971207	4.343165696	4.871970765	3.098374131	3.162876371	4.207520927	3.96519329	4.38564147	3.270365841	2.994650987	3.739072042	4.928614193	2.838759642	3.753390827	3.663135328	4.20368135	3.049202004	3.322268422	4.02810132	2.407427309
-2.530833333	3.345680573	3.676301964	4.645428262	3.361428623	5.382964528	2.920159737	2.526428302	3.208137371	3.076493789	3.027664079	4.436259958	4.257237978	3.410059691	3.353245177	3.895235583	3.940524972	4.068813293	2.822950739	3.018266728	3.333125579	4.433025525	3.424901376	5.188516837	4.696561571	4.780256565	2.897201041	3.528651877	3.459593415	3.758582015	3.28628807	4.393078496	4.879548979	3.093429684	3.157900483	4.207463349	3.949941303	4.356787082	3.266893864	2.999613684	3.737952171	4.929503647	2.836969157	3.752760138	3.642632197	4.208640823	3.055058414	3.336367088	4.042315236	2.409611126
-2.53	3.338809236	3.675621735	4.637232675	3.35882461	5.379612963	2.918523069	2.524990875	3.209059597	3.068777905	3.021506543	4.433554802	4.254587519	3.406637482	3.350470274	3.89246081	3.93462836	4.067065792	2.823887798	3.019201822	3.330865154	4.433918194	3.423778079	5.186779957	4.691654877	4.777400127	2.896123782	3.526970552	3.464024541	3.758975338	3.282584719	4.443360971	4.887009743	3.088494931	3.153062351	4.207445624	3.934773665	4.328107256	3.263416299	3.004682696	3.736795731	4.930472656	2.835504111	3.752339748	3.622196308	4.21364706	3.060851038	3.350393205	4.056803468	2.411856826
-2.529166667	3.331851902	3.675019455	4.62897361	3.356232004	5.376220349	2.916871008	2.523535678	3.209986922	3.061149906	3.015311234	4.430890413	4.25190078	3.403217775	3.347719798	3.889780827	3.928775431	4.065280771	2.824913796	3.020086079	3.328635518	4.434784306	3.422639479	5.184876545	4.686824619	4.774518697	2.89500763	3.525265818	3.468486673	3.759309376	3.27886157	4.494008994	4.894350881	3.083571915	3.148362899	4.207467735	3.919695821	4.299604845	3.259934153	3.009856923	3.735601859	4.931522499	2.834364609	3.752130475	3.601831243	4.218698158	3.066578068	3.364345249	4.071565645	2.414163643
-2.528333333	3.324807511	3.67449562	4.620652668	3.353651115	5.372787741	2.91520327	2.522062923	3.210919097	3.053612463	3.009080059	4.428266634	4.249178316	3.399801503	3.34499465	3.887195972	3.922968262	4.063458463	2.82602858	3.020919155	3.32643733	4.435622658	3.421485771	5.182806408	4.682070838	4.771612931	2.893852189	3.523538076	3.472978406	3.759583232	3.275119029	4.545018312	4.901570226	3.078662694	3.143802984	4.207529616	3.904713207	4.271282638	3.256448442	3.015135206	3.7343697	4.932654428	2.833550672	3.752133077	3.581540548	4.223792189	3.07223771	3.378221727	4.086601278	2.416530808
-2.5275	3.317675035	3.674050706	4.612271472	3.351082235	5.369316203	2.913519553	2.520572821	3.211855856	3.046168215	3.002814927	4.425683292	4.246420692	3.396389603	3.342295726	3.884706546	3.917208892	4.061599107	2.827231963	3.021700722	3.324271238	4.436432038	3.420317156	5.180569394	4.677393522	4.768683475	2.892657072	3.521787737	3.477498326	3.759796013	3.271357502	4.596384547	4.908665617	3.073769341	3.139383397	4.207631158	3.88983124	4.243143363	3.252960187	3.02051632	3.733098406	4.933869667	2.833062238	3.752348251	3.561327738	4.228927198	3.07782819	3.392021181	4.101909761	2.418957548
-2.526666667	3.310453472	3.673685165	4.603831658	3.34852564	5.365806804	2.911819546	2.519065583	3.21279692	3.038819763	2.996517748	4.423140198	4.243628481	3.392983018	3.339623913	3.88231281	3.91149932	4.059702948	2.828523719	3.022430462	3.322137887	4.437211232	3.419133839	5.178165391	4.672792611	4.765730971	2.891421903	3.520015217	3.482045009	3.759946843	3.267577384	4.648103197	4.915634908	3.06889394	3.135104862	4.207772201	3.875055323	4.215189686	3.249470413	3.025998982	3.731787137	4.935169411	2.832899163	3.752776634	3.541196293	4.234101211	3.08334775	3.405742185	4.117490374	2.421443089
-2.525833333	3.303141851	3.673399428	4.595334881	3.34598159	5.362260622	2.910102922	2.517541418	3.213741993	3.031569672	2.990190429	4.420637147	4.240802265	3.389582695	3.336980092	3.880014988	3.905841502	4.057770237	2.829903588	3.023108074	3.320037913	4.43795902	3.417936031	5.175594331	4.668267995	4.762756053	2.890146317	3.518220936	3.486617024	3.760034851	3.263779067	4.700169633	4.922475961	3.064038587	3.130968034	4.207952543	3.860390838	4.18742421	3.245980151	3.031581845	3.730435063	4.936554827	2.833061217	3.753418801	3.521149656	4.239312228	3.088794651	3.419383348	4.133342278	2.423986654
-2.525	3.295739231	3.673193903	4.586782812	3.343450328	5.358678738	2.908369346	2.516000536	3.214690764	3.024420468	2.983834879	4.418173918	4.237942634	3.386189589	3.334365134	3.877813267	3.900237355	4.055801233	2.831371273	3.023733268	3.317971945	4.43867418	3.416723951	5.172856188	4.663819518	4.759759348	2.888829958	3.516405321	3.491212931	3.760059182	3.259962938	4.752579105	4.929186652	3.059205391	3.126973503	4.208171934	3.845843148	4.159849477	3.242490437	3.037263502	3.729041362	4.938027052	2.833548092	3.754275266	3.501191234	4.24455823	3.094167174	3.432943311	4.149464518	2.426587466
-2.524166667	3.288244701	3.673068979	4.578177139	3.34093208	5.355062242	2.906618468	2.514443146	3.215642907	3.01737464	2.977453003	4.415750274	4.235050186	3.382804655	3.331779905	3.875707794	3.894688749	4.053796199	2.832926442	3.024305771	3.315940602	4.439355485	3.41549782	5.169950976	4.659446973	4.756741475	2.887472484	3.514568803	3.495831284	3.76001899	3.256129375	4.805326736	4.935764871	3.05439647	3.123121791	4.208430078	3.831417591	4.132467964	3.23900231	3.043042488	3.727605221	4.939587194	2.834359396	3.755346483	3.481324397	4.249837176	3.099463617	3.446420746	4.165856022	2.429244743
-2.523333333	3.280657383	3.67302502	4.569519567	3.338427056	5.351412227	2.904849927	2.512869454	3.216598079	3.010434637	2.971046704	4.413365964	4.232125531	3.379428855	3.329225261	3.873698681	3.889197515	4.051755406	2.834568724	3.024825321	3.313944497	4.440001707	3.414257868	5.166878756	4.655150108	4.753703047	2.886073562	3.51271182	3.50047063	3.759913442	3.252278754	4.858407525	4.942208519	3.049613951	3.119413352	4.208726636	3.81711948	4.105282086	3.235516813	3.048917276	3.726125834	4.941236331	2.835494657	3.756632843	3.461552476	4.255147008	3.104682299	3.459814362	4.182515601	2.431957703
-2.5225	3.272976428	3.673062367	4.560811814	3.33593545	5.347729796	2.903063355	2.511279669	3.217555925	3.003602866	2.964617881	4.411020723	4.229169282	3.376063155	3.32670205	3.871786002	3.883765438	4.049679131	2.836297716	3.025291672	3.311984233	4.440611619	3.413004328	5.163639628	4.650928623	4.75064467	2.884632872	3.510834814	3.505129511	3.759741715	3.248411443	4.911816349	4.948515518	3.044859969	3.115848575	4.209061223	3.802954102	4.078294194	3.232034992	3.054886281	3.724602409	4.942975509	2.836953322	3.758134678	3.441878766	4.260485648	3.109821561	3.473122899	4.19944195	2.434725562
-2.521666667	3.265201024	3.673181342	4.552055617	3.333457439	5.344016053	2.901258368	2.509673998	3.218516073	2.996881695	2.95816843	4.408714271	4.226182066	3.372708522	3.324211111	3.869969792	3.878394257	4.047567656	2.838112977	3.025704594	3.310060403	4.44118399	3.411737441	5.160233739	4.64678217	4.747566943	2.883150105	3.508938232	3.509806464	3.759503002	3.244527803	4.965547959	4.954683801	3.040136668	3.11242778	4.209433409	3.788926713	4.051506574	3.228557897	3.060947859	3.723034161	4.944805745	2.838734757	3.759852257	3.422306519	4.265851	3.114879762	3.486345128	4.216633648	2.437547535
-2.520833333	3.257330387	3.673382242	4.543252729	3.330993183	5.34027211	2.899434577	2.508052647	3.219478136	2.99027345	2.951700242	4.406446317	4.223164514	3.36936593	3.321753275	3.868250049	3.87308567	4.045421272	2.840014029	3.026063869	3.308173591	4.44171759	3.410457453	5.156661277	4.642710357	4.744470457	2.881624965	3.507022524	3.514500021	3.759196507	3.240628192	5.019596985	4.960711323	3.035446195	3.109151224	4.209842721	3.775042538	4.024921452	3.225086577	3.067100312	3.721420315	4.946728024	2.84083825	3.761785788	3.402838948	4.271240954	3.119855283	3.499479856	4.234089155	2.440422836
-2.52	3.249363771	3.67366534	4.534404916	3.328542827	5.336499084	2.897591582	2.506415824	3.220441713	2.983780413	2.945215202	4.404216553	4.220117268	3.366036352	3.319329366	3.866626737	3.867841324	4.043240274	2.842000362	3.026369295	3.30632437	4.442211192	3.409164617	5.152922476	4.638712747	4.741355799	2.880057169	3.505088146	3.51920871	3.758821447	3.23671296	5.073957934	4.966596054	3.030790707	3.106019093	4.210288643	3.761306769	3.998540984	3.221622087	3.07334188	3.719760107	4.948743299	2.843263009	3.763935418	3.383479228	4.276653382	3.124746529	3.512525922	4.251806819	2.443350675
-2.519166667	3.241300463	3.674030889	4.525513962	3.3261065	5.332698096	2.895728974	2.504763736	3.221406388	2.977404822	2.93871519	4.402024662	4.217040976	3.362720766	3.316940194	3.86509978	3.862662824	4.041024965	2.844071427	3.026620686	3.304513305	4.442663569	3.40785919	5.149017613	4.634788857	4.738223547	2.878446446	3.503135559	3.523931056	3.758377054	3.232782451	5.128625189	4.972335987	3.026172361	3.10303151	4.210770615	3.747724561	3.972367269	3.21816548	3.07967075	3.718052785	4.950852492	2.846008163	3.766301231	3.364230488	4.282086143	3.129551925	3.525482195	4.269784868	2.446330264
-2.518333333	3.233139782	3.674479118	4.516581665	3.323684314	5.328870272	2.893846335	2.503096591	3.222371731	2.971148874	2.932202078	4.399870314	4.213936298	3.359420153	3.314586566	3.863669067	3.857551726	4.038775652	2.84622664	3.026817869	3.302740945	4.443073496	3.406541436	5.144947011	4.630938161	4.735074272	2.876792539	3.501165227	3.528665584	3.757862573	3.228837005	5.183593015	4.977929132	3.021593319	3.10018853	4.211288035	3.734301033	3.946402335	3.214717812	3.086085055	3.716297604	4.953056492	2.849072764	3.768883251	3.345095819	4.287537084	3.134269918	3.538347579	4.288021417	2.449360813
-2.5175	3.224881087	3.675010232	4.507609838	3.321276366	5.325016744	2.891943242	2.501414594	3.223337297	2.965014717	2.925677731	4.397753167	4.210803897	3.356135493	3.312269274	3.862334449	3.852509539	4.03649265	2.848465383	3.026960688	3.301007833	4.443439751	3.405211627	5.140711037	4.627160089	4.73190854	2.875095204	3.499177618	3.533410814	3.757277264	3.224876954	5.238855554	4.983373525	3.017055746	3.097490145	4.21184026	3.721041262	3.920648149	3.211280137	3.09258287	3.714493836	4.955356155	2.852455786	3.771681441	3.326078265	4.293004037	3.13889898	3.55112101	4.306514465	2.452441531
-2.516666667	3.21652377	3.675624413	4.49860031	3.318882735	5.321138648	2.890019262	2.499717956	3.224302628	2.959004457	2.919144008	4.395672869	4.207644448	3.352867771	3.309989105	3.861095745	3.847537724	4.034176281	2.850787002	3.027049001	3.299314498	4.443761118	3.403870037	5.136310102	4.623454028	4.728726908	2.87335421	3.497173203	3.538165265	3.7566204	3.220902625	5.294406829	4.988667219	3.012561808	3.094936279	4.212426603	3.707950287	3.895106615	3.207853512	3.09916222	3.712640758	4.957752306	2.856156127	3.774695703	3.307180831	4.298484825	3.143437606	3.563801454	4.325261898	2.455571624
-2.515833333	3.208067258	3.676321822	4.489554922	3.316503488	5.317237122	2.888073956	2.498006884	3.225267252	2.953120151	2.912602756	4.393629056	4.204458632	3.34961797	3.307746833	3.859952733	3.842637695	4.03182687	2.853190808	3.027082684	3.297661454	4.444036383	3.402516951	5.131744664	4.619819324	4.72552993	2.871569342	3.495152458	3.542927459	3.755891271	3.216914338	5.350240741	4.993808296	3.008113672	3.092526792	4.21304634	3.695033099	3.869779569	3.20443899	3.105821075	3.710737663	4.960245735	2.860172609	3.777925876	3.288406474	4.30397726	3.147884314	3.57638791	4.344261484	2.4587503
-2.515	3.199511019	3.677102594	4.480475532	3.314138673	5.313313312	2.886106879	2.496281587	3.226230681	2.94736381	2.906055815	4.391621356	4.201247138	3.346387078	3.305543223	3.85890516	3.837810816	4.029444752	2.855676078	3.027061625	3.296049208	4.444264339	3.401152655	5.127015224	4.61625528	4.722318151	2.869740398	3.493115861	3.547695914	3.755089182	3.212912409	5.406351077	4.998794859	3.003713502	3.09026148	4.213698704	3.682294646	3.844668785	3.201037626	3.112557354	3.708783854	4.962837199	2.864503977	3.781371739	3.26975811	4.309479145	3.152237647	3.58887941	4.363510882	2.461976766
-2.514166667	3.190854554	3.677966841	4.47136401	3.311788325	5.309368364	2.884117582	2.494542275	3.227192417	2.941737397	2.899505015	4.389649385	4.198010663	3.343176079	3.303379032	3.857952735	3.833058402	4.027030264	2.858242052	3.02698573	3.294478248	4.444443785	3.399777446	5.12212233	4.612761161	4.71909211	2.867867188	3.491063894	3.552469152	3.754213451	3.208897146	5.462731502	5.003625039	2.999363463	3.088140074	4.214382889	3.669739828	3.819775972	3.197650471	3.119368925	3.706778647	4.965527422	2.869148902	3.78503301	3.251238608	4.314988274	3.156496174	3.601275015	4.383007634	2.465250226
-2.513333333	3.182097405	3.678914654	4.462222242	3.309452461	5.305403432	2.882105609	2.492789161	3.228151946	2.936242828	2.892952175	4.387712754	4.194749911	3.339985962	3.301255003	3.857095133	3.82838172	4.024583753	2.860887938	3.026854922	3.292949054	4.444573525	3.398391623	5.117066576	4.60933619	4.71585234	2.865949541	3.488997041	3.557245693	3.753263415	3.204868853	5.519375567	5.008296992	2.995065716	3.086162242	4.215098051	3.657373493	3.795102774	3.194278576	3.126253607	3.704721368	4.968317093	2.874105982	3.788909348	3.232850792	4.320502434	3.160658488	3.613573818	4.402749171	2.468569885
-2.5125	3.17323915	3.679946099	4.453052124	3.307131085	5.301419669	2.8800705	2.491022454	3.229108741	2.930881967	2.886399103	4.385811061	4.191465593	3.336817712	3.299171872	3.856331995	3.823781986	4.022105568	2.863612908	3.026669136	3.29146209	4.444652373	3.396995494	5.111848601	4.605979552	4.71259937	2.863987299	3.486915789	3.562024063	3.752238426	3.200827827	5.576276706	5.012808903	2.990822421	3.084327588	4.215843306	3.645200441	3.770650771	3.190922987	3.133209169	3.702611359	4.971206869	2.879373739	3.793000349	3.214597438	4.326019408	3.164723207	3.625774942	4.422732813	2.471934948
-2.511666667	3.164279407	3.681061217	4.443855569	3.304824186	5.297418236	2.878011791	2.48924237	3.230062265	2.925656633	2.879847597	4.383943899	4.188158429	3.333672316	3.297130363	3.855662927	3.819260365	4.019596069	2.866416102	3.026428327	3.290017803	4.444679148	3.39558937	5.106469089	4.602690393	4.70933372	2.861980318	3.484820628	3.566802788	3.751137853	3.196774359	5.63342824	5.017158985	2.986635729	3.082635654	4.216617735	3.633225416	3.746421479	3.18758475	3.140233332	3.700447971	4.97419737	2.884950625	3.797305549	3.196481279	4.331536973	3.168688976	3.637877543	4.442955767	2.475344618
-2.510833333	3.155217831	3.682260028	4.434634501	3.302531737	5.293400294	2.875929015	2.487449122	3.231011965	2.92056859	2.873299442	4.382110853	4.184829145	3.330550761	3.295131188	3.855087503	3.814817975	4.017055616	2.869296623	3.026132463	3.288616631	4.444652681	3.394173572	5.10092877	4.599467822	4.706055906	2.85992847	3.482712051	3.571580398	3.74996108	3.192708736	5.690823374	5.02134548	2.982507789	3.08108592	4.21742038	3.621453107	3.722416349	3.184264904	3.147323771	3.698230569	4.977289184	2.890835018	3.801824425	3.178504998	4.337052899	3.172554467	3.649880805	4.46341513	2.478798098
-2.51	3.14605412	3.683542527	4.425390857	3.300253696	5.289367009	2.873821703	2.485642925	3.231957277	2.915619555	2.866756409	4.380311502	4.181478474	3.32745403	3.293175051	3.854605261	3.810455879	4.014484578	2.872253544	3.025781532	3.287258994	4.444571812	3.392748422	5.095228423	4.596310912	4.702766437	2.857831644	3.48059055	3.576355427	3.74870751	3.188631235	5.748455204	5.025366661	2.978440742	3.079677804	4.218250249	3.609888144	3.698636769	3.180964486	3.154478114	3.695958533	4.980482862	2.897025224	3.806556394	3.160671232	4.342564958	3.176318378	3.661783942	4.48410789	2.48229459
-2.509166667	3.136788009	3.684908687	4.416126587	3.297990008	5.285319548	2.871689382	2.483823999	3.232897624	2.910811192	2.860220258	4.378545417	4.178107155	3.324383108	3.291262643	3.854215709	3.806175093	4.011883331	2.875285902	3.025375533	3.285945295	4.444435389	3.391314253	5.089368868	4.5932187	4.699465819	2.855689743	3.478456622	3.581126414	3.747376563	3.184542132	5.806316711	5.029220834	2.974436723	3.078410662	4.219106312	3.598535102	3.675084063	3.177684528	3.161693946	3.693631254	4.983778921	2.90351948	3.811500811	3.14298257	4.348070918	3.179979433	3.673586198	4.505030927	2.485833298
-2.508333333	3.127419273	3.686358455	4.40684365	3.295740603	5.281259084	2.869531579	2.481992562	3.23383242	2.906145113	2.853692734	4.376812164	4.174715935	3.321338976	3.289394642	3.853918319	3.801976579	4.009252253	2.878392702	3.024914486	3.284675926	4.444242274	3.3898714	5.083350975	4.590190187	4.69615455	2.853502686	3.476310764	3.585891902	3.745967677	3.180441696	5.864400769	5.032906335	2.970497855	3.077283792	4.219987507	3.587398489	3.65175949	3.174426057	3.168968806	3.691248136	4.987177844	2.910315952	3.816656976	3.125441551	4.353568544	3.183536387	3.685286848	4.526181009	2.489413421
-2.5075	3.117947729	3.687891757	4.397544021	3.293505396	5.277186789	2.867347819	2.480148834	3.234761063	2.901622878	2.847175569	4.375111306	4.171305567	3.318322614	3.287571719	3.853712533	3.797861251	4.00659173	2.881572917	3.024398425	3.283451259	4.443991338	3.388420206	5.077175658	4.587224342	4.692833123	2.851270409	3.474153476	3.590650441	3.744480306	3.176330188	5.922700143	5.036421535	2.966626255	3.076296431	4.220892737	3.576482755	3.628664248	3.171190094	3.176300192	3.688808597	4.990680077	2.917412736	3.822024125	3.108050668	4.359055604	3.186988019	3.696885192	4.547554803	2.493034161
-2.506666667	3.108373234	3.689508494	4.388229684	3.291284289	5.27310384	2.865137628	2.478293039	3.235682945	2.897245995	2.84067048	4.373442397	4.16787681	3.315334999	3.28579453	3.853597762	3.793829968	4.003902153	2.884825487	3.023827401	3.282271651	4.443681466	3.386961018	5.070843877	4.584320098	4.689502028	2.848992864	3.471985258	3.595400586	3.742913924	3.172207865	5.98120749	5.03976484	2.962824028	3.075447756	4.221820872	3.565792283	3.605799469	3.167977653	3.183685562	3.68631207	4.994286033	2.92480786	3.82760144	3.090812363	4.364529867	3.190333139	3.708380562	4.569148864	2.496694719
-2.505833333	3.098695688	3.691208544	4.378902635	3.28907717	5.269011416	2.862900531	2.476425402	3.236597441	2.893015918	2.834179168	4.371804991	4.16443043	3.312377107	3.28406372	3.853573385	3.789883541	4.001183918	2.888149318	3.023201481	3.281137445	4.443311556	3.38549419	5.06435664	4.581476358	4.686161748	2.846670018	3.46980661	3.600140901	3.741268024	3.16807498	6.039915362	5.04293469	2.959093267	3.074736888	4.222770751	3.555331388	3.583166224	3.164789744	3.19112233	3.683758	4.997996087	2.932499285	3.833388041	3.073729029	4.369989103	3.193570584	3.719772317	4.590959646	2.500394295
-2.505	3.088915031	3.692991762	4.369564878	3.286883914	5.264910697	2.860636053	2.47454615	3.23750392	2.888934047	2.82770332	4.370198636	4.160967198	3.309449908	3.282379922	3.853638749	3.786022726	3.998437426	2.891543289	3.02252075	3.280048962	4.442880518	3.38402008	5.057714998	4.578691993	4.682812763	2.844301858	3.467618036	3.604869956	3.739542117	3.163931779	6.098816207	5.045929561	2.955436054	3.074162889	4.22374118	3.545104319	3.560765521	3.161627366	3.198607874	3.681145846	5.001810581	2.940484904	3.839382991	3.056803011	4.375431086	3.196699222	3.731059844	4.612983496	2.504132088
-2.504166667	3.079031244	3.694857979	4.360218432	3.28470438	5.260802866	2.858343723	2.472655511	3.238401739	2.885001728	2.821244606	4.368622879	4.157487891	3.306554372	3.280743759	3.853793172	3.782248231	3.995663085	2.895006242	3.021785307	3.27900651	4.442387279	3.382539054	5.050920049	4.575965845	4.679455546	2.841888383	3.465420039	3.609586329	3.737735731	3.159778501	6.157902371	5.048747967	2.951854455	3.073724765	4.224730938	3.535115254	3.538598304	3.158491514	3.206139533	3.678475082	5.005729819	2.948762544	3.845585295	3.040036601	4.380853594	3.199717948	3.742242557	4.635216659	2.507907297
-2.503333333	3.069044351	3.696807003	4.350865321	3.282538418	5.256689107	2.85602307	2.47075372	3.239290244	2.881220253	2.814804679	4.367077263	4.153993293	3.303691463	3.279155839	3.854035942	3.778560708	3.992861304	2.898536992	3.020995269	3.278010377	4.441830778	3.381051481	5.043972938	4.573296724	4.676090569	2.839429613	3.46321312	3.614288608	3.735848417	3.155615383	6.217166097	5.051388461	2.948350524	3.073421464	4.22573877	3.525368299	3.516665456	3.155383172	3.213714611	3.675745195	5.009754072	2.957329964	3.851993903	3.023432042	4.386254411	3.202625687	3.753319898	4.65765528	2.511719122
-2.5025	3.05895442	3.698838618	4.341507581	3.280385862	5.252570607	2.853673625	2.468841008	3.240168774	2.877590859	2.808385178	4.365561329	4.15048419	3.300862141	3.277616758	3.854366319	3.774960762	3.990032502	2.902134321	3.02015077	3.277060834	4.441209973	3.379557736	5.036874855	4.570683412	4.672718296	2.836925583	3.460997785	3.618975388	3.733879743	3.151442654	6.276599532	5.053849632	2.944926298	3.073251881	4.226763397	3.515867485	3.4949678	3.152303317	3.221330374	3.672955688	5.013883574	2.966184863	3.858607705	3.006991529	4.391631326	3.205421396	3.764291333	4.6802954	2.51556676
-2.501666667	3.04876156	3.700952586	4.332147258	3.278246534	5.248448552	2.851294924	2.466917614	3.241036655	2.874114726	2.801987722	4.364074619	4.146961377	3.298067364	3.276127102	3.854783531	3.771448942	3.9871771	2.905796983	3.019251959	3.276158135	4.440523834	3.378058198	5.029627034	4.568124667	4.66933919	2.834376345	3.458774537	3.623645276	3.731829298	3.147260539	6.336194723	5.056130112	2.941583799	3.073214858	4.227803509	3.506616771	3.473506094	3.149252914	3.228984056	3.670106075	5.018118523	2.975324871	3.865425536	2.990717201	4.396982136	3.20810406	3.775156359	4.703132962	2.519449409
-2.500833333	3.038465922	3.703148645	4.322786405	3.276120245	5.244324133	2.848886507	2.464983777	3.241893207	2.870792981	2.795613912	4.362616672	4.143425651	3.295308081	3.274687441	3.855286781	3.768025749	3.984295523	2.909523699	3.018299004	3.275302512	4.439771352	3.376553253	5.022230756	4.565619215	4.665953709	2.831781969	3.456543879	3.628296889	3.72969669	3.143069258	6.395943623	5.058228572	2.938325029	3.073309179	4.228857771	3.497620035	3.452281039	3.146232922	3.236672857	3.667195889	5.022459081	2.984747559	3.872446176	2.974611152	4.402304647	3.210672695	3.785914493	4.72616381	2.523366267
-2.5	3.028067702	3.70542651	4.313427085	3.274006791	5.24019854	2.846447916	2.46303974	3.242737739	2.867626692	2.789265334	4.361187027	4.139877817	3.29258524	3.273298335	3.855875243	3.76469163	3.981388204	2.913313164	3.017292088	3.274494183	4.438951533	3.375043291	5.014687348	4.56316576	4.662562307	2.829142542	3.454306315	3.632928854	3.727481548	3.138869026	6.45583809	5.060143724	2.935151975	3.07353358	4.229924822	3.488881079	3.431293272	3.143244287	3.244393947	3.664224674	5.026905377	2.994450431	3.879668346	2.95867542	4.407596673	3.213126348	3.796565281	4.749383692	2.527316529
-2.499166667	3.017567139	3.707785873	4.304071365	3.27190596	5.236072962	2.843978699	2.461085748	3.243569554	2.864616872	2.782943553	4.359785224	4.13631868	3.289899782	3.271960329	3.856548063	3.76144698	3.978455576	2.91716404	3.016231409	3.273733342	4.438063402	3.373528706	5.00699818	4.560762982	4.659165436	2.826458168	3.452062347	3.63753981	3.725183521	3.134660051	6.51586989	5.061874323	2.932066602	3.073886743	4.231003277	3.480403625	3.410543372	3.140287945	3.252144464	3.661191991	5.031457501	3.004430933	3.887090716	2.942911994	4.41285604	3.215464097	3.807108293	4.772788258	2.531299392
-2.498333333	3.006964514	3.710226405	4.294721325	3.269817524	5.231948593	2.841478411	2.45912205	3.244387945	2.861764479	2.776650116	4.358410804	4.132749053	3.287252642	3.270673955	3.857304363	3.758292146	3.97549808	2.921074964	3.015117185	3.273020168	4.437106003	3.372009897	4.999164668	4.558409534	4.655763544	2.82372897	3.449812477	3.642128409	3.72280228	3.13044254	6.576030702	5.063419169	2.929070855	3.074367299	4.232091727	3.472191312	3.390031859	3.137364819	3.259921519	3.658097412	5.03611551	3.014686449	3.894711899	2.927322811	4.418080583	3.217685051	3.817543123	4.796373066	2.53531405
-2.4975	2.996260154	3.71274775	4.285379049	3.267741248	5.227826625	2.838946611	2.457148897	3.245192198	2.85907041	2.770386552	4.357063309	4.129169752	3.284644749	3.269439734	3.858143237	3.755227419	3.97251616	2.925044543	3.013949647	3.272354817	4.436078397	3.370487267	4.991188274	4.556104049	4.652357074	2.820955085	3.447557208	3.646693312	3.720337515	3.126216693	6.636312113	5.064777101	2.926166659	3.074973832	4.233188739	3.464247697	3.369759191	3.134475823	3.267722194	3.654940529	5.040879423	3.025214301	3.902530455	2.911909756	4.42326815	3.219788352	3.827869389	4.82013358	2.5393597
-2.496666667	2.985454428	3.715349534	4.276046626	3.265676882	5.223708251	2.836382867	2.455166545	3.245981593	2.856535509	2.764154368	4.355742283	4.125581597	3.282077025	3.268258171	3.859063753	3.752253043	3.969510263	2.929071356	3.012729045	3.271737427	4.434979668	3.368961225	4.983070501	4.553845139	4.64894647	2.818136672	3.445297038	3.651233199	3.717788938	3.121982704	6.696705628	5.065947009	2.923355917	3.075704873	4.23429286	3.45657625	3.349725771	3.131621856	3.275543545	3.651720945	5.045749226	3.036011755	3.910544889	2.896674664	4.428416604	3.221773171	3.838086732	4.844065171	2.543435534
-2.495833333	2.97454775	3.718031358	4.266726154	3.263624167	5.219594665	2.833786752	2.453175252	3.246755402	2.85416056	2.757955055	4.354447273	4.12198541	3.279550388	3.267129759	3.860064956	3.749369209	3.966480844	2.933153956	3.011455644	3.271168117	4.433808919	3.367432182	4.9748129	4.551631393	4.645532171	2.815273905	3.443032466	3.655746757	3.715156284	3.117740764	6.757202665	5.066927822	2.920640507	3.07655891	4.235402616	3.449180357	3.329931941	3.128803805	3.283382604	3.64843828	5.050724869	3.047076015	3.918753655	2.881619316	4.433523818	3.223638714	3.848194816	4.86816312	2.547540746
-2.495	2.963540577	3.7207928	4.257419736	3.261582834	5.21548706	2.831157847	2.45117528	3.247512891	2.85194629	2.75179008	4.353177828	4.118382019	3.277065745	3.266054977	3.861145865	3.746576057	3.963428356	2.937290867	3.010129726	3.270646983	4.432565275	3.365900553	4.966417064	4.549461384	4.642114615	2.812366976	3.440763991	3.660232692	3.712439306	3.113491061	6.817794562	5.067718522	2.918022284	3.077534381	4.236516512	3.442063317	3.310377987	3.126022544	3.29123638	3.645092167	5.055806264	3.058404229	3.927155153	2.866745442	4.438587685	3.225384217	3.858193329	4.89242262	2.551674528
-2.494166667	2.952433411	3.723633419	4.248129479	3.259552603	5.21138663	2.828495744	2.449166894	3.248253319	2.849893368	2.745660892	4.351933501	4.114772253	3.274623999	3.26503429	3.862305478	3.743873678	3.96035326	2.94148059	3.008751588	3.270174101	4.431247879	3.364366758	4.95788463	4.547333662	4.638694236	2.809416096	3.438492108	3.664689722	3.709637782	3.109233775	6.87847258	5.068318131	2.915503079	3.078629678	4.237633038	3.435228337	3.291064139	3.123278931	3.299101858	3.641682255	5.060993293	3.06999349	3.935747732	2.85205472	4.44360611	3.22700895	3.868081977	4.916838777	2.555836071
-2.493333333	2.941226798	3.726552748	4.238857496	3.257533184	5.207294568	2.825800041	2.447150363	3.248975941	2.848002405	2.739568919	4.350713849	4.111156945	3.272226042	3.264068149	3.863542767	3.741262111	3.95725602	2.945721598	3.007321546	3.269749529	4.429855901	3.36283122	4.949217277	4.545246765	4.635271467	2.806421492	3.436217312	3.669116581	3.70675151	3.104969085	6.939227899	5.068725725	2.913084695	3.079843152	4.238750662	3.428678535	3.271990568	3.120573812	3.306976005	3.638208209	5.066285797	3.08184083	3.94452969	2.837548777	4.448577016	3.228512214	3.877860492	4.941406611	2.560024568
-2.4925	2.929921329	3.7295503	4.229605903	3.255524277	5.203212067	2.823070347	2.44512596	3.249680006	2.846273954	2.733515569	4.349518435	4.107536929	3.269872761	3.263156991	3.864856684	3.738741347	3.954137103	2.950012339	3.005839929	3.269373301	4.42838853	3.361294364	4.940416731	4.543199209	4.631846742	2.80338341	3.433940095	3.673512017	3.703780313	3.100697165	7.000051627	5.068940424	2.910768911	3.081173106	4.239867839	3.422416938	3.253157392	3.117908017	3.314855767	3.634669707	5.071683588	3.09394323	3.953499274	2.823229186	4.453498344	3.229893344	3.887528623	4.966121055	2.564239207
-2.491666667	2.918517638	3.732625566	4.220376819	3.253525574	5.19914032	2.820306282	2.443093961	3.250364758	2.84470851	2.727502226	4.348346824	4.103913044	3.267565032	3.262301238	3.866246157	3.736311327	3.950996979	2.954351236	3.004307085	3.269045432	4.426844981	3.359756621	4.931484756	4.5411895	4.628420489	2.800302114	3.431660946	3.677874796	3.700724032	3.096418184	7.060934799	5.0689614	2.908557476	3.082617803	4.240983008	3.41644648	3.234564674	3.115282359	3.322738073	3.631066445	5.077186438	3.106297614	3.962654679	2.80909747	4.458368054	3.231151709	3.897086142	4.990976963	2.568479177
-2.490833333	2.907016405	3.735778016	4.211172369	3.251536757	5.195080518	2.817507473	2.441054647	3.251029439	2.843306508	2.721530257	4.34719859	4.100286129	3.265303725	3.261501301	3.867710095	3.733971941	3.947836121	2.958736688	3.002723374	3.268765914	4.425224489	3.358218423	4.922423161	4.539216126	4.624993138	2.797177884	3.429380355	3.6822037	3.697582533	3.092132309	7.121868381	5.068787871	2.906452112	3.084175464	4.242094593	3.410769999	3.21621242	3.112697637	3.330619836	3.627398131	5.082794089	3.118900855	3.971994055	2.795155098	4.463184125	3.232286708	3.906532838	5.015969106	2.572743666
-2.49	2.895418354	3.739007098	4.201994679	3.249557499	5.191033852	2.814673563	2.439008302	3.251673283	2.842068326	2.715601003	4.346073311	4.096657026	3.263089699	3.260757572	3.869247385	3.731723032	3.944655006	2.963167072	3.001089176	3.268534718	4.423526317	3.356680204	4.913233796	4.537277564	4.621565118	2.79401102	3.427098808	3.686497525	3.694355706	3.0878397	7.18284327	5.068419111	2.904454511	3.085844271	4.243201005	3.405390238	3.198100586	3.110154633	3.338497952	3.623664491	5.088506245	3.131749769	3.981515499	2.78140349	4.467944555	3.233297776	3.915868521	5.041092177	2.577031862
-2.489166667	2.883724252	3.742312238	4.192845875	3.247587465	5.187001512	2.811804203	2.436955214	3.252295524	2.840994282	2.709715785	4.344970572	4.093026576	3.260923803	3.260070431	3.870856894	3.729564393	3.941454114	2.967640739	2.999404884	3.268351794	4.421749749	3.355142402	4.903918555	4.535372278	4.618136855	2.790801838	3.424816786	3.690755089	3.691043461	3.083540517	7.243850299	5.06785444	2.902566335	3.087622365	4.244300645	3.400309845	3.180229074	3.10765411	3.346369307	3.619865263	5.094322578	3.144841125	3.991217062	2.76784401	4.472647366	3.23418438	3.92509302	5.066340789	2.581342949
-2.488333333	2.871934913	3.745692842	4.183728088	3.245626313	5.182984687	2.808899058	2.434895676	3.252895393	2.840084637	2.703875904	4.343889964	4.089395625	3.258806879	3.259440244	3.872537472	3.72749577	3.938233927	2.972156019	2.997670908	3.26821707	4.419894098	3.353605458	4.894479368	4.53349872	4.614708778	2.787550673	3.422534772	3.694975224	3.687645733	3.079234914	7.304880241	5.067093232	2.900789214	3.089507851	4.2453919	3.395531367	3.162597731	3.105196816	3.354230773	3.616000203	5.100242727	3.158171636	4.001096748	2.754477976	4.477290598	3.234946022	3.934206181	5.09170948	2.585676112
-2.4875	2.860051193	3.749148295	4.174643448	3.243673691	5.178984564	2.805957804	2.432829983	3.253472116	2.839339591	2.698082635	4.342831088	4.085765017	3.256739757	3.25886736	3.874287948	3.725516861	3.934994929	2.976711222	2.995887674	3.268130452	4.417958699	3.352069812	4.884918212	4.531655334	4.611281311	2.784257877	3.420253243	3.699156781	3.684162478	3.074923043	7.365923805	5.066134912	2.899124748	3.091498795	4.24647315	3.391057256	3.145206358	3.102783479	3.362079212	3.61206908	5.106266294	3.171737967	4.011152512	2.741306648	4.481872319	3.235582237	3.943207867	5.117192716	2.590030535
-2.486666667	2.848073993	3.752677961	4.165594085	3.241729242	5.175002328	2.802980133	2.430758437	3.254024919	2.838759289	2.692337233	4.341793551	4.082135598	3.254723256	3.258352114	3.876107135	3.723627317	3.931737608	2.981304633	2.994055621	3.268091825	4.415942914	3.35053591	4.875237099	4.529840555	4.607854884	2.780923819	3.417972674	3.70329863	3.680593679	3.070605052	7.426971646	5.064978961	2.897574503	3.093593228	4.247542765	3.386889859	3.128054702	3.100414811	3.369911476	3.60807168	5.11239285	3.185536733	4.021382266	2.728331238	4.486390615	3.236092593	3.95209796	5.142784888	2.594405399
-2.485833333	2.83600426	3.756281183	4.156582131	3.2397926	5.171039162	2.799965748	2.428681342	3.254553026	2.838343812	2.68664093	4.340776968	4.078508215	3.252758186	3.257894828	3.877993826	3.721826742	3.928462454	2.985934519	2.992175205	3.268101049	4.413846133	3.349004196	4.865438084	4.528052809	4.604429923	2.777548887	3.415693537	3.70739966	3.676939338	3.066281087	7.488014366	5.063624909	2.896140011	3.09578915	4.248599109	3.383031427	3.111142461	3.098091502	3.377724412	3.604007802	5.118621933	3.199564501	4.031783875	2.715552908	4.4908436	3.236476692	3.960876355	5.168480316	2.598799886
-2.485	2.823842983	3.759957284	4.147609714	3.237863395	5.167096249	2.796914368	2.426599006	3.25505566	2.838093186	2.680994935	4.339780965	4.074883713	3.250845345	3.257495805	3.8799468	3.720114693	3.925169959	2.990599126	2.990246898	3.268157965	4.411667772	3.347475117	4.85552326	4.526290515	4.601006855	2.774133485	3.413416301	3.711458778	3.673199484	3.061951289	7.549042511	5.062072343	2.894822772	3.098084522	4.249640538	3.379484105	3.094469284	3.095814223	3.385514857	3.599877263	5.124953047	3.213817789	4.042355159	2.702972764	4.495229413	3.236734172	3.969542967	5.194273253	2.603213175
-2.484166667	2.811591197	3.763705569	4.138678965	3.235941247	5.163174768	2.793825725	2.424511743	3.255532044	2.838007378	2.675400434	4.338805176	4.07126294	3.248985522	3.257155337	3.88196482	3.718490682	3.921860616	2.99529668	2.988271184	3.268262391	4.409407272	3.345949122	4.84549476	4.524552087	4.59758611	2.770678035	3.411141432	3.715474912	3.669374169	3.057615799	7.610046582	5.060320904	2.893624248	3.100477278	4.250665403	3.376249937	3.078034773	3.093583627	3.393279647	3.595679892	5.131385665	3.228293067	4.053093895	2.690591866	4.499546217	3.236864702	3.978097722	5.220157883	2.607644443
-2.483333333	2.799249979	3.76752532	4.12979201	3.234025773	5.159275897	2.790699568	2.422419871	3.255981398	2.838086294	2.669858591	4.337849244	4.06764674	3.247179491	3.256873696	3.884046632	3.716954176	3.918534921	3.000025389	2.986248565	3.26841412	4.407064104	3.344426659	4.835354752	4.522835935	4.594168117	2.767182978	3.408869392	3.71944701	3.665463466	3.053274752	7.671017032	5.058370287	2.892545868	3.102965319	4.251672054	3.373330862	3.061838483	3.091400346	3.401015614	3.591415534	5.137919226	3.242986761	4.063997818	2.678411219	4.503792202	3.236867987	3.986540565	5.246128327	2.612092867
-2.4825	2.786820451	3.771415801	4.120950972	3.232116584	5.155400809	2.787535659	2.420323711	3.256402947	2.838329785	2.664370545	4.336912822	4.064035959	3.245428016	3.256651144	3.886190969	3.715504598	3.915193371	3.004783444	2.984179556	3.268612925	4.404637768	3.342908179	4.825105446	4.521140465	4.590753307	2.763648768	3.406600639	3.723374038	3.661467476	3.048928283	7.731944273	5.056220243	2.891589022	3.105546517	4.252658835	3.370728715	3.045879921	3.089264988	3.408719587	3.58708405	5.144553139	3.25789525	4.075064618	2.66643178	4.507965587	3.236743765	3.99487145	5.272178641	2.616557623
-2.481666667	2.774303778	3.775376257	4.112157973	3.230213283	5.151550676	2.784333778	2.418223589	3.256795913	2.838737641	2.658937413	4.335995576	4.060431441	3.243731849	3.256487923	3.888396549	3.714141324	3.911836465	3.009569015	2.982064686	3.268858557	4.40212779	3.341394132	4.814749087	4.51946408	4.587342112	2.76007588	3.40433563	3.727254985	3.657386321	3.044576523	7.792818675	5.05387058	2.890755064	3.108218715	4.253624089	3.368445225	3.030158551	3.087178144	3.416388395	3.582685315	5.15128678	3.273014869	4.086291945	2.654654453	4.512064616	3.236491811	4.003090348	5.298302821	2.621037884
-2.480833333	2.76170117	3.779405912	4.10341513	3.228315473	5.147726668	2.78109372	2.416119836	3.25715952	2.839309593	2.653560288	4.335097181	4.056834028	3.242091729	3.256384261	3.890662077	3.71286369	3.908464704	3.014380258	2.979904499	3.269150743	4.399533725	3.339884968	4.804287956	4.517805181	4.583934967	2.756464805	3.402074815	3.731088861	3.653220149	3.040219603	7.853630572	5.05132116	2.89004531	3.11097973	4.254566159	3.366482013	3.014673791	3.085140381	3.424018871	3.578219218	5.158119494	3.288341908	4.097677408	2.643080096	4.516087566	3.236111931	4.011197243	5.324494803	2.625532821
-2.48	2.74901388	3.783503974	4.094724557	3.226422748	5.143929951	2.777815299	2.414012785	3.257492996	2.840045317	2.648240241	4.334217322	4.053244563	3.240508383	3.256340371	3.892986247	3.711670988	3.905078589	3.019215313	2.977699553	3.269489188	4.396855158	3.338381139	4.793724371	4.516162171	4.580532307	2.752816049	3.399818643	3.734874697	3.648969131	3.035857649	7.914370262	5.048571904	2.889461036	3.113827354	4.25548339	3.364840596	2.999425018	3.083152243	3.431607848	3.573685665	5.165050597	3.303872614	4.109218577	2.631709512	4.520032739	3.235603966	4.019192128	5.350748464	2.630041605
-2.479166667	2.736243202	3.787669629	4.086088362	3.2245347	5.140161686	2.774498343	2.411902778	3.257795569	2.840944427	2.642978318	4.333355698	4.049663883	3.238982523	3.256356449	3.895367737	3.710562466	3.901678622	3.024072304	2.97545042	3.269873574	4.394091704	3.336883093	4.783060686	4.514533451	4.577134572	2.749130138	3.397567558	3.738611544	3.644633463	3.031490788	7.975028013	5.045622789	2.889003481	3.116759352	4.256374127	3.36352238	2.984411564	3.081214253	3.439152163	3.569084575	5.172079371	3.319603193	4.120912982	2.620543457	4.523898469	3.234967792	4.027075011	5.377057629	2.634563404
-2.478333333	2.723390476	3.791902048	4.077508646	3.222650917	5.136423033	2.771142701	2.409790155	3.258066471	2.842006483	2.637775542	4.33251202	4.046092826	3.237514851	3.256432676	3.897805219	3.709537333	3.898265307	3.028949338	2.973157685	3.27030356	4.391243005	3.335391282	4.772299288	4.512917426	4.573742202	2.745407611	3.395321999	3.742298476	3.640213364	3.027119142	8.035594065	5.042473852	2.888673842	3.119773469	4.257236719	3.362528664	2.969632721	3.07932691	3.446648661	3.564415882	5.179205072	3.33552981	4.132758113	2.609582637	4.527683121	3.234203318	4.03484591	5.403416067	2.639097385
-2.4775	2.710457083	3.796200381	4.068987508	3.220770984	5.132715146	2.767748236	2.407675266	3.258304937	2.843230984	2.632632912	4.331686009	4.042532228	3.236106053	3.256569218	3.90029735	3.708594756	3.894839147	3.033844511	2.970821948	3.270778784	4.388308736	3.333906154	4.761442599	4.511312502	4.570355641	2.741649025	3.393082403	3.745934591	3.635709081	3.022742834	8.096058631	5.039125183	2.888473275	3.122867426	4.258069519	3.361860638	2.955087741	3.07749069	3.454094193	3.559679534	5.186426924	3.351648586	4.144751425	2.598827709	4.53138509	3.23331049	4.042504853	5.429817495	2.643642713
-2.476666667	2.697444447	3.800563761	4.060527035	3.218894482	5.129039177	2.764314833	2.405558463	3.258510205	2.844617374	2.627551403	4.3308774	4.038982919	3.234756801	3.256766222	3.902842779	3.707733861	3.891400648	3.038755905	2.968443821	3.27129886	4.385288601	3.332428158	4.750493075	4.509717089	4.566975335	2.737854955	3.390849202	3.749519006	3.63112088	3.018361984	8.156411903	5.035576936	2.888402896	3.126038924	4.258870886	3.361519382	2.940775836	3.075706043	3.461485618	3.554875496	5.193744123	3.367955607	4.156890335	2.588279281	4.535002804	3.232289284	4.050051877	5.456255584	2.648198551
-2.475833333	2.684354033	3.804991305	4.052129311	3.21702099	5.125396274	2.760842393	2.4034401	3.25868152	2.846165038	2.622531967	4.330085942	4.035445729	3.233467754	3.257023822	3.905440146	3.706953737	3.887950314	3.043681589	2.966023928	3.27186338	4.382182335	3.33095774	4.739453203	4.508129602	4.563601735	2.734025988	3.388622823	3.753050862	3.626449056	3.013976712	8.216644055	5.031829319	2.888463778	3.129285644	4.259639184	3.361505864	2.926696181	3.073973398	3.468819806	3.550003744	5.201155835	3.384446916	4.169172225	2.577937912	4.538534722	3.231139714	4.05748703	5.482723955	2.652764061
-2.475	2.67118735	3.809482109	4.043796409	3.215150084	5.121787579	2.757330837	2.40132054	3.258818127	2.847873306	2.617575532	4.329311395	4.031921483	3.232239556	3.257342134	3.908088082	3.706253431	3.884488651	3.048619619	2.963562908	3.272471914	4.378989701	3.329495346	4.728325503	4.506548463	4.560235294	2.730162731	3.386403692	3.756529325	3.621693928	3.009587136	8.276745243	5.027882602	2.888656952	3.132605251	4.260372787	3.361820945	2.912847912	3.072293157	3.476093638	3.545064271	5.208661199	3.401118519	4.18159444	2.567804114	4.541979338	3.229861826	4.064810369	5.509216184	2.657338401
-2.474166667	2.657945948	3.814035256	4.035530395	3.213281339	5.118214229	2.753780105	2.399200146	3.258919282	2.849741448	2.612683003	4.328553534	4.028411003	3.231072836	3.257721259	3.910785209	3.705631955	3.881016164	3.053568041	2.961061411	3.273124007	4.375710498	3.32804142	4.717112526	4.5049721	4.556876468	2.726265803	3.384192227	3.759953581	3.616855838	3.005193373	8.336705612	5.023737112	2.888983406	3.135995392	4.261070077	3.362465372	2.899230132	3.070665698	3.483304009	3.540057082	5.216259326	3.417966386	4.194154292	2.557878349	4.545335176	3.228455701	4.072021956	5.535725804	2.66192073
-2.473333333	2.644631418	3.818649809	4.027333323	3.211414329	5.114677359	2.750190156	2.397079287	3.258984243	2.851768682	2.607855259	4.327812148	4.024915107	3.229968209	3.258161281	3.913530142	3.705088282	3.877533357	3.058524891	2.9585201	3.273819186	4.372344553	3.326596404	4.705816855	4.503398948	4.553525718	2.722335842	3.381988843	3.763322842	3.611935152	3.000795539	8.396515295	5.019393238	2.889444082	3.139453699	4.261729445	3.363439781	2.885841905	3.069091371	3.490447827	3.534982199	5.223949299	3.43498645	4.206849061	2.548161033	4.548600797	3.226921453	4.079121865	5.562246309	2.666510202
-2.4725	2.631245391	3.823324816	4.01920724	3.209548626	5.111178097	2.746560971	2.394958336	3.259012276	2.853954166	2.603093158	4.32708704	4.021434609	3.228926274	3.258662267	3.916321492	3.704621348	3.874040737	3.063488195	2.95593965	3.274556952	4.368891724	3.325160736	4.694441101	4.501827452	4.55018351	2.718373499	3.379793951	3.766636341	3.606932265	2.99639375	8.456164421	5.014851427	2.890039881	3.142977789	4.262349294	3.364744696	2.872682266	3.067570503	3.497522016	3.529839656	5.231730174	3.452174606	4.219675991	2.538652536	4.551774796	3.22525923	4.086110172	5.58877115	2.671105972
-2.471666667	2.617789541	3.828059308	4.011154181	3.207683802	5.107717567	2.742892547	2.39283767	3.259002652	2.856297004	2.598397532	4.326378025	4.017970318	3.227947614	3.259224271	3.91915786	3.704230056	3.870538807	3.068455969	2.953320748	3.275336785	4.365351902	3.323734855	4.682987903	4.500256067	4.546850313	2.71437944	3.377607959	3.769893337	3.601847591	2.991988121	8.515643115	5.010112185	2.890771657	3.146565267	4.26292804	3.366380529	2.859750213	3.066103395	3.504523519	3.524629501	5.239600983	3.469526717	4.232632297	2.529353178	4.554855801	3.223469215	4.092986963	5.615293746	2.675707191
-2.470833333	2.60426558	3.832852299	4.003176168	3.205819427	5.104296885	2.739184905	2.39071767	3.258954652	2.858796245	2.593769191	4.325684935	4.014523039	3.227032798	3.259847326	3.922037843	3.70391327	3.867028072	3.073426223	2.950664092	3.276158143	4.36172501	3.322319195	4.671459931	4.498683257	4.543526599	2.710354348	3.375431268	3.773093112	3.596681574	2.987578766	8.574941502	5.005176081	2.891640219	3.150213728	4.263464113	3.368347581	2.847044715	3.064690318	3.511449296	3.519351796	5.247560729	3.48703861	4.245715163	2.520263235	4.557842479	3.221551624	4.099752329	5.641807479	2.680313008
-2.47	2.590675263	3.837702791	3.995275214	3.203955073	5.100917166	2.735438086	2.38859872	3.258867562	2.861450882	2.58920892	4.325007617	4.01109357	3.226182377	3.260531452	3.924960035	3.703669825	3.863509035	3.078396957	2.947970391	3.277020462	4.358011003	3.320914188	4.659859881	4.4971075	4.540212848	2.706298917	3.373264275	3.776234972	3.591434679	2.9831658	8.634049709	5.000043741	2.892646329	3.153920754	4.263955956	3.370646038	2.834564711	3.063331518	3.518296327	3.514006618	5.255608392	3.50470608	4.258921742	2.511382937	4.560733528	3.219506706	4.106406364	5.668305698	2.684922571
-2.469166667	2.577020381	3.842609765	3.987453316	3.202090311	5.097579514	2.731652148	2.386481209	3.25874068	2.864259853	2.584717481	4.32434593	4.007682707	3.225396887	3.261276651	3.927923023	3.703498519	3.859982197	3.083366166	2.945240365	3.277923156	4.354209866	3.319520261	4.648190476	4.495527286	4.536909543	2.702213858	3.371107375	3.779318247	3.586107397	2.978749339	8.692957872	4.994715853	2.893790706	3.157683921	4.264402028	3.373275974	2.82230911	3.062027216	3.525061615	3.508594056	5.263742927	3.522524888	4.272249159	2.502712468	4.563527687	3.217334744	4.112949169	5.694781723	2.689535026
-2.468333333	2.563302768	3.847572191	3.979712459	3.200224715	5.09428503	2.727827176	2.384365529	3.258573309	2.867222043	2.580295612	4.323699751	4.004291237	3.224676848	3.262082909	3.930925392	3.703398118	3.856448061	3.08833184	2.942474747	3.278865618	4.350321619	3.318137841	4.636454462	4.493941118	4.533617172	2.698099896	3.368960956	3.782342293	3.580700245	2.974329495	8.751656136	4.989193166	2.895074019	3.161500796	4.264800807	3.376237351	2.810276792	3.060777602	3.531742183	3.503114214	5.271963263	3.540490766	4.285694509	2.494251966	4.566223728	3.215036055	4.119380848	5.721228845	2.694149514
-2.4675	2.549524294	3.852589023	3.972054615	3.198357858	5.091034808	2.723963271	2.382252077	3.258364764	2.870336282	2.575944029	4.323068971	4.000919943	3.224022761	3.262950195	3.933965724	3.703367359	3.852907126	3.093291962	2.939674276	3.279847218	4.346346312	3.316767348	4.624654614	4.492347515	4.530336229	2.69395777	3.366825402	3.785306489	3.575213762	2.969906385	8.810134657	4.98347649	2.89649689	3.16536894	4.265150787	3.379530017	2.798466613	3.059582839	3.538335081	3.497567207	5.280268307	3.558599411	4.299254863	2.486001527	4.568820461	3.212610988	4.125701508	5.747640332	2.698765179
-2.466666667	2.535686868	3.857659199	3.964481739	3.196489316	5.087829937	2.720060558	2.380141251	3.258114368	2.873601348	2.571663421	4.322453496	3.997569602	3.223435113	3.263878462	3.937042599	3.703404945	3.849359891	3.098244513	2.936839706	3.280867306	4.342284031	3.3154092	4.612793728	4.49074501	4.527067212	2.68978823	3.364701094	3.788210239	3.569648513	2.965480123	8.868383609	4.977566693	2.898059895	3.169285909	4.265450482	3.383153709	2.786877402	3.058443063	3.544837382	3.491953167	5.288656944	3.576846493	4.312927261	2.477961198	4.571316734	3.210059926	4.131911259	5.774009424	2.703381158
-2.465833333	2.521792438	3.862781643	3.956995772	3.194618666	5.084671496	2.716119181	2.378033456	3.257821456	2.877015963	2.567454459	4.321853247	3.994240983	3.222914372	3.264867647	3.940154594	3.703509551	3.845806853	3.103187467	2.933971798	3.281925209	4.33813489	3.314063812	4.600874624	4.489132154	4.523810627	2.685592043	3.362588405	3.791052973	3.564005088	2.961050827	8.926393188	4.971464707	2.89976356	3.173249257	4.265698426	3.387108048	2.775507964	3.057358379	3.551246189	3.486272236	5.297128034	3.595227653	4.326708722	2.470130988	4.573711433	3.207383285	4.138010215	5.800329344	2.707996588
-2.465	2.507842989	3.867955267	3.949598638	3.192745489	5.08156056	2.71213931	2.375929096	3.257485373	2.880578799	2.563317785	4.321268163	3.990934849	3.222460988	3.265917669	3.943300286	3.703679824	3.842248508	3.1081188	2.931071321	3.283020236	4.333899039	3.312731591	4.588900145	4.487507515	4.520566985	2.681369986	3.360487708	3.793834144	3.558284102	2.956618611	8.984153608	4.965171523	2.901608364	3.177256534	4.265893175	3.391392545	2.764357081	3.056328868	3.557558629	3.48052457	5.305680416	3.613738502	4.340596238	2.462510858	4.57600348	3.204581512	4.143998488	5.826593293	2.712610606
-2.464166667	2.493840543	3.873178966	3.942292244	3.190869366	5.078498195	2.708121131	2.373828582	3.257105475	2.884288476	2.559254023	4.320698195	3.987651956	3.222075394	3.267028431	3.946478251	3.703914381	3.838685349	3.113036483	2.928139058	3.284151672	4.329576658	3.311412943	4.576873154	4.485869678	4.517336801	2.677122851	3.358399368	3.796553231	3.552486194	2.952183595	9.041655114	4.958688193	2.903594736	3.181305289	4.266033306	3.396006597	2.753423513	3.055354576	3.563771862	3.47471034	5.314312909	3.632374624	4.354586778	2.455100729	4.578191838	3.201655089	4.149876195	5.852794456	2.717222342
-2.463333333	2.47978716	3.878451623	3.93507848	3.188989883	5.07548546	2.704064856	2.371732326	3.25668113	2.888143561	2.555263769	4.320143313	3.984393054	3.221758007	3.268199821	3.949687066	3.704211812	3.835117869	3.117938487	2.925175797	3.285318783	4.325167964	3.310108268	4.564796535	4.484217249	4.514120598	2.672851442	3.356323748	3.799209739	3.546612025	2.947745898	9.098887978	4.952015831	2.905723057	3.185393073	4.266117423	3.400949488	2.742706	3.054435524	3.569883076	3.468829725	5.32302431	3.651131575	4.368677286	2.447900479	4.580275505	3.198604528	4.155643451	5.878926003	2.721830928
-2.4625	2.465684933	3.883772109	3.927959217	3.187106631	5.072523407	2.699970717	2.369640745	3.256211719	2.89214257	2.551347601	4.319603501	3.981158884	3.221509222	3.269431707	3.952925305	3.704570684	3.831546555	3.122822783	2.922182336	3.286520815	4.320673202	3.308817961	4.552673191	4.482548854	4.510918906	2.668556574	3.354261203	3.801803197	3.540662285	2.943305639	9.155842505	4.945155609	2.907993657	3.189517436	4.26614415	3.406220391	2.732203264	3.053571702	3.575889493	3.462882923	5.331813395	3.670004887	4.382864688	2.440909943	4.582253521	3.195430376	4.161300372	5.904981094	2.726435493
-2.461666667	2.451535995	3.889139279	3.920936308	3.185219202	5.06961308	2.695838969	2.367554256	3.255696634	2.896283971	2.54750607	4.319078759	3.977950179	3.22132942	3.270723944	3.956191549	3.704989534	3.827971897	3.127687341	2.91915948	3.287756992	4.316092651	3.307542412	4.540506043	4.480863137	4.507732258	2.664239074	3.352212088	3.80433316	3.534637685	2.93886294	9.212509038	4.938108764	2.910406818	3.193675935	4.266112139	3.411818365	2.721914008	3.05276307	3.581788366	3.456870139	5.340678924	3.688990066	4.397145886	2.434128915	4.584124962	3.192133209	4.166847074	5.930952876	2.731035162
-2.460833333	2.43734251	3.894551977	3.914011586	3.183327194	5.066755513	2.691669887	2.365473282	3.255135283	2.900566178	2.543739706	4.318569102	3.974767664	3.221218959	3.272076369	3.959484375	3.705466879	3.824394378	3.132530135	2.916108044	3.28902652	4.311426626	3.306282006	4.52829803	4.479158768	4.504561198	2.659899783	3.35017675	3.806799206	3.52853896	2.934417924	9.268877959	4.93087659	2.91296277	3.197866126	4.26602007	3.417742361	2.711836918	3.052009558	3.587576985	3.450791594	5.349619634	3.708082594	4.411517764	2.42755715	4.585888947	3.188713637	4.172283671	5.956834489	2.73562906
-2.46	2.423106681	3.900009035	3.907186862	3.181430209	5.063951735	2.68746377	2.363398245	3.254527085	2.904987559	2.540049018	4.318074563	3.971612057	3.221178183	3.273488803	3.962802366	3.70600121	3.820814482	3.13734914	2.913028849	3.290328584	4.306675471	3.305037122	4.516052108	4.477434437	4.501406272	2.65553955	3.348155533	3.809200942	3.522366872	2.929970717	9.324939691	4.923460442	2.915661693	3.202085575	4.265866649	3.423991215	2.701970665	3.051311068	3.593252673	3.44464752	5.358634246	3.727277927	4.425977183	2.421194361	4.587544632	3.1851723	4.177610276	5.982619069	2.74021631
-2.459166667	2.408830741	3.905509271	3.900463928	3.179527855	5.061202762	2.683220939	2.361329573	3.253871474	2.909546432	2.536434491	4.317595188	3.968484067	3.221207413	3.274961048	3.966144106	3.706590995	3.817232687	3.142142333	2.909922725	3.291662351	4.301839563	3.303808133	4.503771247	4.475688857	4.498268037	2.651159237	3.346148777	3.811537998	3.516122205	2.925521446	9.380684705	4.915861738	2.918503718	3.206331852	4.265650611	3.430563653	2.692313907	3.050667469	3.598812792	3.438438161	5.367721464	3.746571501	4.440520991	2.415040221	4.589091211	3.18150987	4.182827	6.008299746	2.744796031
-2.458333333	2.39451696	3.911051493	3.893844553	3.177619744	5.058509605	2.678941735	2.359267694	3.2531679	2.914241065	2.532896586	4.31713104	3.965384393	3.221306952	3.276492894	3.969508182	3.707234684	3.813649471	3.146907697	2.906790506	3.293026967	4.296919315	3.302595407	4.491458433	4.473920767	4.495147054	2.646759717	3.344156816	3.813810029	3.509805766	2.921070239	9.436103521	4.908081954	2.921488924	3.210602536	4.265370721	3.437458291	2.682865289	3.0500786	3.604254739	3.432163774	5.376879974	3.76595873	4.455146016	2.409094364	4.590527921	3.177727051	4.187933952	6.033869652	2.749367342
-2.4575	2.380167639	3.916634496	3.887330485	3.175705496	5.055873263	2.674626522	2.35721304	3.252415825	2.91906968	2.529435746	4.316682198	3.962313725	3.221477085	3.278084111	3.972893187	3.707930704	3.810065308	3.151643218	2.903633036	3.294421561	4.291915168	3.301399306	4.479116664	4.472128929	4.492043892	2.642341871	3.342179981	3.816016717	3.503418388	2.916617228	9.491186713	4.900122627	2.924617338	3.214895216	4.265025774	3.444673636	2.673623445	3.04954427	3.609575953	3.425824627	5.386108446	3.785435006	4.469849068	2.403356386	4.591854036	3.173824576	4.192931236	6.059321918	2.753929358
-2.456666667	2.365785113	3.922257065	3.880923446	3.173784733	5.053294729	2.670275687	2.355166042	3.25161473	2.924030453	2.526052389	4.316248756	3.959272746	3.221718077	3.279734454	3.976297717	3.708677461	3.806480668	3.156346889	2.900451164	3.295845243	4.286827599	3.300220184	4.466748951	4.470312132	4.488959127	2.637906592	3.340218598	3.818157769	3.496960927	2.912162547	9.545924909	4.891985352	2.927888937	3.219207488	4.264614598	3.452208083	2.664586999	3.049064258	3.614773911	3.419421002	5.395405535	3.804995699	4.484626943	2.397825845	4.593068873	3.169803211	4.197818955	6.08464968	2.758481196
-2.455833333	2.351371749	3.927917972	3.874625138	3.171857088	5.050774981	2.665889637	2.353127137	3.250764108	2.929121511	2.522746912	4.315830823	3.956262126	3.222030171	3.281443661	3.979720371	3.709473346	3.802896019	3.161016708	2.897245743	3.297297103	4.281657116	3.29905839	4.454358316	4.46846919	4.485893341	2.633454783	3.33827299	3.820232915	3.490434261	2.907706332	9.600308798	4.883671787	2.931303647	3.223536964	4.264136053	3.460059921	2.655754565	3.04863831	3.619846133	3.412953189	5.404769879	3.824636163	4.499476425	2.392502259	4.594171785	3.165663749	4.202597205	6.10984608	2.763021966
-2.455	2.336929944	3.93361598	3.868437236	3.169922199	5.048314993	2.661468803	2.351096761	3.249863473	2.934340937	2.519519691	4.315428525	3.953282529	3.222413593	3.283211455	3.983159756	3.71031673	3.799311825	3.165650681	2.894017634	3.298776217	4.276404259	3.297914266	4.441947793	4.466598947	4.482847125	2.628987354	3.336343472	3.822241914	3.483839293	2.903248722	9.654329131	4.875183648	2.934861341	3.227881266	4.263589033	3.468227329	2.647124752	3.048266142	3.624790179	3.406421493	5.414200106	3.84435173	4.514394279	2.387385112	4.595162168	3.161407015	4.207266081	6.134904267	2.767550779
-2.454166667	2.322462128	3.93934984	3.862361389	3.167979711	5.045915724	2.657013636	2.349075351	3.24891235	2.939686768	2.51637108	4.315042	3.950334606	3.222868548	3.285037542	3.986614484	3.711205967	3.795728548	3.170246822	2.890767702	3.300281639	4.271069603	3.296788149	4.429520423	4.464700271	4.479821075	2.624505226	3.33443036	3.824184548	3.477176948	2.898789859	9.707976724	4.866522709	2.938561842	3.232238031	4.262972466	3.476708379	2.638696161	3.04794744	3.629603655	3.39982623	5.423694825	3.864137717	4.529377261	2.382473848	4.596039458	3.157033866	4.211825671	6.159817401	2.772066745
-2.453333333	2.30797076	3.945118293	3.856399222	3.166029276	5.043578125	2.652524609	2.347063348	3.247910287	2.945156998	2.513301413	4.314671404	3.947418998	3.22339522	3.286921611	3.990083171	3.712139397	3.792146643	3.174803154	2.887496819	3.301812409	4.265653751	3.295680366	4.417079256	4.462772062	4.476815795	2.620009328	3.332533962	3.826060624	3.470448177	2.894329888	9.761242463	4.857690805	2.942404921	3.236604912	4.262285316	3.485501035	2.630467391	3.047681856	3.634284209	3.393167725	5.433252637	3.883989423	4.544422115	2.377767879	4.59680313	3.152545183	4.216276057	6.184578655	2.77656897
-2.4525	2.293458329	3.950920071	3.850552333	3.164070555	5.041303136	2.648002217	2.345061191	3.246856846	2.950749574	2.510311001	4.314316905	3.944536339	3.223993772	3.288863337	3.993564444	3.713115345	3.788566566	3.17931771	2.884205858	3.303367549	4.260157341	3.294591239	4.404627348	4.460813247	4.473831898	2.615500597	3.330654583	3.827869975	3.463653949	2.889868958	9.814117306	4.848689829	2.946390295	3.240979576	4.261526582	3.494603158	2.622437036	3.047469014	3.638829535	3.386446318	5.442872128	3.903902129	4.559525573	2.373266578	4.597452698	3.147941882	4.220617318	6.209181217	2.781056559
-2.451666667	2.278927353	3.956753894	3.844822291	3.162103217	5.039091685	2.643446975	2.343069323	3.245751608	2.956462404	2.507400136	4.313978689	3.941687247	3.224664349	3.290862376	3.997056932	3.71413212	3.784988766	3.183788531	2.880895699	3.304946065	4.254581041	3.293521083	4.392167764	4.458822784	4.470870003	2.610979978	3.328792523	3.829612459	3.45679526	2.88540722	9.866592286	4.839521732	2.950517633	3.245359709	4.260695302	3.504012501	2.614603689	3.047308504	3.643237375	3.379662358	5.452551874	3.923871103	4.574684357	2.368969285	4.59798772	3.143224904	4.224849523	6.233618293	2.785528617
-2.450833333	2.264380381	3.962618475	3.83921064	3.160126939	5.03694469	2.638859421	2.341088186	3.244594171	2.96229335	2.50456909	4.313656954	3.938872334	3.225407072	3.292918371	4.000559276	3.715188022	3.781413688	3.188213673	2.877567224	3.306546945	4.248925553	3.292470203	4.37970357	4.45679966	4.467930734	2.606448424	3.326948081	3.831287959	3.449873127	2.880944829	9.918658516	4.830188522	2.954786549	3.249743017	4.259790551	3.513726714	2.60696594	3.047199886	3.647505515	3.372816205	5.462290439	3.943891597	4.589895181	2.364875305	4.59840779	3.138395221	4.228972737	6.257883106	2.789984244
-2.45	2.249819985	3.968512516	3.833718893	3.158141407	5.034863055	2.634240112	2.339118224	3.243384153	2.968240235	2.501818111	4.313351912	3.936092197	3.226222043	3.295030948	4.004070122	3.716281337	3.777841774	3.192591202	2.874221321	3.308169163	4.243191608	3.291438901	4.367237839	4.454742895	4.465014726	2.601906895	3.325121548	3.832896383	3.442888589	2.876481944	9.970307189	4.820692268	2.959196607	3.254127223	4.258811444	3.523743342	2.599522384	3.047142688	3.651631792	3.36590823	5.472086377	3.963958851	4.605154749	2.360983909	4.598712544	3.133453831	4.232987017	6.281968904	2.794422543
-2.449166667	2.23524877	3.974434711	3.828348535	3.156146318	5.032847676	2.629589628	2.337159879	3.242121192	2.97430084	2.499147432	4.313063789	3.933347425	3.227109342	3.297199717	4.007588126	3.717410339	3.774273463	3.196919197	2.870858878	3.309811678	4.237379971	3.290427468	4.354773644	4.45265154	4.462122618	2.597356357	3.323313213	3.834437663	3.435842707	2.872018727	10.02152958	4.811035093	2.963747317	3.258510073	4.257757134	3.53405983	2.592271615	3.047136406	3.655614091	3.358938816	5.481938234	3.98406809	4.620459759	2.357294337	4.598901658	3.128401762	4.236892413	6.305868958	2.798842611
-2.448333333	2.220669364	3.980383745	3.82310102	3.154141375	5.030899434	2.624908568	2.335213597	3.240804943	2.980472905	2.496557263	4.312792826	3.930638594	3.22806903	3.299424272	4.011111951	3.718573294	3.770709186	3.201195752	2.867480787	3.311473434	4.231491435	3.289436188	4.342314063	4.450524677	4.459255059	2.592797783	3.321523362	3.835911756	3.428736565	2.867555345	10.07231706	4.801219178	2.968438141	3.262889334	4.256626816	3.544673519	2.585212231	3.047180505	3.659450347	3.351908356	5.491844545	4.004214529	4.635806905	2.353805792	4.598974847	3.12324007	4.240688966	6.329576564	2.803243547
-2.4475	2.206084422	3.986358293	3.817977771	3.152126294	5.029019197	2.620197553	2.33327982	3.239435082	2.986754132	2.494047794	4.312539276	3.927966267	3.229101142	3.301704192	4.01464027	3.71976846	3.767149375	3.205418973	2.864087944	3.313153357	4.225526827	3.288465339	4.32986217	4.448361423	4.456412703	2.588232153	3.319752275	3.837318644	3.421571268	2.863091969	10.12266109	4.79124676	2.973268485	3.267262797	4.255419725	3.555581652	2.578342837	3.047274421	3.663138544	3.344817254	5.50180384	4.02439337	4.651192871	2.35051745	4.598931867	3.117969835	4.244376711	6.353085048	2.807624448
[truncated: 6,537 more rows]
[truncated: 221 more columns]
