# Supplementary material for: Low-back electromyography (EMG) data-driven load classification for dynamic lifting tasks
Source: PLoS One. 2018 Feb 15;13(2):e0192938. doi: 10.1371/journal.pone.0192938 (PMC5814006; doi:10.1371/journal.pone.0192938)
Supplement: S1 File — This file archive contains the linear envelopes of the average left and right EMG data from each lift used to generate the results in this paper. All nine subjects and three loading conditions are included, along with the sex, age, height and weight of each subject. (ZIP) [file pone.0192938.s001.zip › EMGavg_R.csv]

	Subject: A	Subject: A	Subject: A	Subject: A	Subject: A	Subject: A	Subject: A	Subject: A	Subject: A	Subject: A	Subject: A	Subject: A	Subject: A	Subject: A	Subject: A	Subject: A	Subject: A	Subject: A	Subject: A	Subject: A	Subject: A	Subject: A	Subject: A	Subject: A	Subject: A	Subject: A	Subject: A	Subject: A	Subject: A	Subject: A	Subject: B	Subject: B	Subject: B	Subject: B	Subject: B	Subject: B	Subject: B	Subject: B	Subject: B	Subject: B	Subject: B	Subject: B	Subject: B	Subject: B	Subject: B	Subject: B	Subject: B	Subject: B	Subject: B
Time from onset (s)	Load: NW	Load: NW	Load: NW	Load: NW	Load: NW	Load: NW	Load: NW	Load: NW	Load: NW	Load: NW	Load: 10-lbs	Load: 10-lbs	Load: 10-lbs	Load: 10-lbs	Load: 10-lbs	Load: 10-lbs	Load: 10-lbs	Load: 10-lbs	Load: 10-lbs	Load: 10-lbs	Load: 24-lbs	Load: 24-lbs	Load: 24-lbs	Load: 24-lbs	Load: 24-lbs	Load: 24-lbs	Load: 24-lbs	Load: 24-lbs	Load: 24-lbs	Load: 24-lbs	Load: NW	Load: NW	Load: NW	Load: NW	Load: NW	Load: NW	Load: NW	Load: NW	Load: NW	Load: NW	Load: 10-lbs	Load: 10-lbs	Load: 10-lbs	Load: 10-lbs	Load: 10-lbs	Load: 10-lbs	Load: 10-lbs	Load: 10-lbs	Load: 10-lbs
-3	-2.753095017	-0.321473268	2.539184443	0.711372341	3.154676806	0.893749141	0.231716071	1.556827209	0.210775127	1.526192314	2.616096478	3.820508411	-1.657591907	1.599252092	2.112641034	0.361503535	2.42431265	1.541728358	0.071861119	-0.906019651	-1.327357246	-0.173838435	2.757223078	0.836961056	0.011286991	1.009150111	1.738284093	0.202770443	1.60128798	1.348504953	-1.597248778	0.700848053	0.057433688	-0.511588461	1.465443168	0.560281857	0.509562723	0.145796542	0.096958886	1.01721554	-2.32137097	0.655928448	0.268472508	0.882229744	0.27525657	0.958865125	0.963099576	0.464860483	0.109382502
-2.999166667	-2.572713263	-0.222458772	2.599681081	0.761936279	3.218255497	0.920932133	0.253705638	1.597072589	0.276883079	1.580841779	2.666084167	3.849769551	-1.555841278	1.630119762	2.242243694	0.420867246	2.457460807	1.570923555	0.107011123	-0.816351322	-1.209406212	-0.091168695	2.811559828	0.941043531	0.139281246	1.069896761	1.830234696	0.244154194	1.654955728	1.386172495	-1.53392539	0.720253304	0.084280441	-0.4645268	1.476429156	0.579981511	0.530047736	0.177786874	0.12721208	1.033010343	-2.241443076	0.679123078	0.315033495	0.904267217	0.301026649	0.977758383	0.983579932	0.490001193	0.137539792
-2.998333333	-2.392663601	-0.123370029	2.660226122	0.812501674	3.282070945	0.948200418	0.275773535	1.637328659	0.342799754	1.635356646	2.716215572	3.879108063	-1.454211302	1.661067683	2.371850694	0.480340872	2.490647885	1.600067153	0.142225185	-0.726705575	-1.09157803	-0.008381751	2.865905053	1.045054125	0.267478334	1.130551281	1.922108346	0.285553465	1.708503705	1.423830743	-1.470673648	0.739685647	0.111134253	-0.417585498	1.487422126	0.599747515	0.5505603	0.209810303	0.157442938	1.048875161	-2.161698755	0.702293364	0.361626982	0.92633138	0.326799266	0.996638594	1.004092643	0.515143249	0.165673936
-2.9975	-2.212976415	-0.024223696	2.720809274	0.863060019	3.346113567	0.975550564	0.29791716	1.67758822	0.408513049	1.689726201	2.766483134	3.908518948	-1.352719188	1.692090307	2.501437995	0.539915138	2.523867862	1.629153387	0.177498269	-0.637095798	-0.973892251	0.074509631	2.920248253	1.14897614	0.39585884	1.191102686	2.013887492	0.326961572	1.761921455	1.46147361	-1.407503843	0.759142206	0.137990703	-0.370772888	1.498420396	0.619577213	0.571097498	0.241861615	0.187646345	1.06480753	-2.082151387	0.725435361	0.408245473	0.94841805	0.352570146	1.015502218	1.024634129	0.540282322	0.193780248
-2.996666667	-2.033681952	0.074963534	2.781420238	0.913602815	3.410373717	1.002979128	0.3201339	1.717844063	0.474010919	1.74393976	2.816879259	3.937997176	-1.251382094	1.723182051	2.630981527	0.599580732	2.557114694	1.658176504	0.212825329	-0.547535337	-0.856368374	0.157492656	2.974578916	1.252792931	0.524403295	1.251540016	2.105554587	0.368371827	1.815198551	1.49909502	-1.344426237	0.778620102	0.164845367	-0.324097255	1.509422289	0.639467933	0.591656417	0.273935583	0.217817197	1.080804963	-2.002814276	0.748545138	0.454881463	0.970523026	0.378335012	1.034345721	1.045200802	0.56541408	0.221854057
-2.995833333	-1.854810309	0.174174941	2.842048709	0.964121573	3.474841682	1.030482659	0.342421131	1.758088979	0.539281383	1.797986679	2.86739632	3.967537689	-1.150217131	1.754337301	2.76045719	0.659328312	2.590382317	1.687130767	0.248201311	-0.458037495	-0.739025839	0.240554511	3.028886517	1.356487922	0.653092186	1.311852338	2.197092097	0.409777544	1.868324598	1.536688914	-1.281451056	0.79811646	0.191693822	-0.277566838	1.520426135	0.659416989	0.612234146	0.306026976	0.247950404	1.096864951	-1.923700653	0.77161878	0.501527444	0.992642094	0.404089593	1.053165574	1.065789059	0.590534194	0.249890707
-2.995	-1.676391422	0.273393785	2.90268438	1.014607819	3.53950769	1.058057699	0.364776222	1.798315752	0.604312523	1.851856354	2.918026663	3.997135402	-1.04924135	1.785550415	2.88984087	0.719148509	2.623664651	1.716010453	0.283621153	-0.368615527	-0.621884018	0.323682361	3.083160526	1.460044604	0.78190596	1.372028756	2.288482508	0.45117204	1.92128924	1.574249246	-1.21858849	0.817628406	0.218531647	-0.231189824	1.531430269	0.679421682	0.63282778	0.338130553	0.278040889	1.112984963	-1.844823662	0.794652386	0.5481759	1.014771028	0.429829623	1.071958253	1.086395289	0.615638336	0.277885562
-2.994166667	-1.498455059	0.372603307	2.963316947	1.065053096	3.604361913	1.085700787	0.387196533	1.83851717	0.669092496	1.905538226	2.968762606	4.026785207	-0.948471736	1.81681572	3.019108442	0.779031924	2.656955598	1.74480986	0.319079789	-0.279282635	-0.504962211	0.406863363	3.137390409	1.563446548	0.910825031	1.432058406	2.37970833	0.492548635	1.97408216	1.611769991	-1.155848685	0.837153073	0.245354427	-0.184974346	1.542433035	0.699479299	0.653434423	0.370241069	0.308083591	1.129162446	-1.766196365	0.817642076	0.594819317	1.036905592	0.45555084	1.090720242	1.107015873	0.640722183	0.305834002
-2.993333333	-1.321030803	0.471786736	3.023936112	1.115448968	3.669394468	1.113408455	0.409679416	1.878686023	0.733609531	1.959021782	3.019596445	4.056481971	-0.847925208	1.848127519	3.148235783	0.838969139	2.690249046	1.773523308	0.354572147	-0.190051963	-0.388279638	0.490084663	3.191565633	1.666677406	1.039829788	1.49193047	2.470752108	0.533900659	2.026693085	1.649245144	-1.093241744	0.856687596	0.272157751	-0.13892848	1.553432784	0.719587118	0.674051184	0.402353277	0.33807347	1.145394828	-1.68783173	0.840583986	0.641450179	1.059041537	0.481248991	1.109448036	1.127647182	0.665781415	0.333731431
-2.9925	-1.144148046	0.570927298	3.084531587	1.165787023	3.734595422	1.141177234	0.432222221	1.918815109	0.797851936	2.012296567	3.070520452	4.086220541	-0.747618605	1.87948009	3.277198776	0.898950715	2.723538873	1.802145138	0.390093156	-0.100936591	-0.271855431	0.573333402	3.245675673	1.769720922	1.168900597	1.551634172	2.561596424	0.57522145	2.079111792	1.686668722	-1.03077772	0.876229118	0.298937214	-0.093060243	1.564427878	0.739742402	0.69467518	0.43446193	0.368005502	1.161679517	-1.609742628	0.863474275	0.688060976	1.081174608	0.506919832	1.128138137	1.148285583	0.690811722	0.361573273
-2.991666667	-0.967835975	0.670008217	3.145093097	1.216058876	3.799954794	1.169003653	0.454822287	1.958897232	0.861808105	2.065352178	3.121526885	4.115995745	-0.647568687	1.910867689	3.405973325	0.958967197	2.756818947	1.830669719	0.425637743	-0.011949536	-0.155708629	0.656596723	3.29971001	1.872560935	1.298017813	1.611158784	2.652223905	0.616504358	2.13132811	1.72403477	-0.968466617	0.89577479	0.325688422	-0.047377586	1.575416686	0.759942408	0.715303542	0.46656178	0.397874689	1.178013902	-1.531941832	0.886309123	0.734644203	1.103300545	0.532559129	1.146787061	1.168927438	0.715808801	0.389354978
-2.990833333	-0.792123564	0.769012725	3.205610387	1.266256171	3.865462563	1.196884241	0.477476954	1.998925207	0.925466518	2.118178275	3.172607982	4.145802392	-0.547792125	1.942284553	3.534535356	1.019009115	2.790083127	1.859091447	0.461200836	0.076896261	-0.039858173	0.739861772	3.353658139	1.975181386	1.42716178	1.670493633	2.742617233	0.657742746	2.183331921	1.761337356	-0.906318379	0.915321769	0.35240699	-0.001888396	1.586397589	0.780184381	0.735933408	0.498647581	0.427676054	1.194395354	-1.454442007	0.909084735	0.781192365	1.12541508	0.558162661	1.165391338	1.189569103	0.74076836	0.417072024
-2.99	-0.617039564	0.867924062	3.266073222	1.316370585	3.931108665	1.224815527	0.500183555	2.038891867	0.988815747	2.17076458	3.223755971	4.175635275	-0.448305494	1.9737249	3.662860832	1.079066991	2.82332527	1.887404748	0.496777368	0.16558793	0.075677106	0.823115706	3.407509573	2.077566323	1.556312842	1.729628099	2.832759144	0.698929996	2.235113171	1.798570582	-0.844342896	0.934867224	0.379088543	0.04339951	1.597368979	0.800465559	0.756561929	0.530714093	0.457404646	1.210821229	-1.377255709	0.931797339	0.827697975	1.147513943	0.583726221	1.183947511	1.210206935	0.765686116	0.444719913
-2.989166667	-0.442612487	0.966725487	3.326471394	1.366393835	3.996883	1.252794043	0.522939421	2.078790055	1.051844459	2.223100888	3.274963069	4.205489174	-0.349125272	2.005182934	3.790925759	1.139131336	2.856539228	1.91560408	0.532362274	0.254112684	0.190878488	0.906345692	3.461253843	2.179699911	1.685451347	1.788551626	2.922632442	0.740059507	2.286661866	1.835728577	-0.782549993	0.954408333	0.405728721	0.088478387	1.608329258	0.820783171	0.777186271	0.562756083	0.487055543	1.227288865	-1.30039538	0.954443192	0.874153561	1.169592864	0.609245615	1.202452138	1.230837287	0.790557803	0.47229418
-2.988333333	-0.268870604	1.065400281	3.386794723	1.416317672	4.062775438	1.280816326	0.545741882	2.118612638	1.114541422	2.27517706	3.326221487	4.235358855	-0.250267832	2.036652843	3.918706192	1.199192661	2.889718852	1.943683938	0.567950498	0.34245782	0.305727374	0.989538918	3.514880509	2.281566434	1.814557655	1.847253719	3.012220002	0.781124697	2.337968082	1.872805506	-0.720949431	0.973942286	0.432323178	0.133340563	1.619276843	0.841134441	0.797803613	0.594768322	0.51662385	1.243795585	-1.223873344	0.977018576	0.920551669	1.191647568	0.634716668	1.220901798	1.251456513	0.815379166	0.499790389
-2.9875	-0.09584193	1.163931752	3.447033063	1.466133895	4.128775816	1.308878915	0.568588267	2.158352502	1.176895507	2.326983039	3.377523428	4.265239074	-0.151749432	2.068128804	4.046178251	1.259241472	2.922857995	1.97163885	0.603536991	0.430610722	0.42020529	1.072682592	3.568379155	2.383150301	1.943612141	1.905723951	3.101504778	0.822119011	2.389021963	1.90979557	-0.6595509	0.993466286	0.458867584	0.177978447	1.630210162	0.861516585	0.81841115	0.626745595	0.546104704	1.260338699	-1.147701799	0.999519805	0.966884859	1.213673786	0.660135223	1.239293084	1.272060968	0.840145967	0.527204139
-2.986666667	0.076445786	1.262303241	3.507176306	1.515834344	4.194873948	1.336978357	0.591475905	2.198002557	1.238895693	2.378508843	3.428861097	4.295124578	-0.053586216	2.099604986	4.173318121	1.319268279	2.955950514	1.999463387	0.639116715	0.518558867	0.534293896	1.15576395	3.621739401	2.484436055	2.072595204	1.963951968	3.190469805	0.863035915	2.439813728	1.946693007	-0.598364022	1.012977549	0.485357628	0.222384525	1.641127656	0.881926817	0.839006092	0.658682697	0.575493274	1.276915503	-1.07189282	1.021943223	1.013145715	1.235667248	0.685497141	1.257622612	1.292647011	0.864853988	0.554531061
-2.985833333	0.24796507	1.360498128	3.567214384	1.565410911	4.261059623	1.365111205	0.614402125	2.237555741	1.300531072	2.429744576	3.480226696	4.325010108	0.044205796	2.13107555	4.300102068	1.379263594	2.988990269	2.027152157	0.67468464	0.60628983	0.647974989	1.238770255	3.674950902	2.585408376	2.201487271	2.021927489	3.279098214	0.903868905	2.490333676	1.983492094	-0.537398341	1.032473306	0.511789015	0.266551369	1.652027782	0.902362345	0.859585669	0.690574435	0.604784764	1.293523279	-0.996458347	1.044285205	1.059326843	1.257623692	0.710798304	1.275887018	1.313211004	0.889499027	0.581766826
-2.985	0.418688732	1.458499839	3.627137275	1.614855539	4.327322614	1.393274022	0.637364259	2.27700502	1.361790848	2.480680428	3.531612434	4.354890397	0.14161071	2.162534649	4.426506442	1.439217939	3.021971133	2.054699816	0.710235753	0.693791286	0.761230513	1.321688808	3.728003352	2.686052088	2.330268807	2.079640314	3.367373229	0.944611505	2.540572185	2.020187151	-0.476663323	1.051950804	0.538157472	0.310471635	1.66290901	0.922820373	0.880147127	0.722415633	0.633974413	1.3101593	-0.921410186	1.066542159	1.105420874	1.279538858	0.73603462	1.294082961	1.333749314	0.914076904	0.608907138
-2.984166667	0.588589876	1.556291847	3.686935003	1.664160224	4.393652677	1.421463379	0.660359641	2.316343393	1.422664347	2.531306681	3.583010524	4.384760177	0.238612769	2.193976436	4.552507689	1.499121847	3.054886984	2.082101061	0.745765054	0.781051015	0.874042561	1.40450695	3.780886493	2.786352163	2.458920315	2.137080322	3.455278179	0.985257273	2.59051972	2.056772541	-0.416168352	1.071407307	0.56445875	0.354138069	1.673769829	0.943298103	0.900687734	0.754201129	0.663057499	1.326820825	-0.846760002	1.08871053	1.151420466	1.301408495	0.761202015	1.312207125	1.354258313	0.93858346	0.635947745
-2.983333333	0.75764191	1.653857682	3.746597648	1.713317022	4.460039558	1.44967586	0.683385606	2.35556389	1.483141017	2.581613711	3.634413187	4.414614177	0.335196354	2.225395063	4.678082358	1.558965862	3.087731715	2.109350639	0.781267559	0.868056905	0.986393384	1.487212061	3.833590111	2.88629373	2.587422347	2.194237481	3.542796505	1.025799797	2.640166834	2.093242672	-0.355922731	1.090840096	0.590688621	0.397543506	1.684608739	0.963792737	0.921204778	0.785925784	0.692029339	1.343505107	-0.772519319	1.110786798	1.19731831	1.323228362	0.786296447	1.330256217	1.374734383	0.96301456	0.662884432
-2.9825	0.925818554	1.751180934	3.806115342	1.762318049	4.526472992	1.477908059	0.706439498	2.39465958	1.543210434	2.631591991	3.685812657	4.444447125	0.431345988	2.256784679	4.803207111	1.618740548	3.120499232	2.136443346	0.816738303	0.954796957	1.098265396	1.569791573	3.886104045	2.985862077	2.715755508	2.251101846	3.629911762	1.066232704	2.689504173	2.129592001	-0.29593567	1.11024647	0.616842882	0.440680878	1.69542426	0.984301473	0.941695568	0.817584476	0.72088529	1.360209387	-0.69869951	1.132767479	1.243107126	1.344994228	0.811313894	1.348226972	1.395173914	0.987366094	0.689713029
-2.981666667	1.093093851	1.848245257	3.865478281	1.811155485	4.592942712	1.506156585	0.729518661	2.433623572	1.602862301	2.681232097	3.737201182	4.474253753	0.527046348	2.288139442	4.927858728	1.678436486	3.15318346	2.163374029	0.852172338	1.041259289	1.209641182	1.652232967	3.93841819	3.085042659	2.843900461	2.307663567	3.716607628	1.106549657	2.738522476	2.165815034	-0.236216292	1.129623749	0.642917357	0.483543209	1.706214929	1.004821513	0.962157437	0.849172104	0.749620752	1.376930898	-0.625311798	1.154649128	1.288779671	1.366701871	0.836250368	1.366116152	1.415573306	1.011633979	0.716429409
-2.980833333	1.259442173	1.94503438	3.924676721	1.859821574	4.65943845	1.534418059	0.752620448	2.472449014	1.662086457	2.73052471	3.788571026	4.504028795	0.622282263	2.31945351	5.052014121	1.738044281	3.18577834	2.190137591	0.88756474	1.127432137	1.320503498	1.734523781	3.990522499	3.1838211	2.971837937	2.363912888	3.80286791	1.146744361	2.787212582	2.201906327	-0.176773627	1.148969275	0.668907897	0.526123625	1.7169793	1.025350055	0.982587739	0.880683595	0.77823117	1.393666867	-0.552367251	1.176428341	1.334328737	1.388347087	0.861101906	1.383920549	1.435928969	1.035814158	0.74302949
-2.98	1.424838234	2.041532104	3.983700986	1.908308633	4.725949939	1.562689121	0.775742217	2.5111291	1.720872879	2.779460619	3.839914473	4.53376699	0.717038725	2.35072105	5.175650337	1.797554564	3.218277835	2.216728987	0.922910607	1.213303863	1.430835283	1.816651614	4.042406989	3.282183202	3.099548735	2.419840155	3.888676551	1.186810561	2.835565435	2.237860491	-0.117616605	1.168280407	0.694810383	0.568415353	1.727715945	1.045884304	1.002983857	0.912113897	0.806712035	1.410414515	-0.479876778	1.198101754	1.379747158	1.409925684	0.885864578	1.401636985	1.456237326	1.059902604	0.769509239
-2.979166667	1.589257092	2.137722314	4.042541472	1.956609048	4.792466919	1.590966425	0.798881335	2.549657069	1.779211681	2.828030725	3.891223827	4.563463085	0.811300889	2.381936242	5.298744569	1.856957992	3.250675931	2.243143234	0.958205059	1.298862956	1.540619662	1.898604126	4.094061745	3.380114949	3.227013731	2.475435815	3.974017633	1.226742047	2.883572079	2.27367219	-0.058754061	1.187554531	0.720620726	0.61041172	1.738423456	1.066421463	1.023343196	0.943457988	0.835058884	1.427171057	-0.407851126	1.219666045	1.425027806	1.431433489	0.910534487	1.419262312	1.476494816	1.083895321	0.79586467
-2.978333333	1.752674166	2.233588983	4.101188648	2.004715282	4.858979139	1.619246644	0.822035175	2.58802621	1.837093125	2.876226044	3.94249142	4.593111835	0.905054081	2.413093272	5.421274165	1.916245258	3.282966641	2.269375406	0.993443244	1.384098032	1.64983995	1.980369048	4.145476918	3.477602509	3.354213884	2.530690423	4.058875387	1.266532655	2.931223672	2.309336147	-0.000194724	1.206789054	0.746334869	0.652106163	1.749100444	1.086958739	1.04366319	0.974710873	0.863267304	1.443933703	-0.336300874	1.241117936	1.4701636	1.452866343	0.935107768	1.436793417	1.496697891	1.107788344	0.822091845
-2.9775	1.915065236	2.329116174	4.159633061	2.052619876	4.925476362	1.64752647	0.84520112	2.626229861	1.894507616	2.924037712	3.993709608	4.622708006	0.998283803	2.444186343	5.543216634	1.975407085	3.315144003	2.295420639	1.028620337	1.468997846	1.758479662	2.061934182	4.196642737	3.574632244	3.481130241	2.585594642	4.143234197	1.306176268	2.978511481	2.344847143	0.05805278	1.225981407	0.771948787	0.693492225	1.759745539	1.107493346	1.063941298	1.00586759	0.891332931	1.460699659	-0.265236433	1.262454193	1.515147502	1.474220111	0.95958059	1.45422722	1.516843017	1.13157774	0.84818688
-2.976666667	2.076406456	2.424288047	4.217865338	2.100315448	4.991948367	1.675802615	0.868376563	2.664261415	1.951445714	2.971456985	4.044870777	4.652246377	1.090975737	2.475209674	5.664549655	2.034434235	3.347202085	2.321274133	1.063731541	1.553551286	1.866522511	2.143287407	4.247549506	3.671190712	3.607743943	2.640139248	4.227078604	1.345666821	3.025426888	2.380200016	0.115979931	1.245129049	0.797458492	0.734563558	1.770357393	1.1280225	1.084175011	1.036923206	0.919251456	1.477466131	-0.194668041	1.283671627	1.559972523	1.495490677	0.983949161	1.471560677	1.536926682	1.155259614	0.874145942
-2.975833333	2.236674359	2.519088866	4.275876194	2.147794703	5.058384952	1.704071811	0.891558906	2.702114322	2.007898127	3.018475247	4.095967345	4.681721739	1.18311575	2.5061575	5.785251086	2.093317511	3.379134989	2.346931155	1.098772088	1.637747383	1.973952421	2.224416681	4.298187611	3.76726467	3.73403623	2.694315134	4.310393316	1.384998298	3.071961394	2.41538967	0.173578323	1.264229461	0.822860029	0.775313929	1.780934677	1.148543422	1.104361845	1.067872824	0.947018619	1.494230321	-0.12460576	1.304767098	1.604631725	1.516673947	1.008209724	1.488790778	1.556945387	1.178830104	0.899965252
-2.975	2.395845868	2.613503001	4.33365643	2.19505043	5.124775941	1.732330815	0.914745564	2.739782087	2.063855725	3.065084006	4.146991767	4.7111289	1.274689897	2.537024079	5.905298971	2.152047757	3.410936847	2.372387036	1.133737245	1.721575311	2.080753527	2.305310046	4.348547523	3.862841082	3.859988447	2.748113312	4.393163212	1.42416474	3.11810662	2.450411071	0.230839659	1.283280154	0.848149481	0.815737218	1.791476085	1.169053342	1.12449935	1.098711581	0.974630218	1.510989429	-0.055059472	1.325737511	1.649118221	1.537765852	1.03235856	1.505914554	1.576895657	1.202285386	0.925641088
-2.974166667	2.553898299	2.707514934	4.391196937	2.242075505	5.191111182	1.760576404	0.937933963	2.777258277	2.119309534	3.111274906	4.197936531	4.740462686	1.36568443	2.567803689	6.024671549	2.210615864	3.442601832	2.39763718	1.16862231	1.80502439	2.186910182	2.385955634	4.3986198	3.957907123	3.985582047	2.801524914	4.475373346	1.46316024	3.163854312	2.48525925	0.28775576	1.302278666	0.873322971	0.855827421	1.801980332	1.189549496	1.144585106	1.129434653	1.002082106	1.527740659	0.013961124	1.34657982	1.693425179	1.558762348	1.056391993	1.522929072	1.596774036	1.225621674	0.951169781
-2.973333333	2.710809373	2.801109265	4.448488703	2.288862897	5.257380554	1.788805382	0.961121542	2.814536521	2.174250743	3.157039722	4.248794167	4.76971794	1.456085798	2.598490632	6.143347261	2.269012772	3.474124149	2.42267706	1.203422614	1.88808409	2.292406961	2.466341666	4.448395091	4.05245018	4.110798601	2.854541198	4.557008954	1.501978952	3.209196342	2.519929303	0.344318563	1.321222561	0.898376659	0.895578653	1.812446155	1.210029127	1.164616723	1.160037251	1.029370193	1.544481212	0.082446512	1.367291031	1.737545821	1.579659419	1.080306386	1.539831439	1.616577089	1.248835222	0.976547723
-2.9725	2.866557218	2.894270716	4.505522814	2.335405668	5.323573972	1.817014575	0.984305752	2.851610514	2.228670707	3.202370367	4.299557246	4.798889529	1.545880652	2.629079237	6.261304757	2.327229471	3.505498049	2.447502222	1.238133527	1.970744033	2.397228667	2.54645646	4.497864141	4.146457863	4.235619801	2.907153552	4.63805546	1.540615086	3.254124712	2.554416397	0.400520127	1.340109435	0.923306748	0.934985149	1.822872314	1.230489488	1.184591847	1.190514631	1.056490449	1.561208294	0.150387367	1.387868199	1.781473431	1.600453077	1.104098143	1.556618805	1.636301404	1.271922325	1.001771362
-2.971666667	3.02112038	2.986984134	4.562290457	2.381696974	5.389681386	1.845200839	1.007484059	2.888474015	2.282560947	3.247258895	4.350218382	4.827972339	1.635055853	2.659563863	6.378522906	2.385257005	3.536717822	2.472108288	1.272750454	2.052993997	2.501360334	2.626288432	4.547017792	4.239918	4.360027463	2.959353492	4.718498484	1.579062915	3.298631557	2.588715767	0.456352632	1.358936913	0.948109481	0.974041268	1.833257592	1.250927839	1.204508155	1.220862087	1.083438903	1.57791911	0.217774553	1.408308432	1.82520135	1.621139362	1.127763715	1.573288361	1.655943595	1.29487932	1.02683721
-2.970833333	3.174477828	3.0792345	4.618782922	2.427730069	5.455692786	1.873361054	1.030653944	2.925120855	2.335913158	3.291697503	4.400770237	4.856961283	1.723598471	2.689938896	6.494980803	2.443086478	3.567777803	2.496490953	1.307268841	2.134823917	2.604787233	2.705826102	4.595846987	4.332818649	4.484003536	3.011132668	4.798323839	1.617316773	3.342709146	2.622822719	0.511808383	1.377702651	0.972781148	1.01274149	1.843600796	1.271341454	1.224363359	1.251074957	1.110211646	1.594610873	0.28459913	1.428608888	1.868722983	1.641714347	1.151299594	1.589837339	1.675500299	1.317702587	1.051741836
-2.97	3.326608959	3.17100693	4.674991609	2.473498311	5.521598206	1.901492131	1.053812902	2.961544933	2.388719204	3.335678533	4.451205522	4.885851298	1.811495794	2.720198759	6.610657773	2.500709048	3.598672373	2.520645994	1.34168417	2.216223888	2.707494875	2.785058096	4.644342775	4.425148098	4.607530104	3.062482868	4.877517547	1.65537106	3.386349888	2.656732633	0.566879813	1.396404335	0.997318079	1.051080423	1.853900755	1.291727615	1.244155206	1.281148624	1.136804832	1.611280797	0.350852353	1.448766782	1.912031797	1.662174139	1.174702319	1.606263019	1.69496818	1.340388552	1.076481874
-2.969166667	3.477493607	3.262286679	4.730908026	2.518995155	5.587387728	1.929591007	1.076958446	2.997740224	2.440971128	3.379194476	4.501516996	4.91463735	1.898735326	2.750337906	6.725533385	2.55811594	3.629395962	2.544569266	1.375991969	2.297184168	2.809469017	2.863973149	4.692496312	4.516894871	4.730589393	3.113396016	4.956065836	1.693220241	3.42954633	2.690440961	0.621559484	1.415039687	1.021716652	1.0890528	1.864156324	1.312083615	1.263881481	1.311078517	1.163214678	1.627926104	0.416525675	1.46877938	1.955121327	1.682514875	1.197968476	1.622562722	1.714343929	1.362933684	1.10105402
-2.968333333	3.627112046	3.353059151	4.786523798	2.564214167	5.653051484	1.957654651	1.100088103	3.033700775	2.492661151	3.422237975	4.551697473	4.943314431	1.985304799	2.780350829	6.839587452	2.615298442	3.65994305	2.568256704	1.410187805	2.377695181	2.910695664	2.942560112	4.740298863	4.608047728	4.853163776	3.16386418	5.033955151	1.730858849	3.472291162	2.723943231	0.67584009	1.433606457	1.045973291	1.126653486	1.874366382	1.332406762	1.283540001	1.340860115	1.189437465	1.64454402	0.481610754	1.488644007	1.997985176	1.702732731	1.2210947	1.638733819	1.733624266	1.3853345	1.125455037
-2.9675	3.775444998	3.443309898	4.841830664	2.609149016	5.718579658	1.985680062	1.123199419	3.069420712	2.543781671	3.464801825	4.601739824	4.971877566	2.071192168	2.810232059	6.952800046	2.672247908	3.69030817	2.591704328	1.44426729	2.457747518	3.011161076	3.020807951	4.78774181	4.698595672	4.975235774	3.213879572	5.111172154	1.768281485	3.514577222	2.757235048	0.729714456	1.452102431	1.07008447	1.163877475	1.884529831	1.352694375	1.303128625	1.370488941	1.215469543	1.661131781	0.546099449	1.508358041	2.040617014	1.722823919	1.244077673	1.654773726	1.752805938	1.407587566	1.14968175
-2.966666667	3.922473638	3.533024626	4.896820482	2.653793481	5.783962491	2.013664271	1.146289958	3.104894239	2.594325274	3.50687898	4.651636973	5.000321813	2.156385623	2.839976166	7.065151497	2.728955765	3.72048591	2.614908241	1.478226083	2.53733194	3.110851768	3.098705752	4.83481665	4.788527953	5.096788069	3.263434548	5.187703732	1.805482823	3.556397493	2.790312094	0.783175546	1.470525429	1.094046708	1.200719891	1.894645601	1.372943787	1.322645246	1.399960574	1.241307328	1.677686627	0.609983825	1.527918918	2.083010584	1.742784687	1.266914128	1.670679907	1.771885726	1.429689496	1.173731053
-2.965833333	4.068179598	3.6221892	4.951485234	2.698141453	5.849190285	2.041604341	1.169357302	3.140115642	2.644284726	3.548462549	4.701381908	5.028642262	2.240873586	2.869577765	7.176622407	2.785413509	3.750470912	2.637864633	1.512059886	2.616439378	3.209754519	3.176242726	4.881514999	4.877834066	5.217803498	3.312521616	5.263537003	1.842457608	3.59774511	2.82317013	0.836216458	1.488873305	1.117856577	1.237175995	1.904712645	1.393152344	1.342087799	1.429270642	1.266947302	1.694205812	0.673256155	1.547324132	2.125159702	1.762611326	1.289600848	1.686449876	1.790860439	1.451636953	1.197599907
-2.965	4.212544974	3.710789647	5.005817026	2.742186937	5.914253403	2.069497368	1.19239905	3.175079289	2.693652983	3.589545805	4.750967676	5.056834038	2.324644716	2.899031513	7.287193652	2.841612713	3.780257879	2.660569779	1.545764451	2.695060938	3.307856369	3.253408211	4.927828597	4.96650376	5.338265068	3.361133435	5.338659316	1.879200659	3.638613358	2.855804998	0.888830431	1.50714395	1.1415107	1.273241181	1.914729943	1.41331741	1.361454256	1.458414826	1.29238602	1.710686596	0.735908925	1.566571234	2.167058259	1.782300165	1.312134669	1.702081198	1.80972692	1.473426653	1.221285342
-2.964166667	4.355552329	3.798812162	5.059808093	2.785924052	5.979142275	2.097340483	1.215412824	3.209779631	2.742423189	3.630122184	4.800387387	5.084892303	2.407687917	2.928332117	7.396846393	2.897545028	3.809841572	2.683020045	1.579335576	2.773187903	3.405144629	3.330191673	4.97374931	5.054527038	5.458155952	3.409262814	5.41305826	1.915706868	3.678995679	2.88821262	0.941010846	1.525335288	1.16500575	1.308910978	1.924696499	1.433436362	1.380742628	1.487388863	1.317620105	1.727126251	0.797934829	1.585657834	2.208700221	1.801847577	1.334512479	1.717571486	1.828482045	1.495055362	1.244784455
-2.963333333	4.497184699	3.886243113	5.113450799	2.829347035	6.043847398	2.125130851	1.238396264	3.244211207	2.790588679	3.670185286	4.849634218	5.112812258	2.489992334	2.957474328	7.505562078	2.953202183	3.839216816	2.705211887	1.612769113	2.850811731	3.501606881	3.406582715	5.01926913	5.141894162	5.577459498	3.456902722	5.48672167	1.951971209	3.718885669	2.920389001	0.992751225	1.543445282	1.188338455	1.344181053	1.934611344	1.453506595	1.399950969	1.516188546	1.342646253	1.74352206	0.859326778	1.604581604	2.250079632	1.821249975	1.356731222	1.732918407	1.847122723	1.5165199	1.268094416
-2.9625	4.637425597	3.97306904	5.166737641	2.872450242	6.108359344	2.152865672	1.261347031	3.278368644	2.838142981	3.709728881	4.898701413	5.140589144	2.571547361	2.986452951	7.613322453	3.008575991	3.868378499	2.727141852	1.646060961	2.92792406	3.59723098	3.482571074	5.064380182	5.228595652	5.696159235	3.504046284	5.559637623	1.987988728	3.758277086	2.952330229	1.044045234	1.561471931	1.211505597	1.379047213	1.944473537	1.473525518	1.419077373	1.544809724	1.36746123	1.75987132	0.920077897	1.623340274	2.291190618	1.840503821	1.378787893	1.74811968	1.8656459	1.537817142	1.291212465
-2.961666667	4.776259016	4.059276664	5.219661253	2.915228149	6.172668756	2.180542182	1.284262808	3.312246657	2.885079818	3.748746907	4.947582284	5.168218242	2.652342644	3.015262842	7.720109565	3.063658348	3.897321575	2.748806579	1.679207073	3.004516707	3.692005063	3.558146627	5.109074724	5.314622291	5.814238872	3.550686785	5.631794454	2.023754554	3.797163845	2.984032478	1.094886687	1.57941327	1.234504012	1.413505401	1.95428216	1.493490561	1.438119973	1.573248306	1.392061877	1.776171339	0.98018153	1.641931636	2.332027384	1.859605619	1.400679545	1.763173078	1.884048557	1.558944017	1.314135912
-2.960833333	4.913669435	4.144852889	5.272214405	2.957675356	6.236766356	2.208157656	1.307141297	3.345840054	2.931393108	3.787233474	4.996270216	5.195694875	2.73236808	3.043898911	7.82590577	3.118441238	3.926041067	2.770202801	1.712203454	3.080581675	3.785917543	3.633299393	5.15334515	5.399965129	5.931682306	3.596817672	5.70318075	2.059263895	3.835540026	3.015492004	1.145269544	1.597267375	1.257330593	1.447551704	1.964036324	1.513399169	1.457076948	1.60150026	1.416445108	1.792419441	1.039631237	1.660353541	2.372584217	1.878551923	1.422403288	1.778076427	1.90232771	1.579897508	1.336862142
-2.96	5.049641821	4.229784806	5.324390007	2.999786588	6.300642946	2.235709403	1.329980226	3.379143735	2.977076967	3.825182867	5.044758665	5.223014412	2.811613825	3.072356124	7.93069374	3.172916735	3.954532065	2.791327349	1.745046164	3.156111147	3.878957121	3.708019537	5.197183992	5.484615482	6.048473624	3.642432555	5.773785361	2.094512043	3.873399872	3.046705152	1.195187914	1.615032358	1.279982288	1.481182347	1.973735166	1.533248808	1.475946516	1.629561614	1.440607912	1.808612963	1.0984208	1.678603905	2.412855489	1.897339332	1.443956288	1.792827609	1.920480417	1.600674658	1.359388611
-2.959166667	5.184161634	4.314059698	5.376181114	3.041556692	6.364289412	2.263194773	1.352777343	3.412152694	3.022125712	3.862589546	5.093041162	5.250172266	2.890070292	3.100629505	8.034456466	3.227077002	3.982789733	2.812177146	1.777731317	3.231097492	3.971112783	3.782297372	5.240583923	5.568564937	6.16459711	3.687525212	5.8435974	2.12949437	3.910737792	3.077668354	1.244636058	1.632706369	1.302456105	1.5143937	1.983377848	1.553036962	1.49472694	1.657428461	1.464547355	1.824749259	1.156544224	1.696680705	2.452835657	1.915964498	1.46533577	1.807424561	1.938503771	1.621272564	1.381712852
-2.958333333	5.317214828	4.397665039	5.427580924	3.082980647	6.427696725	2.290611151	1.37553042	3.444862021	3.066533859	3.899448146	5.141111314	5.277163897	2.967728157	3.128714138	8.137177267	3.280914297	4.010809307	2.832749215	1.810255084	3.305533263	4.062373804	3.856123362	5.28353776	5.65180535	6.280037245	3.732089586	5.912606248	2.164206335	3.947548363	3.108378128	1.293608386	1.6502876	1.32474911	1.547182275	1.992963563	1.572761136	1.513416525	1.685096955	1.488260577	1.840825701	1.213995733	1.714581981	2.492519267	1.934424121	1.486539015	1.821865278	1.956394906	1.641688386	1.403832469
-2.9575	5.448787856	4.480588505	5.478582782	3.124053559	6.490855943	2.317955966	1.398237253	3.477266904	3.110296126	3.935753486	5.188962807	5.303984812	3.044578359	3.156605168	8.238839795	3.334420975	4.038586098	2.853040678	1.842613693	3.379411204	4.152729752	3.929488126	5.326038466	5.734328854	6.394778714	3.77611979	5.98080156	2.198643481	3.98382633	3.138831082	1.342099463	1.66777428	1.346858426	1.579544728	2.002491527	1.592418852	1.532013621	1.712563316	1.511744797	1.856839674	1.270769777	1.732305835	2.531900949	1.952714952	1.507563368	1.836147811	1.974150996	1.661919338	1.425745142
-2.956666667	5.578867673	4.562817971	5.529180182	3.164770663	6.553758217	2.345226682	1.420895659	3.509362629	3.153407435	3.97150056	5.236589405	5.330630569	3.120612105	3.184297803	8.339428039	3.387589488	4.066115492	2.873048755	1.874803429	3.452724244	4.242170487	4.002382436	5.368079152	5.816127854	6.508806409	3.819610107	6.048173266	2.232801438	4.019566612	3.169023913	1.390104009	1.68516468	1.36878124	1.611477858	2.011960985	1.612007657	1.550516621	1.739823827	1.534997309	1.872788585	1.326861031	1.749850434	2.570975426	1.970833798	1.528406232	1.850270268	1.991769255	1.681962696	1.447448628
-2.955833333	5.707441736	4.644341518	5.579366769	3.20512733	6.61639479	2.372420804	1.443503484	3.541144583	3.195862912	4.006684549	5.283984954	5.357096776	3.195820867	3.211787316	8.438926333	3.440412386	4.093392956	2.892770768	1.906820637	3.5254655	4.330686167	4.074797226	5.409653077	5.897195034	6.62210543	3.862554995	6.114711574	2.266675923	4.054764296	3.198953409	1.437616895	1.702457109	1.390514798	1.642978612	2.021371208	1.631525118	1.568923962	1.766874841	1.55801549	1.888669858	1.382264396	1.76721401	2.60973751	1.988777516	1.54906507	1.864230816	2.00924694	1.701815799	1.46894076
-2.955	5.834498009	4.725147435	5.629136341	3.245119059	6.678757002	2.399535881	1.466058594	3.572608252	3.237657889	4.041300813	5.331143381	5.383379091	3.270196392	3.239069046	8.537319357	3.492882325	4.120414036	2.91220414	1.93866172	3.597628281	4.418267249	4.14672359	5.450753653	5.977523355	6.734661092	3.904949082	6.180406976	2.300262742	4.089414645	3.228616447	1.484633154	1.719649917	1.412056406	1.674044079	2.030721495	1.650968822	1.587234129	1.793712777	1.580796791	1.904480939	1.436974998	1.784394857	2.648182105	2.006543021	1.569537408	1.878027684	2.026581351	1.721476043	1.490219446
-2.954166667	5.960024964	4.805224222	5.67848285	3.284741486	6.74083629	2.426569498	1.488558885	3.603749228	3.278787903	4.075344902	5.378058697	5.409473228	3.343730697	3.266138402	8.634592149	3.544992062	4.147174357	2.931346395	1.970323143	3.669206085	4.504904487	4.218152786	5.491374449	6.057106058	6.846458928	3.946787174	6.24525025	2.333557791	4.123513097	3.258009998	1.531147972	1.736741497	1.433403435	1.704671498	2.040011172	1.67033638	1.605445647	1.820334123	1.603338745	1.920219291	1.490988191	1.801391336	2.686304208	2.024127281	1.589820833	1.891659155	2.043769829	1.740940888	1.511282671
-2.953333333	6.084011581	4.884560595	5.727400407	3.323990383	6.802624193	2.453519285	1.511002275	3.634563203	3.319248699	4.108812548	5.424724999	5.435374953	3.416416074	3.292990862	8.730730102	3.596734462	4.173669632	2.950195161	2.001801432	3.740192602	4.590588941	4.289076237	5.531509185	6.135936665	6.957484691	3.988064251	6.309232463	2.366557056	4.157055263	3.287131121	1.577156694	1.75373028	1.454553319	1.734858252	2.049239591	1.689625426	1.623557091	1.846735436	1.625638965	1.9358824	1.544299557	1.818201869	2.724098912	2.041527324	1.609912997	1.905123578	2.060809761	1.760207859	1.5321285
-2.9525	6.206447354	4.963145487	5.775883279	3.362861657	6.864112352	2.480382912	1.533386708	3.665045977	3.359036232	4.141699672	5.471136469	5.461080089	3.488245091	3.319621975	8.825718977	3.648102495	4.199895654	2.968748172	2.033093175	3.81058171	4.675311971	4.359485537	5.571151742	6.214008978	7.067724356	4.028775474	6.372344973	2.399256614	4.190036936	3.315976972	1.622654826	1.77061474	1.475503555	1.764601871	2.058406132	1.708833618	1.641567079	1.872913346	1.647695144	1.951467775	1.596904906	1.834824948	2.761561403	2.058740234	1.629811614	1.918419359	2.077698577	1.77927454	1.552755074
-2.951666667	6.327322289	5.040968051	5.823925893	3.401351354	6.925292513	2.50715809	1.555710155	3.695193455	3.398146662	4.174002384	5.517287379	5.486584513	3.559210593	3.346027363	8.9195449	3.699089245	4.225848305	2.987003264	2.064195021	3.880367483	4.759065246	4.429372449	5.61029616	6.291317083	7.177164128	4.068916179	6.434579436	2.431652636	4.222454082	3.344544797	1.667638032	1.787393391	1.496251704	1.793900032	2.067510202	1.727958636	1.659474275	1.898864551	1.669505057	1.966972946	1.648800275	1.851259127	2.798686964	2.075763153	1.649514461	1.931544966	2.094433755	1.798138582	1.573160611
-2.950833333	6.446626905	5.118017664	5.871522838	3.439455657	6.986156531	2.533842576	1.577970615	3.725001648	3.436576362	4.205716983	5.563172088	5.511884161	3.629305706	3.372202723	9.012194372	3.749687903	4.251523554	3.00495838	2.095103686	3.949544184	4.841840738	4.498728908	5.648936641	6.367855347	7.285790439	4.108481885	6.495927803	2.463741384	4.25430285	3.372831936	1.712102137	1.804064791	1.516795392	1.822750561	2.076551234	1.746998184	1.67727739	1.924585826	1.691066557	1.982395468	1.699981934	1.867503026	2.835470976	2.092593285	1.669019381	1.94449893	2.111012816	1.816797698	1.593343411
-2.95	6.564352237	5.194283931	5.918668866	3.477170891	7.046696368	2.560434165	1.60016611	3.754466677	3.474321912	4.236839959	5.608785046	5.53697503	3.698523834	3.39814383	9.103654271	3.799891777	4.27691746	3.022611568	2.125815946	4.018106269	4.92363073	4.567547024	5.687067548	6.443618423	7.393589956	4.147468291	6.556382326	2.495519216	4.285579566	3.400835822	1.756043127	1.820627538	1.537132311	1.85115143	2.085528689	1.765949994	1.694975182	1.950074015	1.712377582	1.997732918	1.750446378	1.883555331	2.871908917	2.109227893	1.688324282	1.957279843	2.127433329	1.835249668	1.613301849
-2.949166667	6.680489834	5.269756685	5.965358892	3.514493518	7.106904101	2.586930697	1.622294693	3.783584771	3.511380105	4.267367993	5.654120792	5.561853172	3.766858666	3.423846534	9.193911857	3.849694288	4.302026171	3.039960983	2.156328646	4.086048387	5.004427811	4.635819085	5.72468341	6.518601245	7.500549582	4.185871278	6.615935563	2.526982582	4.316280739	3.428553984	1.79945715	1.837080271	1.557260221	1.879100759	2.094442053	1.784811819	1.712566452	1.975326039	1.733436152	2.012982899	1.800190332	1.899414794	2.907996365	2.125664301	1.707427135	1.96988636	2.143692909	1.853492337	1.63303438
-2.948333333	6.795031764	5.34442599	6.011588	3.551420145	7.166771916	2.613330056	1.644354442	3.812352269	3.547747942	4.297297959	5.69917396	5.586514704	3.83430417	3.449306765	9.282954775	3.899088975	4.326845929	3.057004888	2.186638692	4.153365377	5.084224883	4.703537558	5.761778921	6.592799033	7.606656458	4.223686908	6.674580372	2.55812803	4.346403059	3.455984043	1.842340516	1.853421673	1.577176945	1.906596815	2.103290841	1.80358144	1.730050051	2.000338893	1.754240367	2.028143041	1.849210752	1.915080232	2.943728999	2.141899898	1.72632598	1.982317198	2.159789221	1.871523615	1.65253954
-2.9475	6.907970609	5.418282145	6.057351437	3.587947519	7.226292117	2.639630168	1.666343463	3.84076562	3.583422638	4.326626922	5.743939275	5.610955801	3.900854602	3.474520535	9.370771061	3.948069495	4.351373068	3.073741653	2.21674306	4.220052271	5.163015155	4.770695087	5.798348944	6.66620729	7.711897965	4.26091143	6.732309924	2.588952203	4.375943397	3.483123717	1.884689698	1.869650469	1.596880377	1.933638014	2.112074592	1.822256664	1.747424875	2.025109648	1.774788411	2.043210998	1.89750482	1.930550528	2.979102598	2.157932134	1.74501892	1.994571138	2.175719976	1.88934148	1.671815941
-2.946666667	7.019299467	5.491315686	6.10264462	3.624072528	7.285457125	2.665829001	1.688259891	3.868821386	3.618401617	4.355352142	5.788411559	5.635172704	3.966504498	3.499483936	9.457349143	3.996629623	4.375604019	3.090169756	2.24663879	4.286104294	5.240792151	4.837284502	5.834388508	6.738821804	7.816261731	4.297541276	6.789117696	2.619451839	4.404898808	3.509970818	1.926501332	1.885765424	1.616368475	1.960222917	2.120792871	1.840835322	1.764689866	2.049635451	1.79507855	2.058184452	1.94506995	1.94582463	3.014113042	2.173758524	1.763504128	2.006647026	2.191482934	1.906943973	1.690862277
-2.945833333	7.129011952	5.563517388	6.147463135	3.659792207	7.34425948	2.69192457	1.710101886	3.896516241	3.652682515	4.383471075	5.832585724	5.659161716	4.031248684	3.524193145	9.542677844	4.044763259	4.399535306	3.106287783	2.27632299	4.351516862	5.317549706	4.903298815	5.869892814	6.810638645	7.919735628	4.33357306	6.84499748	2.649623776	4.43326653	3.536523252	1.967772217	1.901765346	1.635639269	1.986350234	2.129445272	1.859315273	1.781844015	2.073913529	1.815109134	2.073061111	1.991903783	1.960901553	3.048756316	2.189376646	1.781779841	2.01854377	2.207075907	1.924329208	1.709677321
-2.945	7.237102197	5.634878268	6.191802737	3.69510373	7.402691843	2.717914929	1.73186764	3.923846971	3.686263179	4.410981367	5.876456784	5.682919204	4.09508227	3.548644424	9.626746392	4.092464423	4.423163553	3.122094431	2.305792835	4.416285581	5.393281965	4.968731224	5.904857233	6.881654169	8.022307779	4.369003586	6.899943378	2.679464948	4.461043984	3.562779021	2.008499316	1.917649088	1.654690855	2.012018822	2.138031412	1.877694404	1.798886357	2.097941182	1.834878595	2.087838714	2.038004185	1.975780377	3.083028504	2.204784146	1.799844364	2.030260343	2.222496753	1.941495361	1.728259922
-2.944166667	7.343564845	5.705389585	6.235659355	3.73000442	7.460746996	2.74379818	1.753555371	3.950810476	3.719141668	4.437880863	5.920019844	5.706441602	4.158000651	3.572834118	9.709544413	4.139727261	4.446485483	3.137588505	2.335045568	4.480406248	5.467983389	5.033575114	5.939277308	6.951865012	8.123966555	4.403829841	6.953949809	2.708972387	4.488228775	3.588736223	2.048679754	1.93341554	1.673521398	2.037227684	2.146550935	1.895970627	1.815815975	2.121715793	1.854385449	2.102515028	2.083369255	1.990460247	3.116925798	2.219978734	1.81769607	2.041795781	2.237743382	1.958440679	1.746609014
-2.943333333	7.448395056	5.775042845	6.279029086	3.764491741	7.518417846	2.769572464	1.775163326	3.977403772	3.75131625	4.464167602	5.963270109	5.729725408	4.219999512	3.596758662	9.791061943	4.186546045	4.469497917	3.152768919	2.3640785	4.543874852	5.54164875	5.097824058	5.973148756	7.021268094	8.224700585	4.438049	7.00701151	2.738143225	4.514818694	3.61439305	2.088310824	1.949063638	1.692129134	2.061975969	2.155003509	1.914141885	1.832632	2.145234821	1.873628293	2.117087846	2.127997313	2.004940375	3.150444493	2.234958189	1.835333399	2.053149189	2.252813756	1.975163475	1.764723606
-2.9425	7.551588502	5.8438298	6.321908203	3.798563304	7.575697424	2.79523597	1.796689781	4.003623986	3.782785407	4.489839818	6.006202883	5.752767189	4.281074823	3.62041458	9.871289425	4.232915172	4.492197779	3.167634696	2.392889013	4.606687568	5.614273134	5.16147182	6.006467467	7.089860614	8.32449875	4.471658424	7.059123535	2.766974693	4.540811714	3.639747792	2.127389977	1.964592358	1.710512367	2.086262973	2.163388828	1.932206145	1.849333606	2.168495808	1.892605811	2.131554997	2.17188691	2.019220036	3.183580988	2.249720356	1.852754859	2.064319731	2.267705886	1.991662133	1.782602788
-2.941666667	7.653141369	5.911742455	6.364293149	3.832216864	7.63257889	2.820786928	1.818133042	4.029468365	3.813547829	4.51489594	6.048813566	5.775563578	4.341222843	3.643798484	9.950217714	4.278829169	4.514582094	3.182184971	2.421474555	4.668840763	5.685851939	5.224512353	6.039229505	7.157640055	8.42335019	4.504655661	7.110281256	2.795464121	4.566205994	3.66479883	2.165914833	1.980000719	1.728669471	2.110088136	2.171706611	1.950161404	1.865920016	2.191496373	1.911316766	2.145914335	2.21503682	2.033298571	3.21633179	2.264263149	1.869959027	2.07530664	2.282417836	2.007935104	1.800245727
-2.940833333	7.753050349	5.978773062	6.406180546	3.865450321	7.689055531	2.846223612	1.839491441	4.054934267	3.843602416	4.539334595	6.091097658	5.798111278	4.400440117	3.666907077	10.02783808	4.324282693	4.536647991	3.196418988	2.449832646	4.730330989	5.756380876	5.286939803	6.071431111	7.224604174	8.521244304	4.537038447	7.160480368	2.823608937	4.590999877	3.689544645	2.203883174	1.995287782	1.746598893	2.133451044	2.179956602	1.968005688	1.8823905	2.214234217	1.929760006	2.160163749	2.257446041	2.047175387	3.24869351	2.278584551	1.886944547	2.086109213	2.296947721	2.023980907	1.817651673
-2.94	7.851312646	6.044914128	6.447567185	3.898261722	7.745120763	2.871544338	1.860763343	4.08001917	3.87294828	4.563154603	6.133050761	5.820407061	4.458723478	3.689737155	10.10414221	4.369270531	4.558392705	3.210336099	2.477960874	4.791154987	5.825855966	5.348748511	6.103068703	7.290751011	8.618170754	4.568804703	7.209716888	2.851406674	4.615191891	3.713983809	2.241292944	2.010452647	1.764299147	2.156351427	2.188138567	1.985737052	1.898744373	2.236707124	1.947934463	2.174301158	2.299113794	2.060849954	3.280662866	2.292682612	1.903710131	2.096726813	2.311293709	2.039798131	1.834819951
-2.939166667	7.947925969	6.110158416	6.488450036	3.93064926	7.800768134	2.896747467	1.881947139	4.104720667	3.90158474	4.586354981	6.174668574	5.842447769	4.516070045	3.712285607	10.17912221	4.413787603	4.579813573	3.22393577	2.505856897	4.851309684	5.894273546	5.409933011	6.134138873	7.356078878	8.714119463	4.599952541	7.257987153	2.87885496	4.638780748	3.738114993	2.278142252	2.025494459	1.781768819	2.178789157	2.196252298	2.003353578	1.914980996	2.258912956	1.96583915	2.188324514	2.340039524	2.074321807	3.312236684	2.306555456	1.920254561	2.107158866	2.325454019	2.055385434	1.851749966
-2.938333333	8.042888532	6.174498941	6.528826243	3.96261127	7.855991322	2.921831402	1.903041252	4.129036466	3.929511323	4.608934942	6.215946897	5.864230313	4.572477226	3.734549414	10.2527706	4.457828959	4.600908043	3.237217573	2.533518445	4.910792189	5.961630261	5.470488033	6.164638393	7.420586364	8.809080621	4.630480258	7.305287824	2.905951528	4.661765345	3.761936961	2.314429369	2.040412403	1.799006568	2.200764252	2.204297609	2.02085338	1.931099776	2.280849661	1.983473163	2.202231802	2.380222895	2.087590544	3.343411896	2.320201273	1.936576686	2.117404865	2.339426926	2.070741543	1.868441201
-2.9375	8.13619905	6.237928981	6.568693125	3.994146237	7.91078414	2.94679459	1.924044131	4.152964394	3.956727766	4.630893891	6.256881632	5.885751678	4.627942714	3.756525655	10.32508032	4.501389787	4.621673667	3.250181193	2.560943317	4.969599797	6.027923066	5.530408502	6.194564211	7.484272331	8.903044682	4.660386338	7.351615888	2.93269421	4.684144762	3.785448571	2.350152731	2.055205703	1.816011122	2.222276868	2.21227434	2.038234599	1.947100167	2.302515267	2.000835681	2.21602104	2.419663793	2.100655828	3.374185544	2.333618327	1.952675425	2.127464369	2.353210755	2.085865254	1.884893216
-2.936666667	8.227856737	6.300442067	6.608048179	4.025252789	7.965140533	2.97163552	1.944954259	4.176502394	3.98323401	4.652231433	6.297468783	5.907008917	4.682464487	3.778211504	10.39604476	4.544465407	4.642108106	3.262826421	2.588129383	5.027729986	6.093149228	5.589689542	6.223913455	7.547135912	8.996002371	4.689669453	7.396968654	2.959080939	4.705918263	3.808648776	2.385310933	2.069873626	1.83278128	2.243327305	2.220182351	2.055495407	1.962981667	2.323907886	2.017925966	2.22969028	2.45836232	2.113517385	3.404554776	2.346804953	1.968549765	2.137337001	2.366803887	2.100755433	1.901105652
-2.935833333	8.317861306	6.362031996	6.646889076	4.0559297	8.019054583	2.996352721	1.965770144	4.199648528	4.009030204	4.672947362	6.337704453	5.92799916	4.73604081	3.799604231	10.4656577	4.587051277	4.662209134	3.275153162	2.615074583	5.085180412	6.157306319	5.648326473	6.252683429	7.609176508	9.087944679	4.718328462	7.441343757	2.985109749	4.727085295	3.831536625	2.419902734	2.08441548	1.849315914	2.263916003	2.228021524	2.072634006	1.97874382	2.345025712	2.03474336	2.243237609	2.496318796	2.126175003	3.434516849	2.359759557	1.98419876	2.14702245	2.380204755	2.115411016	1.917078222
-2.935	8.406212962	6.422692821	6.685213664	4.08617589	8.072520507	3.020944769	1.986490326	4.222400973	4.034116701	4.693041668	6.377584848	5.948719607	4.78867023	3.820701204	10.53391337	4.62914299	4.68197463	3.287161426	2.641776929	5.141948915	6.220392222	5.706314816	6.280871618	7.67039379	9.178862871	4.74636241	7.484739154	3.010778776	4.747645489	3.854111258	2.453927054	2.098830613	1.865613967	2.284043539	2.235791766	2.089648628	1.994386213	2.365867023	2.051287288	2.256661148	2.533533757	2.138628534	3.464069128	2.372480617	1.999621535	2.156520469	2.393411847	2.129831005	1.932810719
-2.934166667	8.492912401	6.48241886	6.723019968	4.115990421	8.125532657	3.045410276	2.007113375	4.244758026	4.058494057	4.712514535	6.417106276	5.969167531	4.840351579	3.841499891	10.60080642	4.670736278	4.701402587	3.298851336	2.668234503	5.198033509	6.282405123	5.763650288	6.308475684	7.730787689	9.268748481	4.773770528	7.52715313	3.036086258	4.767598657	3.87637191	2.487382972	2.11311841	1.881674453	2.303710632	2.243493004	2.106537536	2.009908482	2.386430182	2.067557255	2.269959054	2.570007953	2.150877889	3.493209088	2.384966684	2.014817281	2.165830878	2.406423705	2.144014476	1.948303012
-2.933333333	8.577960806	6.541204694	6.760306188	4.145372502	8.178085525	3.0697479	2.027637889	4.266718098	4.082163034	4.731366339	6.456265146	5.989340281	4.891083972	3.86199786	10.66633192	4.71182701	4.720491111	3.31022312	2.694445459	5.253432387	6.343343515	5.820328807	6.335493468	7.790358404	9.357593317	4.800552233	7.568584294	3.061030533	4.786944792	3.89831791	2.52026973	2.1272783	1.89749646	2.322918135	2.251125185	2.123299021	2.025310302	2.406713633	2.083552848	2.283129519	2.605742343	2.162923044	3.521934311	2.397216383	2.029785259	2.174953561	2.419238924	2.15796057	1.963555047
-2.9325	8.661359844	6.599045168	6.797070701	4.174321486	8.230173739	3.093956338	2.048062496	4.28827972	4.105124593	4.749597647	6.495057971	6.00923528	4.940866805	3.882192776	10.73048537	4.752411197	4.739238418	3.321277118	2.720408021	5.308143917	6.403206192	5.876346493	6.361922991	7.849106389	9.445389463	4.826707126	7.609031577	3.085610041	4.80568407	3.919948678	2.552586727	2.141309749	1.913079144	2.341667039	2.258688279	2.139931407	2.040591395	2.426715906	2.099273734	2.296170772	2.6407381	2.174764034	3.550242491	2.409228409	2.044524799	2.183888467	2.431856155	2.1716685	1.978566841
-2.931666667	8.743111661	6.655935391	6.833312059	4.202836868	8.281792066	3.118034328	2.068385854	4.309441539	4.127379895	4.767209218	6.533481364	6.028850023	4.989699751	3.902082407	10.79326272	4.792484985	4.757642839	3.332013774	2.746120485	5.362166639	6.461992253	5.931699662	6.387762453	7.907032358	9.532129274	4.852234995	7.648494238	3.109823322	4.823816846	3.941263727	2.584333521	2.155212262	1.928421737	2.359958469	2.266182275	2.156433049	2.055751527	2.446435615	2.114719661	2.30908108	2.674996603	2.186400955	3.578131428	2.421001535	2.059035295	2.192635608	2.444274105	2.185137547	1.993338491
-2.930833333	8.823218881	6.711870737	6.86902899	4.230918287	8.332935413	3.141980647	2.088606651	4.33020232	4.148930302	4.784202001	6.571532041	6.048182084	5.037582767	3.921664625	10.85466032	4.832044665	4.775702818	3.342433643	2.771581216	5.415499266	6.519701092	5.986384835	6.41301023	7.964137278	9.617805384	4.87713581	7.686971855	3.13366902	4.841343652	3.962262663	2.615509827	2.168985383	1.943523539	2.377793684	2.273607184	2.172802332	2.070790505	2.465871459	2.129890455	2.321858745	2.708519438	2.197833964	3.605599033	2.432534604	2.073316213	2.201195063	2.456491532	2.198367061	2.007870166
-2.93	8.901684598	6.766846849	6.904220398	4.258565526	8.383598827	3.165794114	2.108723603	4.350560945	4.169777371	4.800577134	6.609206818	6.067229111	5.084516084	3.9409374	10.91467497	4.871086666	4.793416914	3.352537384	2.796788651	5.468140679	6.576332406	6.040398731	6.437664878	8.020422368	9.702410703	4.901409724	7.724464332	3.157145878	4.858265203	3.98294518	2.646115519	2.182628695	1.958383924	2.395174075	2.280963032	2.189037671	2.085708182	2.485022218	2.144786021	2.334502106	2.741308396	2.209063274	3.632643324	2.443826535	2.087367086	2.209566974	2.468507252	2.21135646	2.022162107
-2.929166667	8.978512375	6.820859634	6.938885359	4.285778506	8.433777493	3.189473586	2.128735456	4.37051641	4.189922858	4.816335942	6.646502617	6.085988828	5.13050021	3.959898806	10.97330388	4.909607559	4.810783802	3.362325765	2.8217413	5.52008993	6.631886185	6.093738271	6.461725131	8.075889096	9.785938418	4.925057073	7.760971895	3.180252741	4.874582388	4.003311067	2.676150624	2.196141818	1.973002337	2.412101165	2.288249868	2.205137514	2.100504449	2.50388676	2.159406343	2.347009542	2.77336547	2.220089161	3.65926243	2.454876321	2.101187511	2.217751547	2.480320136	2.224105232	2.03621463
-2.928333333	9.053706238	6.873905265	6.973023126	4.312557293	8.483466739	3.21301796	2.148640986	4.390067831	4.209368712	4.831479939	6.683416456	6.104459034	5.175535925	3.978547024	11.03054472	4.947604058	4.827802271	3.371799658	2.846437739	5.571346234	6.686362714	6.146400577	6.485189901	8.130539173	9.868381993	4.948078374	7.796495088	3.202988553	4.890296273	4.023360199	2.705615326	2.209524408	1.987378294	2.428576606	2.295467759	2.221100341	2.115179243	2.522464036	2.173751484	2.359379469	2.804692852	2.230911957	3.685454589	2.465683028	2.114777156	2.22574905	2.491929107	2.236612931	2.050028124
-2.9275	9.127270672	6.925980186	7.006633126	4.338902091	8.53266203	3.236426168	2.168438998	4.409214438	4.228117074	4.846010825	6.71994546	6.122637606	5.219624286	3.996880334	11.08639555	4.985073018	4.84447123	3.38096004	2.870876618	5.62190897	6.739762571	6.198382971	6.508058276	8.184374553	9.949735172	4.970474326	7.831034779	3.225352361	4.9054081	4.043092545	2.734509962	2.222776161	2.001511383	2.444602178	2.302616788	2.23692466	2.12973254	2.540753081	2.187821581	2.371610343	2.835292934	2.241532051	3.711218147	2.476245798	2.128135754	2.233559818	2.503333147	2.248879182	2.063603047
-2.926666667	9.199210614	6.977081104	7.039714957	4.364813244	8.581358977	3.259697184	2.188128325	4.427955576	4.246170278	4.859930481	6.756086851	6.140522498	5.262766616	4.014897123	11.14085489	5.022011437	4.860789699	3.389807994	2.895056656	5.671777682	6.792086623	6.249682976	6.530329521	8.237397429	10.02999198	4.992245806	7.864592153	3.247343311	4.919919286	4.062508158	2.762835021	2.235896807	2.015401263	2.460179789	2.309697056	2.252609013	2.144164358	2.558753015	2.201616852	2.383700656	2.865168301	2.251949889	3.736551558	2.486563847	2.141263105	2.241184244	2.51453129	2.260903675	2.076939929
-2.925833333	9.269531452	7.027204997	7.072268389	4.390291236	8.629553327	3.282830016	2.207707831	4.446290706	4.263530846	4.873240977	6.791837954	6.15811174	5.304964509	4.032595883	11.19392166	5.058416456	4.876756821	3.398344706	2.918976643	5.72095207	6.843336023	6.300298317	6.552003078	8.289610228	10.10914671	5.013393869	7.897168712	3.268960649	4.933831418	4.081607183	2.790591145	2.248886112	2.029047664	2.475311472	2.316708684	2.268151974	2.158474754	2.576463041	2.215137587	2.395648941	2.894321734	2.262165975	3.761453387	2.496636466	2.154159075	2.248622789	2.525522627	2.27268617	2.090039371
-2.925	9.338239018	7.076349108	7.104293367	4.415336688	8.677240972	3.30582371	2.227176407	4.464219405	4.280201488	4.885944559	6.827196194	6.17540344	5.346219826	4.049975209	11.24559522	5.094285359	4.892371852	3.406571464	2.942635436	5.769431994	6.893512212	6.350226917	6.573078561	8.341015608	10.18719395	5.033919749	7.928766275	3.290203721	4.947146258	4.10038985	2.817779125	2.26174388	2.042450386	2.489999383	2.323651804	2.283552147	2.172663827	2.593882449	2.228384154	2.407453771	2.922756201	2.272180866	3.785922303	2.506463022	2.166823595	2.255875972	2.536306304	2.284226491	2.102902043
-2.924166667	9.405339582	7.12451095	7.135790004	4.439950357	8.724417942	3.328677348	2.246532974	4.481741362	4.296185101	4.898043657	6.862159096	6.192395782	5.386534691	4.067033804	11.29587536	5.129615574	4.907634169	3.41448966	2.966031965	5.817217468	6.942616909	6.399466902	6.593555763	8.391616456	10.26412856	5.053824855	7.959386975	3.311071973	4.959865735	4.118856479	2.844399901	2.274469946	2.055609302	2.504245801	2.330526569	2.298808169	2.186731713	2.611010609	2.241356992	2.419113759	2.950474861	2.281995175	3.809957088	2.516042953	2.179256663	2.262944375	2.546881521	2.295524531	2.115528683
-2.923333333	9.470839846	7.171688301	7.166758583	4.464133137	8.77108041	3.351390048	2.265776482	4.498856381	4.311484764	4.909540879	6.896724285	6.20908703	5.425911491	4.083770476	11.34476228	5.16440467	4.922543266	3.422100786	2.989165228	5.864308661	6.990652116	6.448016594	6.613434648	8.441415881	10.33994568	5.073110771	7.989033258	3.331564948	4.97199195	4.137007473	2.870454561	2.287064183	2.068524354	2.518053126	2.337333145	2.313918707	2.200678589	2.627846976	2.254056618	2.430627556	2.977481057	2.291609569	3.833556628	2.525375776	2.19145834	2.269828642	2.557247533	2.306580248	2.127920096
-2.9225	9.534746941	7.217879207	7.197199557	4.487886057	8.81722469	3.37396096	2.284905909	4.515564378	4.326103739	4.920439011	6.930889486	6.225475523	5.464352873	4.100184139	11.39225661	5.198650362	4.937098755	3.429406434	3.01203429	5.910705892	7.037620111	6.495874517	6.632715354	8.490417211	10.41464073	5.091779255	8.01770788	3.351682291	4.98352717	4.154843321	2.89594434	2.299526496	2.081195553	2.531423875	2.344071712	2.328882462	2.214504669	2.644391091	2.266483619	2.441993855	3.003778317	2.301024768	3.856719918	2.534461081	2.203428753	2.276529476	2.567403651	2.317393667	2.140077156
-2.921666667	9.59706842	7.263081981	7.227113546	4.511210277	8.862847237	3.396389271	2.303920262	4.531865384	4.340045465	4.930741013	6.964652521	6.24155968	5.501861742	4.116273812	11.43835938	5.232350508	4.951300368	3.436408298	3.034638287	5.956409626	7.083523445	6.543039392	6.651398189	8.538623991	10.48820942	5.109832238	8.045413908	3.371423742	4.994473827	4.172364597	2.920870618	2.311856823	2.093622981	2.544360683	2.350742466	2.343698166	2.228210203	2.660642575	2.278638654	2.453211389	3.029370346	2.310241542	3.87944606	2.543298533	2.215168092	2.283047643	2.577349241	2.327964879	2.1520008
-2.920833333	9.657812252	7.307295203	7.256501337	4.534107094	8.907944644	3.4186742	2.322818575	4.547759537	4.353313562	4.94045002	6.998011312	6.257337996	5.538441258	4.132038622	11.48307207	5.26550311	4.965147955	3.443108168	3.056976422	6.001420478	7.128364942	6.589510138	6.669483635	8.586039977	10.56064771	5.127271818	8.072154715	3.390789141	5.00483452	4.189571959	2.945234916	2.324055136	2.105806791	2.556866303	2.357345616	2.358364581	2.241795482	2.676601133	2.290522456	2.464278931	3.054261028	2.319260717	3.901734262	2.551887871	2.226676613	2.289383967	2.587083722	2.338294038	2.163692032
-2.92	9.716986815	7.350517716	7.285363884	4.556577931	8.952513648	3.440814998	2.341599911	4.563247091	4.365911823	4.949569338	7.030963879	6.272809045	5.574094832	4.147477802	11.52639655	5.298106311	4.978641484	3.449507932	3.079047966	6.045739205	7.172147693	6.635285872	6.686972341	8.63266913	10.63195187	5.144100267	8.097933977	3.409778424	5.014612007	4.206466147	2.969038901	2.336121437	2.117747203	2.568943597	2.363881385	2.372880503	2.255260828	2.692266553	2.302135824	2.475195298	3.078454423	2.328083167	3.923583838	2.560228908	2.237954631	2.295539332	2.596606569	2.348381364	2.175151919
-2.919166667	9.774600891	7.392748631	7.313702302	4.578624346	8.996551124	3.46281095	2.360263361	4.578328407	4.377844215	4.958102445	7.063508337	6.28797148	5.608826127	4.16259069	11.56833511	5.3301584	4.991781044	3.455609576	3.100852257	6.089366704	7.214875053	6.680365906	6.703865127	8.678515615	10.70211845	5.160320023	8.122755674	3.428391623	5.02380921	4.223047983	2.992284376	2.348055763	2.129444506	2.580595542	2.370350006	2.38724476	2.268606604	2.707638705	2.313479632	2.485959344	3.10195476	2.336709815	3.944994209	2.568321535	2.249002527	2.301514679	2.605917312	2.358227141	2.186381592
-2.918333333	9.830663661	7.433987322	7.341517874	4.600248022	9.040054087	3.484661369	2.378808044	4.593003958	4.389114875	4.966052985	7.095642901	6.302824029	5.642639051	4.177376734	11.60889046	5.361657808	5.004566843	3.461415179	3.1223887	6.132304012	7.256550639	6.724749748	6.72016298	8.723583796	10.77114425	5.175933688	8.146624087	3.446628869	5.03242921	4.23931837	3.014973285	2.359858179	2.140899058	2.591825225	2.376751728	2.40145621	2.281833204	2.722717542	2.324554817	2.496569967	3.124766438	2.345141635	3.965964901	2.576165713	2.259820742	2.307311009	2.615015533	2.367831715	2.197382244
-2.9175	9.885184697	7.474233428	7.36881204	4.621450772	9.083019691	3.506365602	2.397233105	4.607274323	4.399728108	4.973424772	7.127365878	6.317365501	5.675537759	4.191835486	11.6480657	5.39260311	5.016999207	3.466926917	3.143656766	6.174552302	7.297178328	6.768437102	6.735867051	8.767878228	10.83902637	5.190944032	8.169543792	3.464490387	5.040475243	4.255278292	3.037107711	2.37152878	2.152111286	2.602635838	2.383086808	2.415513744	2.294941058	2.737503096	2.335362386	2.507026105	3.146894022	2.353379649	3.986495542	2.583761479	2.270409779	2.31292938	2.62390087	2.377195497	2.208155128
-2.916666667	9.938173954	7.513486849	7.395586403	4.642234533	9.125445228	3.527923024	2.415537718	4.62114019	4.409688386	4.980221779	7.158675673	6.331594781	5.707526644	4.205966605	11.68586434	5.422993021	5.02907858	3.472147058	3.164655994	6.21611288	7.336762251	6.811427863	6.750978658	8.811403657	10.9057622	5.205353984	8.19151966	3.481976496	5.047950704	4.270928811	3.058689869	2.383067692	2.163081684	2.613030682	2.389355515	2.429416285	2.30793063	2.751995482	2.345903415	2.517326739	3.168342238	2.361424925	4.006585868	2.591108944	2.280770202	2.318370907	2.632573015	2.38631896	2.218701558
-2.915833333	9.989641767	7.551747749	7.421842725	4.662601367	9.16732813	3.549333037	2.433721084	4.634602355	4.419000343	4.986448146	7.189570784	6.345510832	5.738610339	4.219769855	11.72229031	5.452826401	5.040805529	3.477077961	3.185385984	6.256987182	7.375306789	6.85372212	6.765499284	8.854165011	10.97134937	5.219166637	8.212556856	3.499087612	5.054859139	4.286271067	3.079722109	2.394475071	2.173810812	2.623013161	2.39555813	2.443162788	2.320802415	2.766194895	2.356179042	2.527470891	3.189115974	2.369278577	4.026235717	2.598208292	2.290902635	2.32363676	2.641031713	2.395202637	2.229022906
-2.915	10.03959884	7.589016551	7.447582925	4.68255346	9.208665965	3.570595073	2.45178243	4.647661719	4.427668775	4.99210817	7.220049805	6.359112696	5.768793714	4.233245109	11.75734792	5.482102252	5.052180735	3.481722077	3.205846405	6.297176775	7.412816573	6.895320155	6.779430571	8.8961674	11.03578583	5.232385241	8.232660832	3.515824242	5.061204248	4.301306279	3.100206915	2.405751099	2.184299298	2.632586782	2.401694941	2.456752239	2.333556941	2.78010161	2.366190471	2.537457624	3.209220273	2.376941768	4.045445029	2.605059782	2.300807761	2.328728166	2.649276763	2.403847124	2.239120602
-2.914166667	10.08805625	7.625293938	7.472809078	4.702093118	9.249456438	3.591708592	2.46972101	4.660319286	4.435698636	4.997206307	7.250111421	6.372399491	5.798081867	4.246392344	11.79104188	5.510819714	5.063205001	3.486081947	3.226036987	6.336683348	7.449296477	6.936222437	6.792774324	8.937416104	11.09906977	5.245013205	8.251837326	3.532186988	5.066989879	4.316035739	3.120146898	2.416895986	2.194547837	2.64175515	2.407766248	2.470183655	2.34619477	2.793715982	2.375938971	2.547286045	3.228660331	2.3844157	4.064213847	2.611663743	2.310486323	2.333646406	2.657308016	2.412253078	2.248996135
-2.913333333	10.13502541	7.660580852	7.497523414	4.721222769	9.289697391	3.612673079	2.487536106	4.672576168	4.443095034	5.001747169	7.279754409	6.385370414	5.826480129	4.259211644	11.82337728	5.538978072	5.073879247	3.490160199	3.245957526	6.375508716	7.484751618	6.976429626	6.805532505	8.977916577	11.16119967	5.257054091	8.27009236	3.548176545	5.072220028	4.330460818	3.139544799	2.427909969	2.204557188	2.65052197	2.413772356	2.483456087	2.35871649	2.807038445	2.38542587	2.556955301	3.247441495	2.391701623	4.082542317	2.61802058	2.31993912	2.338392815	2.665125378	2.420421213	2.258651046
-2.9125	10.18051811	7.694878494	7.521728314	4.739944956	9.329386801	3.633488045	2.505227023	4.684433577	4.449863231	5.005735519	7.308977639	6.398024737	5.853994054	4.271703197	11.85435963	5.56657675	5.084204513	3.493959548	3.265607879	6.413654812	7.519187347	7.015942569	6.817707237	9.017674433	11.2221743	5.268511617	8.287432235	3.563793698	5.076898839	4.344582959	3.158403485	2.438793314	2.214328177	2.658891042	2.419713582	2.496568616	2.371122722	2.820069509	2.394652562	2.566464581	3.265569257	2.398800827	4.100430684	2.624130768	2.329167011	2.342968781	2.672728805	2.428352305	2.268086933
-2.911666667	10.22454647	7.728188316	7.545426311	4.758262342	9.368522779	3.654153025	2.522793095	4.695892827	4.456008639	5.009176274	7.337780071	6.410361814	5.880629419	4.283867298	11.88399479	5.593615312	5.094181953	3.497482795	3.284987967	6.451123688	7.55260925	7.054762299	6.829300796	9.056695447	11.28199267	5.279389649	8.303863528	3.579039323	5.081030596	4.358403677	3.176725948	2.449546307	2.223861692	2.666866259	2.425590247	2.509520354	2.383414116	2.832809766	2.403620497	2.575813119	3.283049255	2.405714645	4.117879293	2.629994856	2.338170911	2.347375747	2.680118308	2.436047188	2.277305446
-2.910833333	10.26712294	7.76051203	7.568620087	4.776177704	9.40710357	3.674667579	2.54023368	4.706955334	4.461536818	5.012074496	7.366160754	6.42238107	5.90639222	4.295704344	11.91228902	5.620093461	5.103812843	3.500732827	3.304097771	6.487917509	7.585023141	7.092890035	6.840315613	9.094985549	11.3406541	5.289692205	8.319393089	3.593914389	5.084619727	4.37192456	3.194515302	2.460169265	2.233158689	2.674451607	2.431402682	2.522310447	2.39559135	2.845259882	2.412331188	2.585000187	3.299887264	2.41244445	4.134888591	2.635613464	2.346951789	2.351615204	2.687293948	2.443506753	2.286308289
-2.91	10.3082603	7.791851598	7.591312472	4.793693932	9.445127553	3.695031289	2.557548163	4.717622613	4.466453472	5.014435395	7.394118826	6.43408201	5.931288669	4.30721484	11.93924895	5.64601104	5.113098573	3.50371261	3.322937335	6.524038552	7.616435062	7.130327177	6.850754272	9.132550815	11.39815815	5.299423448	8.334028038	3.608419951	5.087670798	4.385147268	3.211774782	2.470662524	2.242220185	2.681651161	2.437151222	2.534938071	2.407655128	2.8574206	2.420786205	2.594025101	3.316089199	2.418991655	4.15145912	2.640987281	2.355510672	2.355688697	2.69425584	2.450731948	2.295097215
-2.909166667	10.34797168	7.822209232	7.613506442	4.810814027	9.482593237	3.71524376	2.574735953	4.727896276	4.470764445	5.016264324	7.421653514	6.445464217	5.955325188	4.318399391	11.96488159	5.671368027	5.12204065	3.506425195	3.34150676	6.559489204	7.646851272	7.16707531	6.860619506	9.169397465	11.45450467	5.308587688	8.34777576	3.622557154	5.090188513	4.398073529	3.228507742	2.481026447	2.25104726	2.688469084	2.442836208	2.547402432	2.419606183	2.86929274	2.428987173	2.602887221	3.331661106	2.425357711	4.167591524	2.646117072	2.36384864	2.35959782	2.701004148	2.457723778	2.303674027
-2.908333333	10.38627047	7.851587396	7.635205113	4.8275411	9.519499265	3.735304618	2.591796483	4.737778035	4.474475722	5.017566777	7.44876413	6.456527347	5.978508409	4.329258709	11.98919431	5.69616454	5.130640698	3.508873711	3.35980621	6.594271959	7.67627825	7.203136195	6.8699142	9.205531859	11.50969377	5.317189375	8.360643902	3.636327232	5.09217771	4.410705141	3.244717652	2.491261418	2.259641058	2.694909621	2.448457988	2.559702771	2.431445273	2.880877195	2.436935775	2.611585945	3.346609161	2.431544108	4.183286541	2.651003666	2.371966827	2.363344216	2.70753909	2.464483303	2.312040578
-2.9075	10.42317042	7.879988802	7.656411748	4.843878372	9.555844407	3.755213509	2.608729214	4.747269697	4.477593422	5.018348385	7.475450075	6.467271134	6.000845168	4.339793606	12.01219484	5.720400833	5.138900457	3.511061367	3.377835906	6.628389412	7.704722689	7.238511775	6.878641384	9.240960487	11.56372583	5.3252331	8.37264037	3.649731504	5.09364336	4.423043967	3.260408095	2.501367842	2.268002783	2.700977105	2.454016912	2.571838356	2.443173182	2.892174934	2.44463375	2.620120717	3.360939668	2.437552369	4.198545005	2.655647968	2.37986642	2.366929577	2.713860931	2.471011639	2.320198768
-2.906666667	10.45868553	7.907416406	7.677129746	4.859829167	9.591627563	3.774970099	2.625533628	4.756373161	4.480123798	5.018614915	7.501710832	6.477695387	6.022342501	4.350004999	12.03389128	5.744077295	5.14682178	3.512991446	3.395596125	6.66184426	7.732191488	7.273204167	6.886804232	9.275689966	11.61660151	5.332723594	8.383773323	3.662771377	5.094590562	4.435091938	3.27558277	2.511346147	2.276133701	2.706675945	2.459513336	2.583808489	2.454790716	2.903186999	2.452082886	2.628491021	3.374659052	2.443384058	4.213367848	2.660050947	2.387548658	2.370355642	2.719969988	2.477309953	2.328150541
-2.905833333	10.49283014	7.933873408	7.697362643	4.875396915	9.626847762	3.794574073	2.642209233	4.765090424	4.482073231	5.018372268	7.52754597	6.487799991	6.043007642	4.359893903	12.05429206	5.767194449	5.154406636	3.51466731	3.413087206	6.694639298	7.758691754	7.307215663	6.894406064	9.309727036	11.66832171	5.339665721	8.39405117	3.675448341	5.095024545	4.446851051	3.290245482	2.521196781	2.284035138	2.71201063	2.464947618	2.595612502	2.466298707	2.913914505	2.459285028	2.636696383	3.387773859	2.449040769	4.227756093	2.664213646	2.39501483	2.373624198	2.72586663	2.483379469	2.335897888
-2.905	10.52561882	7.959363253	7.717114115	4.890585148	9.661504157	3.814025131	2.658755561	4.773423571	4.48344823	5.017626473	7.552955141	6.497584907	6.062848019	4.369461438	12.07340599	5.789752955	5.161657106	3.516092393	3.430309541	6.726777415	7.784230791	7.340548731	6.901450339	9.343078552	11.71888762	5.34606448	8.403482569	3.687763973	5.094950662	4.458323365	3.304400147	2.530920211	2.291708481	2.716985725	2.470320121	2.607249759	2.477698008	2.924358638	2.466242069	2.644736371	3.40029075	2.454524131	4.24171086	2.668137172	2.402266277	2.376737077	2.731551272	2.489221459	2.343442842
-2.904166667	10.55706645	7.983889622	7.736387966	4.905397498	9.695596031	3.833322994	2.675172166	4.781374781	4.484255427	5.016383687	7.577938077	6.507050167	6.081871246	4.378708821	12.09124221	5.811753601	5.168575387	3.517270202	3.447263578	6.758261594	7.808816101	7.373206005	6.907940656	9.375751479	11.76830067	5.351924999	8.412076416	3.699719932	5.094374389	4.469511003	3.318050785	2.540516925	2.299155174	2.721605869	2.475631208	2.618719654	2.488989495	2.934520656	2.472955953	2.652610595	3.412216497	2.459835806	4.255233357	2.671822702	2.40930439	2.379696156	2.737024381	2.494837251	2.350787481
-2.903333333	10.58718817	8.007456437	7.755188136	4.919837697	9.729122786	3.852467396	2.691458626	4.788946321	4.484501575	5.014650191	7.602494594	6.516195883	6.100085125	4.387637371	12.10781019	5.83319731	5.175163783	3.518204313	3.463949819	6.789094905	7.832455379	7.405190291	6.91388075	9.407752887	11.81656258	5.357252537	8.419841848	3.711317958	5.093301323	4.480416148	3.331201522	2.549987425	2.306376722	2.725875772	2.480881245	2.630021613	2.500174065	2.944401886	2.479428674	2.660318707	3.423557983	2.464977487	4.268324889	2.675271479	2.416130606	2.382503355	2.74228647	2.50022822	2.35793392
-2.9025	10.61599938	8.030067854	7.77351869	4.93390957	9.762083952	3.871458086	2.707614542	4.796140546	4.484193543	5.012432388	7.626624587	6.525022237	6.117497641	4.396248503	12.12311974	5.854085135	5.181424714	3.518898373	3.480368823	6.819280506	7.855156504	7.436504562	6.919274493	9.439089945	11.86367529	5.362052476	8.426788233	3.722559874	5.091737178	4.491041044	3.343856582	2.559332236	2.313374684	2.729800213	2.4860706	2.641155091	2.511252634	2.954003726	2.48566227	2.6678604	3.434322196	2.469950897	4.280986846	2.678484814	2.422746411	2.385160638	2.747338102	2.505395793	2.364884317
-2.901666667	10.6435157	8.051728263	7.791383823	4.947617041	9.794479179	3.89029483	2.723639539	4.802959898	4.483338313	5.0097368	7.650328029	6.533529485	6.134116952	4.404543733	12.13718101	5.87441826	5.187360708	3.519356096	3.496521199	6.848821638	7.876927542	7.467151955	6.924125887	9.469769916	11.90964104	5.366330323	8.43292517	3.733447584	5.089687783	4.501387995	3.356020291	2.568551895	2.32015068	2.733384038	2.491199641	2.652119575	2.522226138	2.963327641	2.491658829	2.675235408	3.444516222	2.474757789	4.293220712	2.681464083	2.42915334	2.387670012	2.752179888	2.510341443	2.371640865
-2.900833333	10.66975305	8.072442284	7.808787853	4.960964121	9.826308236	3.908977403	2.739533263	4.809406903	4.481942981	5.006570063	7.673604971	6.541717958	6.149951392	4.412524671	12.15000444	5.894197995	5.192974403	3.519581261	3.512407608	6.877721623	7.897776734	7.497135769	6.928439066	9.499800149	11.95446229	5.370091705	8.43826248	3.743983071	5.08715908	4.511459362	3.36769707	2.577646957	2.326706383	2.736632157	2.496268735	2.662914581	2.533095531	2.972375164	2.497420481	2.682443506	3.45414725	2.479399943	4.305028056	2.684210727	2.43535297	2.390033523	2.756812484	2.515066695	2.378205798
-2.9	10.69472752	8.092214766	7.82573522	4.973954917	9.857571014	3.927505596	2.75529538	4.815484173	4.480014748	5.002938927	7.696455543	6.54958806	6.165009464	4.420193026	12.16160082	5.913425778	5.198268545	3.519577712	3.528028765	6.905983861	7.917712496	7.526459465	6.932218293	9.529188076	11.99814178	5.373342367	8.442810207	3.754168396	5.084157121	4.521257561	3.378891435	2.586617992	2.333043523	2.739549542	2.501278251	2.673539659	2.543861785	2.981147894	2.5029494	2.689484513	3.46322256	2.483879167	4.316410536	2.686726252	2.441346925	2.392253259	2.761236596	2.519573116	2.384581383
-2.899166667	10.71845548	8.111050784	7.842230485	4.986593619	9.888267521	3.945879209	2.770925583	4.821194401	4.477560919	4.998850251	7.718879948	6.557140264	6.179299837	4.4275506	12.17198123	5.932103176	5.203245987	3.519349355	3.543385433	6.933611827	7.936743415	7.555126661	6.935467956	9.557941205	12.0406825	5.37608817	8.446578608	3.764005697	5.080688065	4.530785064	3.389607996	2.595465585	2.339163884	2.742141225	2.506228557	2.683994384	2.554525888	2.989647496	2.508247805	2.696358284	3.471749521	2.488197295	4.327369897	2.689012228	2.447136874	2.394331345	2.765452973	2.523862325	2.390769922
-2.898333333	10.74095349	8.128955638	7.858278326	4.998884506	9.918397882	3.964098054	2.786423581	4.82654036	4.474588901	4.994310999	7.740878466	6.564375119	6.192831338	4.434599291	12.18115705	5.950231877	5.20790969	3.518900155	3.558478425	6.960609067	7.954878241	7.583141131	6.938192568	9.586067114	12.08208768	5.378335087	8.449578151	3.773497189	5.076758178	4.540044399	3.399851449	2.604190335	2.345069304	2.744412296	2.511120018	2.694278367	2.565088846	2.9978757	2.513317952	2.70306472	3.479735594	2.492356186	4.337907967	2.691070288	2.452724526	2.396269946	2.769462412	2.52793598	2.396773749
-2.8975	10.76223831	8.145934845	7.873883536	5.010831941	9.947962336	3.982161953	2.801789108	4.831524904	4.471106198	4.989328242	7.762451448	6.571293243	6.205612954	4.441341088	12.18913999	5.967813696	5.212262717	3.51823414	3.573308603	6.9869792	7.972125884	7.610506803	6.940396761	9.613573447	12.1223608	5.3800892	8.45181951	3.782645163	5.072373825	4.549038143	3.409626581	2.612792851	2.350761673	2.746367897	2.515952998	2.704391244	2.575551677	3.005834297	2.518162139	2.709603758	3.487188318	2.496357724	4.34802666	2.692902126	2.458111635	2.398071263	2.773265755	2.531795788	2.402595232
-2.896666667	10.78232692	8.161994144	7.88905102	5.022440368	9.976961238	4.000070735	2.817021915	4.836150965	4.467120407	4.983909148	7.783599321	6.577895327	6.217653821	4.447778073	12.19594202	5.984850568	5.21630824	3.51735539	3.587876876	7.01272591	7.988495412	7.637227756	6.942085289	9.640467904	12.1615056	5.3813567	8.453313559	3.791451983	5.067541473	4.557768928	3.418938263	2.621273757	2.356242936	2.748013224	2.520727861	2.714332685	2.585915414	3.013525143	2.522782702	2.715975378	3.494115315	2.500203813	4.357727972	2.6945095	2.463299995	2.399737533	2.776863888	2.535443495	2.408236766
-2.895833333	10.80123649	8.177139487	7.903785796	5.033714309	10.00539505	4.017824239	2.832121778	4.840421548	4.462639219	4.978060982	7.80432258	6.584182129	6.228963227	4.453912421	12.2015754	6.00134455	5.220049528	3.516268044	3.6021842	7.037852943	8.003996042	7.663308218	6.943263021	9.66675824	12.19952604	5.382143883	8.45407137	3.799920086	5.062267684	4.566239433	3.427791447	2.629633688	2.361515085	2.749353526	2.525444964	2.724102387	2.596181105	3.020950155	2.527182015	2.722179598	3.50052428	2.503896381	4.367013981	2.695894228	2.46829144	2.401271028	2.780257742	2.538880894	2.413700779
-2.895	10.81898436	8.19137704	7.918092986	5.044658367	10.03326436	4.03542231	2.84708849	4.844339736	4.457670409	4.971791107	7.824621792	6.590154482	6.2395506	4.459746394	12.20605269	6.017297819	5.223489955	3.514976294	3.616231576	7.06236411	8.018637138	7.688752562	6.943934942	9.692452259	12.23642636	5.382457145	8.454104204	3.808051982	5.056559116	4.574452387	3.436191168	2.63787329	2.366580167	2.750394094	2.530104665	2.733700078	2.606349809	3.028111309	2.531362486	2.728216478	3.506422984	2.507437377	4.375886846	2.697058188	2.473087842	2.402674054	2.78344829	2.542109815	2.418989722
-2.894166667	10.83558807	8.204713177	7.93197782	5.055277218	10.06056984	4.052864799	2.861921864	4.847908684	4.452221838	4.965106971	7.844497593	6.595813285	6.249425511	4.465282344	12.20938669	6.032712671	5.226632995	3.513484381	3.630020051	7.086263278	8.032428205	7.713565306	6.944106148	9.717557802	12.27221101	5.38230298	8.453423509	3.815850251	5.050422516	4.582410566	3.444142537	2.645993217	2.371440275	2.751140268	2.534707315	2.743125517	2.616422595	3.035010642	2.53532656	2.734086117	3.511819262	2.510828768	4.384348805	2.698003317	2.477691113	2.40394895	2.786436551	2.545132131	2.424106076
-2.893333333	10.85106531	8.21715448	7.945445629	5.06557561	10.0873123	4.070151563	2.876621733	4.851131619	4.446301446	4.958016115	7.863950687	6.601159506	6.258597662	4.470522711	12.21159051	6.047591516	5.22948222	3.5117966	3.643550713	7.109554371	8.045378887	7.737751108	6.943781843	9.742082751	12.3068847	5.38168798	8.452040913	3.823317543	5.043864722	4.590116793	3.451650741	2.653994135	2.376097553	2.751597431	2.539253264	2.75237849	2.626400546	3.041650247	2.539076712	2.739788651	3.516721018	2.514072542	4.392402174	2.698731611	2.482103202	2.405098086	2.789223583	2.547949753	2.429052345
-2.8925	10.86543392	8.228707734	7.958501846	5.075558364	10.11349263	4.087282464	2.89118795	4.854011836	4.439917252	4.950526161	7.882981845	6.606194183	6.267076891	4.475470022	12.21267748	6.061936883	5.232041299	3.509917292	3.656824696	7.132241367	8.057498957	7.761314767	6.942967342	9.766035014	12.34045235	5.380618831	8.449968221	3.830456576	5.036892657	4.597573934	3.458721039	2.661876716	2.380554191	2.751771003	2.543742856	2.761458814	2.636284752	3.048032276	2.542615452	2.745324259	3.521136215	2.517170701	4.400049345	2.699245123	2.486326092	2.406123864	2.791810488	2.55056463	2.433831057
-2.891666667	10.8787119	8.239379925	7.971152	5.085230369	10.13911184	4.104257368	2.905620385	4.856552701	4.433077347	4.942644813	7.901591905	6.610918421	6.274873158	4.480126886	12.2126612	6.075751412	5.234313997	3.507850843	3.669843173	7.154328293	8.06879832	7.784261214	6.941668062	9.789422526	12.37291914	5.379102305	8.447217408	3.837270137	5.029513326	4.6047849	3.465358763	2.669641642	2.384812427	2.751666446	2.548176431	2.770366334	2.646076313	3.054158934	2.545945318	2.750693154	3.525072873	2.520125267	4.407292789	2.699545962	2.490361804	2.407028714	2.794198411	2.552978748	2.438444761
-2.890833333	10.89091741	8.249178235	7.983401715	5.094596578	10.16417104	4.121076142	2.919918928	4.858757643	4.425789893	4.934379853	7.919781767	6.615333392	6.281996546	4.484495999	12.21155551	6.089037857	5.236304175	3.505601686	3.682607359	7.175819224	8.079287	7.806595517	6.939889522	9.81225324	12.40429046	5.377145266	8.443800613	3.843761077	5.021733816	4.611752644	3.47156931	2.6772896	2.388874546	2.751289255	2.552554321	2.779100928	2.655776338	3.060032485	2.549068879	2.755895591	3.528539067	2.522938276	4.414135048	2.699636297	2.494212389	2.407815094	2.796388534	2.555194132	2.442896028
-2.89	10.90206871	8.258110043	7.995256707	5.103662012	10.18867144	4.137738657	2.934083486	4.860630161	4.418063119	4.925739136	7.937552396	6.619440336	6.288457257	4.488580138	12.20937451	6.101799084	5.238015784	3.503174295	3.695118509	7.196718283	8.088975141	7.828322871	6.937637342	9.834535121	12.43457197	5.374754659	8.439730139	3.849932313	5.01356129	4.618480158	3.477358145	2.684821286	2.392742877	2.750644958	2.556876855	2.787662497	2.665385943	3.065655243	2.551988731	2.760931862	3.531542922	2.525611778	4.420578739	2.699518346	2.497879935	2.408485492	2.798382081	2.557212839	2.447187448
-2.889166667	10.91218422	8.266182917	8.006722784	5.11243175	10.21261435	4.154244786	2.948113983	4.862173812	4.409905317	4.916730591	7.954904822	6.623240558	6.294265605	4.492382162	12.20613252	6.114038064	5.239452869	3.500573184	3.707377916	7.217029632	8.097873001	7.849448601	6.934917239	9.856276143	12.4637695	5.371937513	8.435018438	3.855786826	5.005002987	4.624970475	3.482730794	2.692237398	2.396419793	2.749739117	2.561144357	2.796050977	2.674906248	3.071029574	2.554707498	2.765802296	3.53409261	2.528147837	4.426626551	2.699194385	2.50136656	2.409042419	2.800180316	2.559036962	2.451321629
-2.888333333	10.92128244	8.273404614	8.017805838	5.120910931	10.23600119	4.1705944	2.962010364	4.863392219	4.401324838	4.907362213	7.971840132	6.626735429	6.299432013	4.495905008	12.20184406	6.125757881	5.240619562	3.497802909	3.71938691	7.236757476	8.105990945	7.869978157	6.931735023	9.877484281	12.49188915	5.368700933	8.429678116	3.861327659	4.996066218	4.631226665	3.487692845	2.699538642	2.399907711	2.748577318	2.565357141	2.804266329	2.684338382	3.076157899	2.557227827	2.77050726	3.536196346	2.530548528	4.432281242	2.698666744	2.504674413	2.409488413	2.801784542	2.560668626	2.455301195
-2.8875	10.929382	8.279783073	8.028511847	5.129104754	10.25883347	4.186787374	2.975772588	4.864289062	4.392330091	4.897642062	7.988359477	6.629926384	6.303967007	4.499151694	12.19652392	6.136961722	5.241520084	3.494868059	3.731146858	7.255906057	8.113339445	7.889917108	6.928096598	9.898167506	12.51893722	5.365052102	8.42372192	3.866557916	4.986758363	4.637251836	3.492249944	2.706725728	2.40320909	2.747165176	2.569515516	2.812308544	2.693683477	3.081042684	2.559552391	2.775047158	3.537862382	2.532815939	4.437545641	2.697937801	2.507805672	2.409826035	2.8031961	2.562109988	2.459128787
-2.886666667	10.93650164	8.285326417	8.03884687	5.13701847	10.28111278	4.202823577	2.98940063	4.864868081	4.382929538	4.887578258	8.004464066	6.632814924	6.307881213	4.502125313	12.19018706	6.147652878	5.242158743	3.49177326	3.742659164	7.274479652	8.119929069	7.909271147	6.924007957	9.918333782	12.54492024	5.360998273	8.417162737	3.871480761	4.977086866	4.64304913	3.496407792	2.713799368	2.406326431	2.745508328	2.573619785	2.820177641	2.702942669	3.085686447	2.561683886	2.779422432	3.53909901	2.534952167	4.442422646	2.697009988	2.510762545	2.41005787	2.804416367	2.563363238	2.462807058
-2.885833333	10.94266016	8.290042945	8.048817046	5.144657382	10.30284082	4.218702882	3.002894484	4.865133072	4.373131688	4.877178981	8.020155165	6.635402613	6.311185355	4.504829033	12.18284866	6.157834745	5.242539931	3.48852317	3.753925263	7.292482572	8.125770482	7.928046079	6.91947518	9.937991056	12.56984496	5.356546771	8.410013587	3.876099419	4.967059239	4.648621724	3.500172144	2.720760278	2.409262273	2.743612432	2.577670243	2.827873669	2.712117097	3.090091753	2.563625026	2.783633557	3.539914551	2.536959319	4.446915218	2.695885789	2.513547268	2.410186524	2.805446761	2.564430594	2.466338674
-2.885	10.94787648	8.293941132	8.058428587	5.152026845	10.32401939	4.234425155	3.016254159	4.865087886	4.362945098	4.866452464	8.035434098	6.637691077	6.313890243	4.507266098	12.17452409	6.167510818	5.24266812	3.48512248	3.764946628	7.309919157	8.130874438	7.946247825	6.914504431	9.957147255	12.59371833	5.351704986	8.402287616	3.880417169	4.95668305	4.653972826	3.503548804	2.727609176	2.412019199	2.741483168	2.581667175	2.835396705	2.721207905	3.094261212	2.56537855	2.787681047	3.540317355	2.53883951	4.451026388	2.694567733	2.516162101	2.410214621	2.806288731	2.565314304	2.469726313
-2.884166667	10.95216956	8.29702962	8.067687783	5.15913226	10.34465037	4.249990263	3.029479678	4.864736428	4.352378367	4.855406992	8.050302246	6.639682006	6.316006776	4.509439822	12.16522894	6.176684693	5.242547866	3.481575909	3.775724762	7.326793777	8.135251778	7.963882414	6.909101957	9.975810281	12.61654751	5.346480372	8.393998094	3.884437348	4.945965929	4.659105677	3.506543625	2.734346781	2.414599826	2.739126227	2.585610862	2.842746852	2.730216234	3.098197479	2.566947211	2.79156545	3.5403158	2.540594862	4.454759247	2.693058401	2.518609333	2.410144808	2.806943768	2.566016643	2.472972663
-2.883333333	10.95555846	8.299317221	8.076600991	5.165979077	10.36473572	4.265398066	3.042571083	4.864082654	4.341440133	4.844050896	8.064761044	6.641377151	6.317545934	4.511353592	12.15497893	6.185360063	5.242183801	3.477888202	3.786261197	7.343110825	8.13891342	7.980955986	6.903274082	9.993988007	12.6383399	5.340880442	8.385158404	3.888163348	4.934915558	4.664023547	3.509162506	2.740973816	2.417006811	2.73654732	2.589501572	2.849924244	2.73914323	3.101903254	2.568333784	2.79528735	3.539918281	2.542227502	4.458116951	2.691360421	2.520891275	2.409979749	2.807413392	2.566539913	2.476080419
-2.8825	10.95806226	8.30081291	8.085174638	5.172572784	10.3842775	4.280648423	3.055528427	4.863130568	4.330139069	4.832392553	8.07881198	6.642778324	6.318518776	4.513010863	12.14379	6.193540716	5.241580635	3.474064133	3.796557501	7.35887472	8.141870363	7.997474781	6.897027209	10.01168827	12.65910308	5.334912769	8.375782043	3.891598615	4.923539673	4.668729736	3.51141139	2.747490999	2.419242847	2.733752165	2.593339569	2.856929042	2.747990036	3.105381278	2.569541057	2.798847366	3.539133214	2.543739564	4.461102717	2.689476464	2.523010261	2.409722124	2.807699162	2.566886444	2.479052284
-2.881666667	10.95970013	8.301525821	8.093415215	5.178918915	10.40327787	4.295741187	3.068351779	4.861884226	4.318483881	4.820440381	8.092456597	6.643887396	6.31893643	4.514415158	12.13167824	6.201230537	5.240743153	3.470108496	3.806615265	7.374089901	8.144133672	8.013445144	6.890367814	10.02891886	12.67884483	5.328584979	8.365882611	3.894746646	4.911846058	4.673227568	3.513296257	2.753899054	2.421310663	2.730746492	2.597125105	2.863761434	2.756757797	3.108634335	2.570571835	2.80224615	3.537969031	2.545133186	4.463719822	2.68740925	2.524968651	2.409374629	2.807802669	2.567058587	2.481890968
-2.880833333	10.96049126	8.301465246	8.101329276	5.185023037	10.42173904	4.310676204	3.081041224	4.860347728	4.306483304	4.808202834	8.105696487	6.644706302	6.318810096	4.515570066	12.1186599	6.208433499	5.239676211	3.466026109	3.816436113	7.388760827	8.145714484	8.028873516	6.883302445	10.04568753	12.69757315	5.32190475	8.355473808	3.897610989	4.899842546	4.677520397	3.514823129	2.760198698	2.423213022	2.727536038	2.600858423	2.870421638	2.765447654	3.111665247	2.571428934	2.805484388	3.536434173	2.546410509	4.4659716	2.685161542	2.526768821	2.408939975	2.807725536	2.56705872	2.484599184
-2.88	10.96045487	8.300640626	8.108923433	5.190890758	10.43966333	4.325453316	3.09359686	4.858525218	4.294146096	4.795688402	8.118533295	6.645237031	6.318151034	4.516479242	12.1047514	6.215153671	5.238384737	3.461821807	3.826021694	7.402891972	8.146623995	8.043766434	6.875837718	10.06200197	12.71529622	5.314879806	8.344569428	3.900195243	4.88753701	4.681611598	3.515998062	2.766390651	2.42495272	2.724126545	2.604539759	2.876909898	2.774060747	3.114476875	2.572115186	2.8085628	3.534537089	2.547573675	4.467861444	2.682736146	2.528413171	2.408420887	2.807469421	2.566889241	2.487179649
-2.879166667	10.95961023	8.299061553	8.116204358	5.196527717	10.45705313	4.340072358	3.106018796	4.856420885	4.281481038	4.782905605	8.130968716	6.645481633	6.316970567	4.5171464	12.08996927	6.221395206	5.236873727	3.457500445	3.835373684	7.416487828	8.146873459	8.058130529	6.867980316	10.07786982	12.73202243	5.307517919	8.333183352	3.902503055	4.874937368	4.685504572	3.516827146	2.77247563	2.426532586	2.720523757	2.608169337	2.883226486	2.782598214	3.117072117	2.572633432	2.811482141	3.532286233	2.548624829	4.469392802	2.68013591	2.529904119	2.407820103	2.807036012	2.566552571	2.489635082
-2.878333333	10.9579766	8.296737764	8.123178774	5.201939586	10.47391092	4.354533157	3.118307157	4.854038958	4.268496932	4.76986299	8.14300449	6.645442216	6.315280071	4.51757532	12.07433021	6.227162347	5.235148243	3.453066893	3.844493782	7.429552896	8.146474184	8.071972516	6.859736985	10.09329867	12.74776035	5.299826903	8.321329545	3.904538117	4.862051573	4.68920274	3.517316499	2.778454348	2.427955482	2.716733417	2.611747373	2.889371702	2.791061187	3.119453907	2.572986523	2.814243195	3.529690061	2.549566116	4.470569177	2.677363723	2.531244099	2.407140368	2.806427028	2.566051153	2.491968203
-2.8775	10.95557327	8.293679137	8.129853457	5.207132064	10.49023924	4.368835535	3.13046208	4.851383706	4.255202591	4.756569128	8.15464241	6.645120942	6.313090971	4.517769838	12.05785105	6.232459421	5.23321341	3.448526035	3.853383715	7.442091689	8.145437526	8.085299202	6.851114534	10.10829603	12.76251874	5.291814609	8.309022045	3.90630417	4.848887616	4.692709544	3.51747227	2.784327515	2.429224298	2.712761269	2.615274072	2.895345872	2.799450796	3.121625216	2.57317732	2.81684678	3.526757026	2.55039968	4.471394124	2.674422514	2.532435566	2.406384442	2.805644219	2.565387445	2.494181732
-2.876666667	10.95241953	8.289895685	8.13623523	5.212110879	10.50604071	4.382979302	3.142483714	4.848459437	4.241606841	4.743032612	8.165884311	6.644520034	6.310414741	4.517733849	12.04054873	6.237290838	5.231074417	3.443882766	3.862045229	7.45410873	8.143774885	8.098117471	6.842119828	10.12286933	12.77630657	5.283488927	8.296274966	3.907804995	4.835453519	4.696028446	3.517300634	2.79009584	2.430341955	2.708613052	2.61874963	2.901149351	2.807768164	3.123589044	2.573208691	2.819293746	3.523495575	2.551127663	4.471871251	2.671315252	2.533480988	2.405555092	2.804689364	2.564563928	2.496278385
-2.875833333	10.94853466	8.285397557	8.142330963	5.216881781	10.52131805	4.396964263	3.154372222	4.845270494	4.227718517	4.729262051	8.176732077	6.643641765	6.307262893	4.517471303	12.0224403	6.241661091	5.22873651	3.439141992	3.870480094	7.465608548	8.141497701	8.110434291	6.832759789	10.13702595	12.78913295	5.274857778	8.283102482	3.90904442	4.821757333	4.699162924	3.516807786	2.795760023	2.431311403	2.704294497	2.62217423	2.90678252	2.816014409	3.125348426	2.573083509	2.821584973	3.519914148	2.551752207	4.472004213	2.668044943	2.534382846	2.40465509	2.803564272	2.563583098	2.498260876
-2.875	10.94393792	8.28019503	8.148147568	5.221450545	10.53607403	4.410790213	3.166127776	4.841821254	4.213546459	4.715266068	8.187187636	6.642488467	6.303646979	4.516986205	12.00354293	6.245574751	5.226204994	3.434308627	3.8786901	7.476595675	8.138617449	8.122256704	6.823041393	10.15077318	12.8010072	5.265929114	8.269518829	3.910026312	4.807807138	4.702116475	3.515999946	2.801320765	2.432135617	2.699811328	2.625548049	2.912245788	2.824190644	3.126906427	2.572804654	2.823721372	3.516021171	2.552275448	4.471796718	2.664614629	2.53514364	2.403687219	2.80227078	2.562447468	2.500131916
-2.874166667	10.93864857	8.274298506	8.153691998	5.225822963	10.55031148	4.424456936	3.17775056	4.838116128	4.199099508	4.701053297	8.197252957	6.641062523	6.299578582	4.516282614	11.9838739	6.249036468	5.223485227	3.429387591	3.886677059	7.487074647	8.135145636	8.133591825	6.812971665	10.16411821	12.81193882	5.256710914	8.255538297	3.910754578	4.793611038	4.704892609	3.51488335	2.806778757	2.4328176	2.695169258	2.628871249	2.917539589	2.832297972	3.128266141	2.572375009	2.825703886	3.511825057	2.552699519	4.471252518	2.661027388	2.535765878	2.402654264	2.800810751	2.561159566	2.501894209
-2.873333333	10.93268582	8.26771851	8.158971241	5.230004847	10.56403334	4.437964209	3.189240771	4.834159557	4.184386503	4.68663238	8.206930057	6.639366371	6.295069314	4.515364636	11.96345057	6.252050967	5.220582622	3.424383806	3.894442799	7.497050003	8.131093794	8.144446839	6.80255768	10.17706816	12.82193746	5.247211181	8.241175223	3.911233166	4.779177158	4.707494853	3.51346425	2.812134686	2.433360381	2.690373988	2.632143985	2.922664386	2.840337491	3.129430691	2.57179746	2.827533485	3.507334201	2.553026549	4.470375413	2.657286333	2.536252081	2.401559015	2.799186078	2.559721933	2.503550454
-2.8725	10.92606885	8.260465683	8.163992323	5.234002021	10.57724258	4.451311795	3.200598615	4.829956014	4.16941628	4.67201196	8.21622099	6.6374025	6.29013081	4.51423643	11.94229038	6.254623048	5.217502639	3.419302201	3.901989168	7.506526279	8.126473478	8.154828999	6.791806558	10.18963004	12.83101295	5.237437939	8.226443985	3.911466059	4.764513641	4.709926742	3.511748912	2.817389234	2.433767013	2.685431203	2.6353664	2.927620669	2.84831029	3.130403224	2.571074896	2.82921117	3.502556974	2.55325866	4.469169245	2.65339461	2.536604781	2.400404265	2.797398677	2.558137126	2.505103339
-2.871666667	10.91881682	8.25255078	8.168762297	5.237820324	10.58994225	4.464499451	3.211824307	4.825509997	4.154197664	4.657200685	8.225127854	6.635173453	6.284774727	4.512902198	11.92041087	6.256757583	5.214250787	3.4141477	3.909318029	7.51550801	8.121296261	8.16474562	6.780725462	10.20181079	12.8391753	5.22739923	8.211358999	3.911457277	4.749628646	4.712191827	3.509743614	2.822543074	2.43404057	2.680346571	2.638538626	2.932408952	2.856217448	3.131186915	2.570210203	2.830737971	3.497501725	2.553397967	4.467637901	2.649355396	2.536826518	2.399192809	2.795450491	2.556407712	2.506555547
-2.870833333	10.91094882	8.243984666	8.17328825	5.241465606	10.60213548	4.477526921	3.222918075	4.820826032	4.13873947	4.642207196	8.233652786	6.63268182	6.279012734	4.511366191	11.89782962	6.258459513	5.210832619	3.40892523	3.916431264	7.523999725	8.115573729	8.174204077	6.769321595	10.21361722	12.84643466	5.21710311	8.19593471	3.911210873	4.734530349	4.714293666	3.507454642	2.827596875	2.434184151	2.675125742	2.641660783	2.937029777	2.864060035	3.131784962	2.56920627	2.832114945	3.492176776	2.553446577	4.465785309	2.645171902	2.536919844	2.397927443	2.793343488	2.554536269	2.507909746
-2.87	10.90248387	8.234778311	8.177577291	5.244943722	10.61382544	4.490393936	3.233880153	4.815908667	4.123050501	4.627040131	8.241797963	6.629930245	6.272856514	4.509632702	11.8745643	6.259733849	5.207253732	3.403639711	3.923330766	7.53200595	8.109317479	8.183211803	6.757602199	10.22505605	12.85280137	5.20655765	8.180185591	3.910730935	4.719226931	4.716235827	3.504888288	2.832551294	2.434200874	2.669774343	2.644732983	2.941483714	2.871839113	3.132200587	2.568065982	2.833343176	3.486590418	2.553406592	4.463615437	2.640847365	2.536887313	2.39661096	2.79107966	2.552525386	2.509168598
-2.869166667	10.89344095	8.224942786	8.181636554	5.248260537	10.62501538	4.503100219	3.244710788	4.810762476	4.107139538	4.611708117	8.249565599	6.626921418	6.266317754	4.507706063	11.85063263	6.260585668	5.203519762	3.398296061	3.930018445	7.539531202	8.102539112	8.191776283	6.745574549	10.23613389	12.8582859	5.195770927	8.16412613	3.910021583	4.703726585	4.718021886	3.50205085	2.837406985	2.434093879	2.66429798	2.647755325	2.945771356	2.879555729	3.13243703	2.566792223	2.834423779	3.480750908	2.553280102	4.461132291	2.636385053	2.53673149	2.395246154	2.788661021	2.550377661	2.510334747
-2.868333333	10.88383896	8.214489259	8.185473195	5.251421916	10.63570861	4.51564548	3.255410232	4.805392053	4.091015343	4.59621977	8.256957947	6.62365808	6.259408146	4.505590651	11.82605236	6.261020112	5.199636383	3.392899187	3.936496223	7.54657999	8.095250232	8.199905054	6.733245957	10.24685723	12.86289887	5.184751026	8.147770831	3.909086965	4.688037509	4.719655424	3.498948627	2.842164591	2.433866324	2.658702233	2.650727897	2.949893325	2.887210924	3.132497554	2.565387871	2.835357891	3.474666468	2.553069186	4.458339916	2.631788262	2.536454943	2.393835815	2.786089608	2.548095699	2.511410829
-2.8675	10.87369672	8.203428992	8.189094386	5.254433728	10.64590848	4.528029417	3.265978748	4.799802011	4.074686655	4.580583689	8.263977295	6.620143019	6.25213938	4.503290877	11.80084131	6.261042383	5.195609301	3.387453991	3.942766033	7.553156812	8.087462439	8.2076057	6.720623763	10.25723244	12.86665109	5.173506035	8.131134205	3.90793126	4.672167902	4.721140028	3.495587915	2.846824746	2.433521385	2.652992654	2.653650778	2.953850269	2.894805722	3.13238544	2.563855801	2.836146679	3.468345281	2.552775916	4.455242391	2.627060313	2.536060244	2.39238273	2.783367483	2.545682115	2.512399459
-2.866666667	10.86303297	8.191773336	8.192507314	5.257301839	10.65561842	4.540251715	3.276416607	4.793996981	4.058162185	4.564808455	8.270625969	6.616379068	6.244523139	4.500811189	11.77501731	6.260657749	5.191444259	3.38196536	3.94882982	7.559266157	8.079187326	8.214885846	6.707715333	10.26726578	12.86955346	5.162044042	8.114230766	3.906558673	4.656125963	4.722479289	3.491975012	2.851388077	2.433062255	2.647174767	2.656524034	2.957642859	2.90234114	3.132103985	2.562198881	2.836791334	3.461795489	2.552402349	4.451843829	2.622204553	2.53554997	2.39088968	2.780496725	2.543139525	2.513303243
-2.865833333	10.85186635	8.179533727	8.19571918	5.260032114	10.66484192	4.55231205	3.286724085	4.787981611	4.041450614	4.548902626	8.276906328	6.612369109	6.236571097	4.498156069	11.74859824	6.259871532	5.187147025	3.376438171	3.95468954	7.564912498	8.070436478	8.221753161	6.694528063	10.27696339	12.87161708	5.150373133	8.097075024	3.904973435	4.639919891	4.723676798	3.488116208	2.8558552	2.432492141	2.641254065	2.659347721	2.961271795	2.909818179	3.131656505	2.560419971	2.837293071	3.455025187	2.551950533	4.448148378	2.617224352	2.534926698	2.389359439	2.777479435	2.540470556	2.514124764
-2.865	10.84021542	8.166721681	8.198737192	5.262630409	10.6735825	4.564210081	3.296901468	4.781760564	4.024560591	4.532874735	8.282820766	6.608116066	6.228294913	4.495330032	11.72160196	6.258689114	5.182723396	3.370877285	3.960347156	7.570100296	8.061221462	8.22821535	6.681069369	10.28633127	12.87285314	5.138501388	8.079681478	3.903179804	4.623557876	4.724736151	3.484017785	2.860226721	2.431814269	2.635236009	2.662121885	2.964737801	2.917237826	3.131046326	2.558521925	2.837653132	3.448042427	2.551422502	4.444160216	2.612123104	2.534193008	2.387794774	2.774317734	2.537677833	2.514866591
-2.864166667	10.8280986	8.153348792	8.201568568	5.265102577	10.68184375	4.575945459	3.306949049	4.775338516	4.007500728	4.516733288	8.288371711	6.60362291	6.21970623	4.492337622	11.69404639	6.257115932	5.178179192	3.365287547	3.965804641	7.574833994	8.05155383	8.234280152	6.667346687	10.29537529	12.87327299	5.12643688	8.062064615	3.901182057	4.607048104	4.725660942	3.479686018	2.864503238	2.431031875	2.629126022	2.66484656	2.968041629	2.924601058	3.130276793	2.556507587	2.83787278	3.440855207	2.550820274	4.439883551	2.606904225	2.533351479	2.386198445	2.771013762	2.53476399	2.515531272
-2.863333333	10.81553424	8.139426726	8.204220529	5.267454458	10.68962931	4.58751782	3.316867125	4.768720153	3.990279598	4.500486757	8.293561623	6.598892654	6.210816667	4.489183414	11.66594941	6.255157474	5.173520257	3.359673784	3.971063975	7.579118022	8.041445109	8.239955335	6.653367473	10.30410121	12.87288811	5.114187669	8.0442389	3.898984497	4.590398748	4.726454763	3.475127168	2.868685337	2.430148209	2.622929495	2.66752177	2.971184054	2.931908835	3.129351258	2.554379791	2.837953306	3.433471475	2.550145857	4.43532262	2.601571149	2.532404691	2.384573201	2.767569678	2.531731658	2.516121337
-2.8625	10.80254054	8.124967216	8.206700298	5.269691879	10.69694288	4.598926789	3.326656002	4.761910174	3.972905733	4.484143582	8.298392993	6.593928354	6.201637818	4.485872006	11.63732894	6.252819281	5.168752451	3.354040802	3.976127143	7.582956789	8.030906802	8.245248697	6.639139199	10.31251461	12.87171011	5.101761803	8.026218772	3.896591444	4.57361797	4.727121206	3.470347485	2.872773594	2.429166533	2.616651777	2.670147528	2.974165877	2.939162104	3.128273087	2.552141358	2.83789602	3.425899125	2.549401241	4.430481687	2.596127333	2.531355221	2.38292178	2.763987657	2.528583473	2.516639294
-2.861666667	10.7891356	8.109982063	8.209015096	5.271820657	10.7037882	4.610171977	3.33631599	4.754913285	3.955387621	4.467712162	8.302868345	6.588733107	6.192181246	4.482408025	11.60820285	6.250106945	5.16388165	3.348393385	3.980996139	7.586354686	8.019950384	8.250168059	6.624669347	10.32062097	12.86975072	5.089167312	8.008018639	3.894007238	4.556713914	4.727663857	3.4653532	2.876768573	2.428090117	2.61029818	2.672723838	2.976987926	2.946361796	3.127045653	2.549795101	2.837702255	3.418145991	2.548588401	4.425365041	2.590576249	2.530205642	2.381246909	2.760269892	2.525322068	2.517087628
-2.860833333	10.77533739	8.094483124	8.211172142	5.273846588	10.71016906	4.621252982	3.345847406	4.747734198	3.937733702	4.451200859	8.306990234	6.583310054	6.182458481	4.478796118	11.57858902	6.247026104	5.158913745	3.342736293	3.985672958	7.589316084	8.008587293	8.254721262	6.609965415	10.32842562	12.8670218	5.076412208	7.989652872	3.891236237	4.539694709	4.728086299	3.460150527	2.88067083	2.426922244	2.603873972	2.67525069	2.979651053	2.953508828	3.12567234	2.547343817	2.837373368	3.41021985	2.547709298	4.419976997	2.584921387	2.528958526	2.379551301	2.756418593	2.52195008	2.517468803
-2.86	10.76116372	8.078482315	8.213178646	5.275775452	10.71608929	4.632169393	3.35525057	4.740377633	3.919952365	4.434617988	8.310761241	6.577662372	6.172481014	4.475040952	11.5485053	6.24358244	5.153854636	3.337074263	3.990159601	7.591845335	7.996828935	8.258916167	6.595034905	10.33593373	12.8635353	5.06350448	7.9711358	3.888282814	4.522568462	4.728392109	3.454745661	2.884480908	2.425666204	2.597384378	2.677728069	2.982156134	2.960604099	3.124156537	2.544790291	2.836910736	3.402128415	2.546765873	4.41432189	2.579166253	2.527616439	2.377837656	2.752435983	2.518470138	2.517785259
-2.859166667	10.74663228	8.061991602	8.215041813	5.277613007	10.72155277	4.642920781	3.364525809	4.732848313	3.902051947	4.417971821	8.314183979	6.571793278	6.162260298	4.471147217	11.5179695	6.239781683	5.148710231	3.331412	3.994458071	7.593946766	7.984686672	8.262760646	6.579885327	10.34315033	12.85930331	5.050452092	7.952481704	3.885151357	4.505343258	4.728584856	3.449144773	2.888199336	2.424325293	2.590834579	2.680155945	2.984504072	2.967648495	3.122501639	2.542137291	2.836315756	3.393879334	2.545760052	4.40840408	2.573314367	2.526181941	2.376108659	2.748324302	2.514884875	2.51803941
-2.858333333	10.73176061	8.045023001	8.216768834	5.279364988	10.72656345	4.65350671	3.373673452	4.725150962	3.88404073	4.401270576	8.317261091	6.565706031	6.151807735	4.467119616	11.48699941	6.235629602	5.143486444	3.325754185	3.998570375	7.595624684	7.972171825	8.266262586	6.564524196	10.35008032	12.85433803	5.037262982	7.933704811	3.881846268	4.488027156	4.728668101	3.44335401	2.891826636	2.422902815	2.584229708	2.682534282	2.986695795	2.974642884	3.120711044	2.539387572	2.835589847	3.38548019	2.544693742	4.402227944	2.567369262	2.524657588	2.374366978	2.744085804	2.511196915	2.518233646
-2.8575	10.7165661	8.027588569	8.218366887	5.281037108	10.73112527	4.663926728	3.382693834	4.717290308	3.865926938	4.384522423	8.319995244	6.559403922	6.141134683	4.46296287	11.45561276	6.231132008	5.13818919	3.320105464	4.00249852	7.596883369	7.959295668	8.269429879	6.548959028	10.35672841	12.84865175	5.023945055	7.914819289	3.878371958	4.470628187	4.728645397	3.437379493	2.895363316	2.421402079	2.577574851	2.684863032	2.988732253	2.981588117	3.118788156	2.536543872	2.834734446	3.376938496	2.543568832	4.395797879	2.561334485	2.523045925	2.372615264	2.739722755	2.507408881	2.51837033
-2.856666667	10.70106597	8.009700404	8.219843132	5.282635048	10.73524227	4.674180372	3.391587293	4.709271076	3.847718733	4.367735472	8.322389134	6.552890282	6.130252445	4.458681711	11.42382723	6.226294749	5.132824383	3.314470453	4.006244513	7.597727081	7.946069424	8.272270423	6.533197336	10.3630992	12.84225687	5.010506187	7.895839245	3.874732852	4.453154354	4.728520285	3.431227314	2.898809871	2.419826396	2.570875042	2.687142138	2.990614425	2.98848503	3.116736377	2.533608911	2.83375101	3.368261695	2.542387191	4.389118299	2.555213592	2.52134949	2.37085615	2.735237435	2.503523389	2.518451798
-2.855833333	10.6852773	7.99137064	8.221204712	5.284164463	10.73891849	4.684267168	3.400354169	4.701097991	3.829424216	4.350917779	8.324445483	6.546168477	6.119172267	4.454280886	11.39166046	6.22112371	5.127397935	3.308853733	4.009810363	7.598160051	7.932504264	8.274792117	6.517246634	10.36919711	12.83516588	4.996954216	7.876778713	3.87093338	4.435613625	4.728296296	3.424903536	2.902166785	2.418179083	2.564135265	2.689371533	2.992343312	2.995334439	3.114559114	2.530585391	2.832641016	3.359457154	2.541150669	4.382193633	2.549010149	2.519570815	2.369092249	2.730632135	2.499543052	2.518480357
-2.855	10.66921697	7.972611441	8.222458748	5.285630975	10.74215802	4.694186629	3.408994806	4.692775775	3.811051419	4.334077337	8.32616704	6.539241907	6.107905336	4.449765149	11.35913	6.215624812	5.12191575	3.303259848	4.013198075	7.598186487	7.9186113	8.27700286	6.501114428	10.37502639	12.82739138	4.983296944	7.857651657	3.866977981	4.418013935	4.727976946	3.418414188	2.905434531	2.416463459	2.557360452	2.691551143	2.993919939	3.002137146	3.112259769	2.527475995	2.831405956	3.350532168	2.539861097	4.375028327	2.542727731	2.517712417	2.367326155	2.725909157	2.495470471	2.518458286
-2.854166667	10.65290172	7.953434998	8.223612336	5.287040176	10.74496501	4.703938257	3.417509552	4.684309144	3.79260831	4.317222074	8.327556579	6.532114006	6.096462776	4.445139262	11.32625335	6.209804008	5.116383723	3.297693307	4.016409656	7.597810569	7.904401588	8.278910544	6.484808218	10.38059117	12.81894605	4.96954213	7.838471957	3.862871101	4.40036318	4.727565739	3.411765266	2.908613567	2.41468284	2.55055548	2.693680884	2.995345356	3.008893932	3.109841745	2.524283389	2.830047342	3.341493952	2.538520284	4.367626836	2.53636992	2.515776805	2.36556044	2.721070815	2.491308244	2.518387835
-2.853333333	10.63634809	7.933853526	8.224672546	5.288397618	10.74734361	4.713521542	3.425898753	4.675702809	3.774102783	4.300359853	8.328616897	6.524788241	6.084855642	4.440407992	11.29304792	6.203667281	5.11080774	3.292158577	4.019447109	7.59703645	7.889886119	8.280523055	6.468335494	10.38589538	12.80984265	4.955697494	7.819253412	3.85861719	4.382669221	4.727066164	3.40496273	2.911704341	2.412840547	2.543725168	2.695760661	2.996620639	3.015605562	3.10730844	2.521010215	2.828566702	3.332349643	2.537130018	4.35999363	2.529940305	2.513766476	2.363797652	2.716119433	2.487058957	2.518271222
-2.8525	10.61957245	7.913879259	8.22564642	5.289708818	10.74929805	4.722935964	3.434162762	4.666961475	3.755542661	4.283498468	8.329350817	6.51726811	6.073094922	4.435576113	11.25953105	6.197220645	5.105193667	3.286660085	4.022312433	7.595868256	7.87507582	8.281848266	6.451703733	10.39094282	12.80009403	4.941770707	7.80000973	3.854220699	4.364939871	4.726481695	3.398012499	2.914707287	2.410939898	2.536874281	2.697790375	2.997746885	3.022272782	3.104663248	2.517659096	2.82696558	3.323106297	2.535692066	4.352133189	2.52344248	2.511683914	2.362040318	2.711057343	2.482725188	2.518110636
-2.851666667	10.60259097	7.893524445	8.226540968	5.290979255	10.75083254	4.732180991	3.442301928	4.658089835	3.736935693	4.266645641	8.329761186	6.509557144	6.061191526	4.4306484	11.22571998	6.190470143	5.099547358	3.281202216	4.025007625	7.594310085	7.859981547	8.282894038	6.434920401	10.3957371	12.78971312	4.927769394	7.780754524	3.849686082	4.347182905	4.725815786	3.390920458	2.917622829	2.408984206	2.530007525	2.699769914	2.998725217	3.02889632	3.10190956	2.514232633	2.825245537	3.313770885	2.534208173	4.344049998	2.51688004	2.50953159	2.36029094	2.705886885	2.478309506	2.517908233
-2.850833333	10.58541964	7.872801344	8.227363167	5.292214364	10.75195139	4.741256081	3.450316606	4.649092576	3.718289548	4.249809018	8.329850872	6.501658903	6.049156291	4.425629625	11.19163185	6.183421839	5.093874643	3.275789311	4.027534676	7.592366008	7.844614088	8.283668213	6.417992946	10.40028168	12.77871291	4.913701132	7.761501308	3.845017796	4.329406048	4.725071878	3.383692445	2.920451374	2.406976786	2.523129544	2.701699164	2.999556782	3.035476887	3.099050756	2.510733405	2.823408148	3.304350297	2.532680063	4.335748556	2.510256587	2.507311959	2.358551994	2.700610409	2.473814465	2.517666136
-2.85	10.56807425	7.851722223	8.228119957	5.293419539	10.75265888	4.750160683	3.458207148	4.639974372	3.699611817	4.23299617	8.329622767	6.493576975	6.036999969	4.420524564	11.15728371	6.176081827	5.08818133	3.270425664	4.029895573	7.590040063	7.828984155	8.284178615	6.400928799	10.40457986	12.76710647	4.899573441	7.742263492	3.840220291	4.311616978	4.724253388	3.376334257	2.923193322	2.404920945	2.516244923	2.703577997	3.00024275	3.042015172	3.096090211	2.507163966	2.821455005	3.294851333	2.531109434	4.327233362	2.503575721	2.505027464	2.35682593	2.695230271	2.469242612	2.517386435
-2.849166667	10.55057039	7.83029935	8.228818241	5.294600127	10.75295938	4.758894234	3.465973909	4.630739884	3.68091001	4.216214587	8.329079786	6.485314977	6.024733233	4.415337985	11.1226925	6.168456219	5.082473201	3.265115522	4.032092298	7.587336263	7.813102384	8.284433042	6.383735368	10.40863476	12.75490694	4.88539379	7.723054375	3.835298021	4.293823325	4.723363717	3.368851646	2.925849056	2.402819986	2.509358185	2.705406282	3.000784315	3.04851185	3.09303129	2.503526849	2.819387711	3.285280707	2.529497964	4.318508924	2.496841044	2.50268053	2.355115172	2.689748833	2.464596478	2.517071189
-2.848333333	10.53292345	7.808544993	8.229464881	5.295761429	10.75285724	4.767456163	3.473617242	4.621393761	3.662191552	4.199471678	8.328224863	6.476876554	6.012366665	4.410074654	11.08787504	6.160551149	5.07675601	3.259863085	4.034126824	7.584258591	7.796979332	8.284439268	6.366420042	10.41244935	12.74212752	4.871169591	7.703887143	3.83025543	4.276032662	4.722406243	3.361250317	2.928418949	2.400677206	2.502473787	2.707183881	3.001182694	3.054967572	3.089877347	2.49982456	2.817207885	3.275645041	2.527847306	4.309579752	2.490056156	2.500273565	2.353422114	2.684168463	2.45987858	2.516722419
-2.8475	10.5151486	7.786471416	8.230066695	5.296908696	10.75235688	4.775845891	3.4811375	4.611940635	3.643463783	4.182774766	8.327060957	6.468265376	5.999910761	4.404739328	11.05284803	6.152372772	5.071035478	3.254672501	4.036001121	7.580810998	7.780625474	8.284205036	6.348990186	10.41602643	12.72878145	4.856908194	7.684774865	3.825096961	4.258252511	4.721384321	3.353535927	2.930903361	2.398495894	2.495596125	2.708910646	3.001439127	3.061382974	3.086631728	2.496059582	2.814917159	3.265950868	2.52615909	4.300450357	2.483224657	2.497808962	2.351749122	2.678491536	2.455091425	2.516342113
-2.846666667	10.4972608	7.764090872	8.230630458	5.29804713	10.75146272	4.784062829	3.488535037	4.602385124	3.624733957	4.166131089	8.325591043	6.459485139	5.987375921	4.399336758	11.01762806	6.143927256	5.065317294	3.249547865	4.037717147	7.576997408	7.764051199	8.283738059	6.331453135	10.4193686	12.71488203	4.84261689	7.665730483	3.819827049	4.240490335	4.720301287	3.345714081	2.933302639	2.39627933	2.488729527	2.710586426	3.00155488	3.067758672	3.083297761	2.492234372	2.812517177	3.256204628	2.524434922	4.291125255	2.476350141	2.495289094	2.350098531	2.67272043	2.450237501	2.515932222
-2.845833333	10.47927481	7.741415601	8.231162897	5.299181878	10.75017924	4.792106381	3.495810204	4.592731828	3.606009235	4.149547793	8.32381812	6.450539563	5.97477245	4.39387168	10.98223157	6.135220789	5.059607107	3.244493221	4.039276857	7.572821713	7.747266813	8.283046014	6.3138162	10.42247835	12.70044263	4.828302905	7.646766815	3.814450119	4.222753541	4.719160451	3.337790335	2.935617118	2.394030788	2.481878253	2.712211062	3.001531238	3.074095262	3.079878766	2.488351361	2.810009595	3.246412664	2.522676382	4.281608957	2.469436199	2.492716315	2.348472647	2.666857527	2.445319283	2.515494664
-2.845	10.46120516	7.718457828	8.231670689	5.300318035	10.74851091	4.799975941	3.502963352	4.582985326	3.587296689	4.133031936	8.321745206	6.441432391	5.962110555	4.388348822	10.94667488	6.126259569	5.05391053	3.239512557	4.040682193	7.568287775	7.73028253	8.282136538	6.29608666	10.42535795	12.68547664	4.813973403	7.627896543	3.808970589	4.205049471	4.717965096	3.329770191	2.937847122	2.391753528	2.475046499	2.713784391	3.001369511	3.080393322	3.076378045	2.484412952	2.80739608	3.236581227	2.520885027	4.271905974	2.462486417	2.490092961	2.346873743	2.660905212	2.440339228	2.515031318
-2.844166667	10.44306616	7.695229756	8.232160461	5.301460637	10.74646226	4.8076709	3.509994828	4.573150182	3.568603298	4.11659048	8.319375337	6.43216739	5.949400339	4.382772896	10.91097416	6.117049809	5.04823313	3.234609805	4.04193509	7.563399429	7.713108472	8.28101723	6.27827176	10.42800953	12.6699975	4.799635474	7.609132214	3.803392866	4.187385408	4.716718483	3.321659094	2.939992961	2.3894508	2.468238388	2.715306243	3.001071032	3.086653409	3.072798884	2.480421523	2.804678312	3.22671647	2.519062389	4.262020816	2.455504374	2.487421347	2.34530406	2.654865873	2.435299777	2.514544027
-2.843333333	10.42487189	7.671743562	8.232638784	5.302614664	10.74403783	4.815190639	3.51690498	4.563230936	3.549935944	4.10023029	8.31671157	6.422748345	5.936651802	4.377148599	10.87514543	6.107597733	5.042580431	3.22978884	4.043037474	7.558160476	7.695754672	8.279695645	6.260378715	10.43043505	12.65401868	4.785296145	7.590486235	3.797721342	4.169768569	4.715423846	3.313462437	2.942054935	2.387125842	2.461457976	2.716776444	3.000637157	3.092876065	3.069144555	2.476379423	2.80185798	3.216824447	2.517209973	4.251957986	2.448493641	2.484703767	2.343765804	2.648741901	2.430203353	2.514034594
-2.8425	10.4066362	7.648011397	8.233112175	5.303785035	10.74124219	4.822534535	3.523694152	4.553232107	3.531301415	4.083958135	8.313756978	6.413179065	5.923874837	4.37148061	10.83920457	6.09790957	5.036957908	3.225053476	4.043991259	7.552574688	7.678231062	8.27817929	6.242414701	10.43263628	12.63755369	4.770962366	7.571970864	3.791960399	4.152206105	4.71408439	3.305185551	2.94403333	2.384781878	2.454709248	2.718194815	3.000069262	3.099061809	3.065418309	2.472288973	2.798936782	3.206911112	2.515329262	4.241721984	2.441457779	2.481942494	2.342261149	2.642535687	2.42505236	2.513504789
-2.841666667	10.38837272	7.624045377	8.233587093	5.30497661	10.73807993	4.829701959	3.530362684	4.543158191	3.5127064	4.067780683	8.310514656	6.403463377	5.911079224	4.365773589	10.8031673	6.087991561	5.031370988	3.220407468	4.044798351	7.546645809	7.66054748	8.276475624	6.224386857	10.43461487	12.62061607	4.756641018	7.553598212	3.786114402	4.134705097	4.712703292	3.29683371	2.945928423	2.382422119	2.447996115	2.719561173	2.999368748	3.105211142	3.061623381	2.468152466	2.795916428	3.196982322	2.513421711	4.231317301	2.434400342	2.479139778	2.340792233	2.636249623	2.419849186	2.51295634
-2.840833333	10.37009484	7.599857584	8.234069937	5.306194181	10.73455568	4.836692278	3.536910916	4.53301366	3.494157488	4.051704498	8.306987714	6.393605124	5.898274635	4.360032175	10.76704917	6.077849951	5.025825041	3.215854509	4.045460642	7.540377551	7.642713664	8.274592055	6.206302284	10.43637225	12.60321936	4.742338901	7.535380235	3.7801877	4.117272556	4.711283701	3.288412129	2.947740476	2.380049759	2.441322419	2.720875331	2.998537036	3.111324547	3.057762983	2.463972167	2.792798635	3.18704383	2.511488748	4.220748421	2.427324869	2.476297847	2.339361157	2.629886102	2.414596196	2.512390936
-2.84	10.3518157	7.575460059	8.234567045	5.30744248	10.73067406	4.843504853	3.543339183	4.52280296	3.475661165	4.035736042	8.30317928	6.383608171	5.885470622	4.354260986	10.73086558	6.067490987	5.020325384	3.211398229	4.045980015	7.533773597	7.624739247	8.272535935	6.18816804	10.43790972	12.58537714	4.728062743	7.517328733	3.774184624	4.099915422	4.709828736	3.279925957	2.949469743	2.377667976	2.434691926	2.722137099	2.997575571	3.117402487	3.053840308	2.459750309	2.789585128	3.177101285	2.509531778	4.21001982	2.42023489	2.473418905	2.337969986	2.623447515	2.409295736	2.51181023
-2.839166667	10.33354823	7.550864799	8.23508469	5.30872617	10.72643974	4.850139043	3.549647815	4.512530514	3.457223817	4.019881669	8.2990925	6.373476395	5.872676622	4.348464613	10.69463173	6.056920923	5.014877276	3.207042194	4.04635834	7.526837601	7.606633764	8.270314559	6.169991139	10.4392284	12.56710301	4.71381919	7.499455341	3.768109488	4.08264056	4.708341484	3.271380283	2.951116465	2.375279933	2.42810833	2.723346282	2.996485818	3.123445408	3.049858528	2.455489097	2.786277642	3.167160235	2.507552179	4.199135963	2.41313392	2.470505131	2.33662075	2.616936254	2.403950132	2.511215833
-2.838333333	10.31530509	7.526083757	8.235629081	5.310049847	10.72185741	4.856594204	3.555837141	4.502200713	3.438851725	4.004147625	8.294730537	6.36321369	5.859901949	4.342647623	10.65836269	6.04614601	5.009485914	3.202789903	4.046597475	7.519573187	7.588406642	8.267935164	6.151778553	10.44032925	12.54841056	4.699614807	7.48177153	3.761966583	4.06545476	4.706825002	3.262780131	2.952680874	2.372888771	2.421575248	2.724502685	2.995269264	3.129453734	3.04582079	2.451190708	2.782877918	3.157226124	2.5055513	4.188101303	2.406025459	2.467558683	2.335315436	2.610354708	2.398561689	2.510609318
-2.8375	10.29709871	7.501128829	8.236206358	5.311418035	10.71693177	4.86286969	3.561907482	4.491817925	3.420551064	3.988540046	8.290096569	6.352823966	5.847155798	4.336814556	10.62207331	6.035172502	5.004156431	3.198644789	4.046699266	7.511983951	7.570067199	8.265404923	6.133537206	10.44121307	12.5293134	4.685456078	7.464288602	3.755760181	4.048364732	4.705282313	3.254130459	2.954163188	2.370497615	2.415096225	2.725606109	2.993927418	3.135427873	3.041730219	2.446857283	2.779387704	3.147304289	2.503530469	4.176920281	2.398912994	2.46458169	2.334055997	2.603705265	2.393132688	2.509992215
-2.836666667	10.27894126	7.476011863	8.236822593	5.31283519	10.71166755	4.868964852	3.567859159	4.481386485	3.402327903	3.973064956	8.285193792	6.342311143	5.834447236	4.330969923	10.58577827	6.024006648	4.998893897	3.194610217	4.046665545	7.504073459	7.551624649	8.262730944	6.115273973	10.4418805	12.50982513	4.671349401	7.447017684	3.74949453	4.03137711	4.703716409	3.245436158	2.955563618	2.368109569	2.408674725	2.726656354	2.992461809	3.141368215	3.037589914	2.442490939	2.775808753	3.137399961	2.501490982	4.165597324	2.391799993	2.461576258	2.332844342	2.596990307	2.387665389	2.509366018
-2.835833333	10.2608447	7.450744644	8.237483784	5.314305694	10.70606949	4.874879043	3.573692483	4.470910701	3.384188202	3.957728266	8.280025417	6.331679156	5.821785203	4.325118202	10.54949207	6.012654696	4.993703309	3.190689482	4.046498132	7.495845251	7.533088094	8.25992027	6.09699568	10.442332	12.48995935	4.657301089	7.429969727	3.743173854	4.014498445	4.702130247	3.236702051	2.956882363	2.365727714	2.402314141	2.727653217	2.990873987	3.14727513	3.033402948	2.438093756	2.772142827	3.127518266	2.499434113	4.154136844	2.384689907	2.458544463	2.331682344	2.590212217	2.38216203	2.508732178
-2.835	10.24282069	7.425338898	8.238195861	5.315833853	10.70014236	4.880611613	3.579407764	4.460394849	3.366137814	3.94253577	8.274594671	6.32093195	5.80917851	4.319263844	10.51322902	6.001122887	4.988589598	3.186885809	4.046198832	7.487302837	7.514466523	8.256979872	6.078709102	10.44256789	12.46972967	4.643317366	7.413155501	3.736802352	3.997735207	4.700526749	3.227932891	2.958119613	2.363355113	2.396017784	2.728596496	2.989165525	3.153148969	3.02917237	2.433667787	2.76839169	3.117664222	2.497361106	4.142543238	2.377586169	2.45548836	2.330571831	2.583373372	2.376624824	2.508092105
-2.834166667	10.22488067	7.399806284	8.238964676	5.3174239	10.69389095	4.886161914	3.585005305	4.449843171	3.348182479	3.927493146	8.268904795	6.31007348	5.796635836	4.31341126	10.4770032	5.989417457	4.983557619	3.183202352	4.045769438	7.478449701	7.495768813	8.253916651	6.060420959	10.44258834	12.44914967	4.629404368	7.396585593	3.730384195	3.981093779	4.698908803	3.219133362	2.959275547	2.360994803	2.38978889	2.729485987	2.987338013	3.158990068	3.024901199	2.429215051	2.764557114	3.107842737	2.49527318	4.130820885	2.370492192	2.452409972	2.329514592	2.576476144	2.37105596	2.507447169
-2.833333333	10.20703583	7.374158395	8.239796004	5.319079989	10.68732005	4.8915293	3.590485403	4.439259881	3.330327829	3.912605954	8.262959048	6.29910771	5.784165726	4.307564831	10.44082854	5.977544634	4.978612152	3.17964219	4.045211726	7.469289299	7.477003729	8.250737433	6.04213792	10.44239334	12.42823291	4.615568142	7.380270401	3.723923528	3.96458046	4.69727926	3.210308076	2.960350337	2.358649797	2.383630615	2.730321486	2.985393065	3.164798743	3.020592426	2.424737537	2.760640872	3.098058613	2.493171527	4.118974144	2.363411367	2.449311296	2.328512373	2.5695229	2.365457604	2.506798698
-2.8325	10.18929708	7.348406749	8.240695544	5.320806197	10.68043449	4.896713128	3.59584835	4.428649155	3.31257938	3.897879631	8.256760702	6.288038614	5.77177659	4.3017289	10.40471874	5.965510636	4.9737579	3.176208331	4.044527461	7.459825061	7.458179918	8.247448966	6.023866593	10.44198274	12.40699294	4.60181464	7.364220134	3.717424467	3.948201463	4.695640935	3.201461572	2.961344143	2.356323086	2.377546039	2.73110279	2.983332311	3.170575293	3.016249015	2.4202372	2.756644745	3.088316543	2.491057314	4.107007359	2.356347065	2.446194301	2.327566876	2.562516004	2.359831896	2.506147981
-2.831666667	10.1716751	7.32256279	8.241668915	5.32260652	10.67323909	4.901712755	3.60109443	4.418015138	3.294942538	3.883319495	8.250313042	6.276870171	5.7594767	4.29590777	10.36868728	5.953321672	4.968999485	3.172903707	4.04371839	7.450060392	7.439305909	8.244057922	6.005613532	10.44135625	12.38544329	4.588149722	7.348444805	3.710891096	3.931962909	4.693996606	3.192598317	2.96225712	2.354017632	2.371538159	2.731829695	2.981157405	3.176319999	3.011873898	2.415715965	2.752570513	3.078621108	2.488931679	4.094924849	2.349302633	2.443060928	2.326679761	2.55545781	2.354180951	2.505496263
-2.830833333	10.1541803	7.296637883	8.242721654	5.324484872	10.66573873	4.906527544	3.606223922	4.407361937	3.277422594	3.868930739	8.243619371	6.265606366	5.747274187	4.290105707	10.33274747	5.940983937	4.964341446	3.169731172	4.042786247	7.439998671	7.420390116	8.24057089	5.98738523	10.44051341	12.36359744	4.574579153	7.332954231	3.704327469	3.915870832	4.692349013	3.183722702	2.96308941	2.351736372	2.365609896	2.732502	2.978870017	3.182033127	3.007469976	2.411175724	2.748419963	3.068976781	2.486795734	4.082730915	2.342281396	2.439913088	2.325852643	2.548350668	2.348506858	2.504844749
-2.83	10.13682284	7.270643311	8.243859215	5.326445086	10.65793825	4.911156863	3.611237098	4.396693626	3.260024724	3.854718434	8.236683002	6.25425119	5.735177042	4.284326934	10.29691236	5.928503613	4.959788238	3.166693506	4.041732751	7.429643252	7.401440833	8.236994377	5.96918812	10.43945362	12.34146887	4.561108601	7.31775803	3.697737608	3.899931171	4.690700856	3.174839043	2.963841152	2.349482217	2.359764089	2.733119504	2.976471838	3.187714923	3.003040121	2.406618334	2.744194881	3.059387926	2.484650564	4.070429835	2.335286652	2.436752662	2.325087092	2.541196922	2.34281168	2.504194603
-2.829166667	10.11961263	7.244590272	8.245086969	5.328490911	10.64984255	4.915600085	3.616134223	4.38601424	3.242753989	3.840687523	8.229507264	6.242808639	5.723193112	4.278575635	10.26119483	5.915886867	4.95534423	3.163793411	4.040559606	7.418997464	7.382466233	8.233334805	5.951028574	10.43817614	12.31907099	4.547743638	7.302865614	3.691125498	3.884149773	4.689054798	3.165951581	2.964512474	2.347258047	2.354003498	2.733682008	2.973964579	3.193365618	2.99858717	2.402045624	2.739897058	3.049858794	2.48249723	4.058025861	2.328321674	2.433581503	2.324384634	2.533998905	2.337097454	2.503546945
-2.828333333	10.1025593	7.218489874	8.2464102	5.330626011	10.64145654	4.91985659	3.620915555	4.375327778	3.225615333	3.826842822	8.2220955	6.231282708	5.711330099	4.272855946	10.2256075	5.903139852	4.951013701	3.161033507	4.039268497	7.408064616	7.363474368	8.229598509	5.932912897	10.43668008	12.29641718	4.534489738	7.288286192	3.684495092	3.868532392	4.687413461	3.157064479	2.965103497	2.345066715	2.348330803	2.734189316	2.971349967	3.198985427	2.994113928	2.397459388	2.735528285	3.040393526	2.480336764	4.045523224	2.32138971	2.430401434	2.323746747	2.526758944	2.331366189	2.502902857
-2.8275	10.08567223	7.192353136	8.247834105	5.332853961	10.63278511	4.923925762	3.625581345	4.364638201	3.208613583	3.813189018	8.214451065	6.219677398	5.699595558	4.267171962	10.1901628	5.8902687	4.946800839	3.158416337	4.037861099	7.396847989	7.344473169	8.225791734	5.914847332	10.43496441	12.27352077	4.521352272	7.274028764	3.677850306	3.853084684	4.685779427	3.148181823	2.965614337	2.342911042	2.342748601	2.734641235	2.968629751	3.204574549	2.989623167	2.392861385	2.731090354	3.030996154	2.478170172	4.032926128	2.314493977	2.427214244	2.323174866	2.519479357	2.325619867	2.502263375
-2.826666667	10.06896055	7.166190978	8.249363792	5.335178253	10.62383321	4.927806999	3.630131834	4.353949429	3.191753451	3.799730672	8.206577327	6.207996709	5.687996897	4.261527729	10.15487292	5.877279527	4.94270974	3.155944364	4.036339067	7.385350847	7.325470444	8.221920636	5.896838056	10.43302797	12.25039505	4.508336512	7.260102116	3.671195019	3.837812208	4.684155238	3.13930762	2.966045102	2.34079382	2.33725941	2.735037574	2.965805696	3.210133165	2.985117624	2.388253345	2.726585058	3.021670596	2.475998435	4.020238751	2.307637667	2.424021696	2.322670376	2.512162453	2.319860444	2.501629499
-2.825833333	10.05243312	7.140014227	8.25100428	5.337602288	10.61460577	4.931499702	3.634567259	4.343265345	3.175039527	3.78647221	8.198477668	6.196244641	5.676541373	4.255927247	10.11974981	5.864178428	4.938744403	3.153619966	4.034704041	7.37357643	7.306473877	8.217991276	5.878891178	10.43086947	12.22705325	4.495447629	7.246514823	3.664533071	3.822720424	4.682543393	3.130445796	2.966395893	2.338717809	2.331865669	2.735378147	2.962879585	3.215661442	2.9806	2.383636963	2.722014191	3.012420663	2.473822507	4.007465244	2.300823941	2.420825519	2.322234615	2.504810533	2.314089846	2.501002182
-2.825	10.03609855	7.113833605	8.252760495	5.340129376	10.60510775	4.935003285	3.638887846	4.33258979	3.158476287	3.77341793	8.190155481	6.184425191	5.665236092	4.250374465	10.08480522	5.850971475	4.934908732	3.151445443	4.032957645	7.361527957	7.287491028	8.214009622	5.861012737	10.42848746	12.20350853	4.482690689	7.233275242	3.657868264	3.807814695	4.680946351	3.121600201	2.966666808	2.336685734	2.326569731	2.73566277	2.959853219	3.221159533	2.976072961	2.379013902	2.717379546	3.00325005	2.471643315	3.994609728	2.294055929	2.417627411	2.321868877	2.497425885	2.308309971	2.50038234
-2.824166667	10.01996518	7.087659731	8.254637271	5.342762739	10.59534412	4.938317174	3.643093815	4.321926566	3.142068084	3.760571994	8.181614172	6.172542356	5.654088009	4.244873286	10.05005065	5.837664719	4.93120653	3.149423009	4.031101488	7.349208629	7.268529333	8.209981546	5.843208702	10.4258804	12.17977399	4.470070655	7.220391513	3.651204356	3.793100279	4.679366527	3.1127746	2.966857937	2.33470029	2.321373872	2.735891267	2.956728417	3.226627574	2.971539137	2.374385791	2.712682915	2.994162346	2.469461763	3.981676298	2.28733673	2.414429039	2.321574403	2.490010789	2.30252269	2.499770844
-2.823333333	10.00404109	7.06150312	8.256639349	5.345505505	10.58531986	4.941440803	3.647185376	4.311279432	3.125819155	3.747938434	8.172857161	6.160600128	5.643103924	4.239427557	10.01549737	5.824264188	4.927641501	3.147554794	4.029137162	7.336621626	7.249596099	8.205912822	5.825484973	10.42304659	12.15586268	4.457592384	7.207871552	3.644545068	3.778582334	4.677806295	3.10397268	2.966969366	2.332764135	2.316280287	2.736063463	2.953507015	3.232065687	2.96700112	2.369754227	2.707926089	2.985161025	2.467278728	3.968669016	2.280669411	2.411232037	2.321352389	2.482567513	2.296729843	2.499168526
-2.8225	9.988334117	7.035374174	8.258771372	5.348360711	10.57503996	4.944373622	3.651162731	4.300652106	3.109733617	3.735521146	8.163887875	6.148602496	5.63229048	4.234041076	9.981156406	5.810775883	4.924217247	3.145842846	4.027066242	7.323770112	7.230698512	8.201809124	5.807847376	10.41998423	12.13178756	4.445260628	7.195723055	3.637894076	3.764265915	4.676267983	3.095198044	2.967001177	2.330879894	2.311291085	2.736179191	2.950190864	3.237473981	2.962461464	2.365120773	2.703110859	2.976249454	2.465095059	3.955591915	2.274057008	2.408038007	2.321203979	2.475098314	2.290933243	2.498576177
-2.821666667	9.972851817	7.009283183	8.26103789	5.351331298	10.56450943	4.947115092	3.655026074	4.290048263	3.093815465	3.723323889	8.154709759	6.136553442	5.621654168	4.228717586	9.947038559	5.797205778	4.920937262	3.144289124	4.024890287	7.31065723	7.211843627	8.197676025	5.790301663	10.4166914	12.10756152	4.433080032	7.183953491	3.631255011	3.750155971	4.674753879	3.086454214	2.966953448	2.329050155	2.3064083	2.736238289	2.946781833	3.242852549	2.957922687	2.360486961	2.698239013	2.967430886	2.462911584	3.942448997	2.267502519	2.40484852	2.321130271	2.467605437	2.285134672	2.497994545
-2.820833333	9.957601504	6.983240323	8.263443353	5.354420115	10.55373329	4.949664691	3.658775591	4.279471534	3.078068577	3.71135029	8.145326263	6.124456941	5.611201318	4.223460775	9.913154383	5.783559822	4.917804939	3.142895504	4.02261084	7.297286111	7.193038375	8.193518997	5.772853511	10.41316605	12.08319735	4.421055133	7.172570102	3.624631462	3.736257348	4.673266223	3.07774463	2.966826254	2.32727747	2.301633882	2.736240601	2.943281808	3.248201472	2.953387266	2.355854289	2.693312337	2.958708466	2.460729104	3.929244229	2.261008911	2.401665114	2.321132311	2.460091117	2.279335883	2.49742434
-2.82	9.942590227	6.957255652	8.265992113	5.357629913	10.54271656	4.95202191	3.662411456	4.268925508	3.06249671	3.699603836	8.135740853	6.112316963	5.600938103	4.218274275	9.879514192	5.769843933	4.914823559	3.141663775	4.020229428	7.283659866	7.174289559	8.189343406	5.755508523	10.40940603	12.0587078	4.40919036	7.161579901	3.618026972	3.722574782	4.671807214	3.069072645	2.966619664	2.325564354	2.296969698	2.736185976	2.939692689	3.253520817	2.948857638	2.351224222	2.688332613	2.950085229	2.458548395	3.915981547	2.254579113	2.398489292	2.321211095	2.452557573	2.2735386	2.496866229
-2.819166667	9.927824782	6.931339105	8.268688421	5.360963348	10.53146428	4.954186258	3.665933838	4.258413728	3.047103501	3.688087879	8.125957004	6.100137465	5.590870536	4.213161663	9.846128058	5.756064	4.911996297	3.140595637	4.017747559	7.269781595	7.155603854	8.185154514	5.738272223	10.40540907	12.03410548	4.397490032	7.150989669	3.611445034	3.709112904	4.670379003	3.060441533	2.966333747	2.323913282	2.292417539	2.736074274	2.936016391	3.258810639	2.944336203	2.346598193	2.683301621	2.941564098	2.456370207	3.902664852	2.248216019	2.395322526	2.32136757	2.445007013	2.267744517	2.496320841
-2.818333333	9.913311708	6.905500497	8.27153643	5.364422977	10.51998151	4.956157261	3.669342895	4.247939694	3.031892467	3.676805632	8.115978202	6.087922398	5.58100447	4.208126457	9.813005807	5.74222588	4.909326215	3.139692704	4.015166729	7.25565438	7.136987806	8.180957478	5.721150057	10.40117282	12.00940295	4.38595836	7.140805956	3.604889098	3.695876235	4.668983697	3.05185448	2.96596857	2.322326692	2.287979111	2.735905358	2.932254847	3.264070979	2.939825318	2.341977603	2.678221139	2.933147891	2.45419527	3.88929801	2.241922486	2.392166255	2.321602633	2.437441633	2.261955297	2.495788762
-2.8175	9.899057287	6.879749515	8.274540188	5.368011262	10.50827329	4.957934461	3.672638776	4.23750686	3.016867005	3.665760171	8.105807943	6.075675701	5.571345597	4.203172114	9.780157022	5.728335399	4.906816263	3.138956502	4.012488412	7.241281294	7.118447836	8.176757344	5.704147394	10.39669478	11.98461264	4.374599441	7.131035078	3.598362563	3.682869189	4.667623359	3.043314589	2.965524196	2.320806982	2.283656041	2.735679102	2.92841	3.269301868	2.935327299	2.337363819	2.673092939	2.924839313	2.452024286	3.875884851	2.235701332	2.389021885	2.321917128	2.429863613	2.256172572	2.49527054
-2.816666667	9.885067551	6.854095719	8.277703642	5.371730562	10.49634469	4.959517423	3.67582162	4.227118635	3.002030391	3.654954431	8.095449734	6.063401299	5.561899446	4.198302034	9.747591039	5.714398349	4.90446928	3.138388466	4.009714071	7.226665394	7.099990234	8.172559053	5.68726952	10.39197242	11.95974689	4.363417266	7.121683113	3.591868778	3.670096067	4.666300003	3.034824879	2.965000689	2.319356509	2.279449877	2.735395387	2.924483812	3.274503324	2.930844424	2.332758178	2.667918788	2.916640962	2.449857934	3.86242917	2.229555338	2.385890787	2.322311848	2.422275121	2.250397947	2.494766684
-2.815833333	9.871348278	6.828548538	8.281030635	5.375583141	10.4842008	4.96090573	3.678891559	4.21677838	2.987385782	3.644391211	8.084907091	6.051103108	5.552671385	4.193519555	9.715316946	5.700420487	4.902287987	3.137989943	4.006845149	7.211809729	7.081621162	8.168367432	5.670521643	10.38700305	11.93481795	4.352415709	7.112755904	3.585411044	3.657561059	4.665015599	3.026388283	2.964398111	2.317977589	2.275362085	2.735054101	2.920478256	3.279675353	2.926378924	2.328161984	2.662700451	2.90855533	2.44769687	3.848934725	2.223487243	2.382774299	2.322787537	2.414678308	2.244632993	2.494277662
-2.815	9.857904995	6.803117267	8.284524905	5.379571159	10.4718467	4.962098986	3.681848715	4.206489412	2.972936217	3.634073167	8.07418354	6.038785026	5.543666616	4.188827953	9.683343582	5.686407534	4.900274989	3.137762191	4.003883073	7.196717335	7.063346655	8.164187201	5.653908888	10.38178393	11.90983795	4.341598537	7.104259056	3.578992608	3.645268246	4.663772069	3.018007647	2.963716523	2.316672498	2.271394054	2.734655145	2.916395321	3.284817952	2.921932992	2.323576509	2.657439686	2.9005848	2.445541728	3.835405234	2.217499749	2.379673728	2.323344887	2.407075314	2.238879251	2.493803904
-2.814166667	9.844742979	6.777811066	8.288190083	5.383696678	10.45928748	4.963096816	3.6846932	4.196255	2.958684614	3.62400282	8.063282618	6.026450939	5.534890179	4.184230441	9.65167954	5.672365177	4.898432775	3.137706377	4.000829255	7.181391242	7.045172619	8.160022965	5.637436295	10.37631223	11.8848189	4.3309694	7.096197932	3.572616668	3.633221592	4.662571289	3.009685736	2.962955988	2.315443466	2.26754709	2.734198424	2.912237005	3.289931106	2.917508777	2.319002992	2.652138247	2.892731648	2.443393117	3.821844379	2.211595514	2.376590343	2.323984535	2.39946826	2.233138233	2.493345801
-2.813333333	9.831867261	6.752638959	8.292029696	5.387961656	10.44652824	4.963898872	3.687425116	4.186078365	2.944633772	3.614182546	8.05220787	6.014104716	5.526346948	4.179730169	9.620333161	5.658299061	4.896763715	3.137823578	3.99768509	7.165834467	7.027104831	8.155879218	5.621108822	10.37058502	11.85977269	4.320531837	7.088577657	3.566286367	3.621424952	4.661415089	3.001425224	2.962116569	2.314292683	2.263822423	2.733683858	2.908005324	3.295014791	2.913108384	2.314442643	2.646797881	2.884998045	2.441251625	3.808255802	2.205777156	2.373525384	2.324707071	2.391859255	2.22741142	2.492903707
-2.8125	9.819282624	6.727609829	8.296047162	5.39236795	10.43357411	4.964504825	3.690044559	4.175962683	2.930786371	3.604614584	8.04096285	6.001750207	5.518041633	4.175330223	9.589312538	5.644214795	4.895270057	3.138114779	3.994451956	7.150050022	7.009148942	8.151760339	5.604931344	10.36459932	11.83471112	4.310289275	7.081403114	3.560004794	3.609882062	4.660305249	2.993228702	2.961198328	2.313222294	2.260221203	2.733111374	2.903702302	3.300068971	2.908733875	2.309896641	2.641420329	2.877386057	2.439117817	3.794643105	2.200047252	2.370480054	2.325513031	2.384250391	2.221700259	2.492477937
-2.811666667	9.806993607	6.702732417	8.300245793	5.396917317	10.42043018	4.964914375	3.692551612	4.16591108	2.917144974	3.595301033	8.029551121	5.989391246	5.509978777	4.171033623	9.558625512	5.630117947	4.89395393	3.138580875	3.991131217	7.134040914	6.991310471	8.147670594	5.588908648	10.35835205	11.80964583	4.300245025	7.074678942	3.553774985	3.598596547	4.659243504	2.985098675	2.960201333	2.3122344	2.256744503	2.732480909	2.899329977	3.305093603	2.90438727	2.305366131	2.636007327	2.869897645	2.436992236	3.78100985	2.194408334	2.367455523	2.326402897	2.376643743	2.216006171	2.492068767
-2.810833333	9.795004508	6.678015319	8.30462879	5.401611407	10.40710159	4.965127244	3.694946351	4.155926633	2.903712024	3.58624385	8.017976254	5.977031647	5.502162759	4.166843322	9.528279675	5.616014045	4.892817342	3.13922267	3.987724219	7.117810141	6.973594813	8.143614134	5.573045436	10.35184008	11.78458835	4.290402284	7.068409538	3.54759992	3.587571916	4.65823154	2.977037561	2.959125649	2.311331055	2.253393317	2.731792414	2.894890398	3.310088634	2.900070542	2.30085223	2.630560602	2.862534665	2.434875404	3.767359559	2.188862891	2.364452929	2.327377102	2.369041372	2.210330542	2.491676439
-2.81	9.783319383	6.653466988	8.309199245	5.406451769	10.39359347	4.965143184	3.697228844	4.146012373	2.89048985	3.577444855	8.006241829	5.964675205	5.49459779	4.162762209	9.498282368	5.601908574	4.891862176	3.140040876	3.984232293	7.101360698	6.956007234	8.139594992	5.557346322	10.3450602	11.75955008	4.280764136	7.062599055	3.541482523	3.57681156	4.657270994	2.969047693	2.957971347	2.31051427	2.250168563	2.731045846	2.890385626	3.315054003	2.895785623	2.296356023	2.625081875	2.855298873	2.432767822	3.753695711	2.183413368	2.361473374	2.328436026	2.361445321	2.20467473	2.491301156
-2.809166667	9.771942051	6.629095727	8.313960142	5.411439847	10.37991095	4.964961973	3.699399146	4.13617128	2.877480661	3.568905724	7.994351434	5.952325692	5.487287916	4.158793102	9.468640683	5.587806975	4.891090193	3.141036112	3.980656753	7.084695577	6.938552872	8.135617088	5.541815834	10.33800916	11.73454227	4.27133355	7.057251403	3.535425661	3.566318755	4.656363458	2.961131317	2.956738501	2.309786008	2.247071081	2.730241179	2.885817732	3.31998964	2.891534397	2.291878567	2.619572861	2.848191921	2.430669969	3.740021744	2.178062165	2.358517929	2.329579995	2.353857616	2.19904006	2.490943086
-2.808333333	9.760876095	6.604909688	8.318914351	5.416576982	10.36605918	4.964583418	3.701457307	4.126406286	2.864686551	3.560627996	7.982308665	5.939986859	5.480237015	4.154938754	9.439361459	5.573714648	4.890503027	3.142208906	3.976998899	7.067817765	6.921236739	8.131684222	5.52645841	10.33068364	11.70957604	4.262113381	7.052370244	3.529432145	3.55609666	4.655510473	2.953290593	2.955427187	2.309148185	2.244101635	2.729378395	2.881188796	3.324895469	2.887318705	2.287420887	2.614035263	2.841215359	2.428582306	3.726341053	2.172811637	2.355587628	2.330809286	2.346280268	2.193427827	2.490602361
-2.8075	9.750124862	6.580916875	8.324064635	5.421864411	10.35204331	4.964007355	3.703403367	4.116720274	2.852109498	3.55261307	7.970117124	5.927662433	5.473448798	4.151201848	9.41045129	5.559636946	4.890102191	3.143559695	3.973260014	7.050730249	6.904063719	8.127800079	5.511278399	10.32308026	11.68466238	4.253106368	7.047958997	3.523504725	3.546148316	4.654713533	2.945527595	2.954037485	2.308602669	2.241260915	2.72845749	2.876500908	3.329771405	2.883140342	2.282983979	2.608470782	2.834370639	2.426505271	3.712656991	2.167664093	2.352683476	2.33212412	2.338715267	2.187839296	2.490279078
-2.806666667	9.73969147	6.557125136	8.32941364	5.427303263	10.33786848	4.963233652	3.705237356	4.107116076	2.839751366	3.544862204	7.957780422	5.915356118	5.466926811	4.147584997	9.381916515	5.545579175	4.889889069	3.145088821	3.969441367	7.033436014	6.887038571	8.123968225	5.496280061	10.31519561	11.65981211	4.244315135	7.044020836	3.517646096	3.536476645	4.653974082	2.937844312	2.952569482	2.308151282	2.238549534	2.727478472	2.87175617	3.334617357	2.879001059	2.27856881	2.602881104	2.827659111	2.424439286	3.698972866	2.162621794	2.34980644	2.333524669	2.33116459	2.1822757	2.489973298
-2.805833333	9.729578809	6.533542164	8.334963905	5.432894566	10.32353986	4.962262207	3.706959297	4.097596477	2.827613904	3.537376519	7.945302176	5.90307159	5.460674431	4.144090744	9.353763227	5.531546596	4.889864918	3.146796537	3.965544209	7.015938047	6.870165928	8.120192109	5.481467566	10.30702623	11.63503592	4.235742194	7.040558687	3.51185889	3.527084454	4.653293518	2.930242646	2.951023267	2.307795794	2.235968031	2.72644136	2.86695669	3.339433226	2.874902559	2.274176319	2.597267911	2.82108203	2.42238475	3.685291942	2.157686956	2.346957457	2.335011051	2.323630192	2.176738242	2.48968505
-2.805	9.71978954	6.510175496	8.340717851	5.438639239	10.30906261	4.96109295	3.708569204	4.088164208	2.815698748	3.530156997	7.93268601	5.890812503	5.454694869	4.140721561	9.325997272	5.517544421	4.890030869	3.148683002	3.961569779	6.998239332	6.853450297	8.116475062	5.466844992	10.29856863	11.61034433	4.227389937	7.037575234	3.506145681	3.517974427	4.652673188	2.922724414	2.949398937	2.307537929	2.233516873	2.725346189	2.862104585	3.344218909	2.870846502	2.269807415	2.591632873	2.81464055	2.420342045	3.671617439	2.152861746	2.344137429	2.336583334	2.316114014	2.171228095	2.489414326
-2.804166667	9.710326102	6.487032512	8.346677791	5.4445381	10.29444189	4.959725844	3.710067082	4.078821954	2.80400742	3.523204481	7.919935553	5.878582479	5.44899117	4.137479851	9.298624247	5.503577813	4.890387927	3.150748282	3.957519298	6.980342857	6.836896062	8.112820295	5.452416325	10.28981927	11.58574773	4.219260646	7.035072911	3.500508982	3.509149132	4.652114392	2.915291347	2.947696593	2.307379359	2.231196452	2.724193005	2.85720198	3.348974297	2.8668345	2.265462979	2.585977654	2.808335733	2.418311536	3.657952534	2.148148284	2.341347227	2.338241532	2.308617974	2.165746399	2.489161087
-2.803333333	9.701190713	6.46412043	8.352845919	5.450591858	10.27968287	4.958160889	3.71145293	4.069572347	2.792541331	3.516519676	7.907054442	5.866385117	5.44356621	4.134367942	9.271649501	5.489651886	4.890936967	3.152992352	3.953393975	6.962251615	6.820507479	8.109230902	5.438185461	10.2807746	11.56125632	4.211356486	7.033053909	3.494951246	3.500611016	4.65161838	2.907945093	2.945916344	2.307321705	2.229007087	2.72298187	2.852251006	3.353699273	2.86286812	2.261143866	2.580303904	2.802168542	2.416293568	3.644300354	2.143548638	2.338587687	2.339985607	2.301143977	2.160294266	2.488925262
-2.8025	9.692385373	6.441446309	8.359224319	5.456801117	10.26479072	4.956398115	3.712726737	4.06041797	2.781301783	3.51010315	7.894046319	5.854223983	5.438422702	4.131388093	9.245078141	5.475771703	4.891678735	3.155415096	3.949195002	6.943968599	6.804288685	8.105709859	5.4241562	10.27143104	11.53688016	4.203679507	7.031520175	3.489474861	3.492362408	4.651186352	2.900687211	2.944058305	2.307366541	2.226949028	2.721712856	2.847253804	3.35839372	2.858948881	2.2568509	2.574613266	2.796139849	2.414288469	3.630663986	2.139064832	2.335859613	2.341815471	2.293693906	2.154872778	2.488706747
-2.801666667	9.683911867	6.419017045	8.365814958	5.463166377	10.24977062	4.954437592	3.713888486	4.051361356	2.770289965	3.503955337	7.880914832	5.842102615	5.43356319	4.128542487	9.218915027	5.461942274	4.89261385	3.158016303	3.944923557	6.925496807	6.788243692	8.102260022	5.410332252	10.26178498	11.51262914	4.196231646	7.030473408	3.484082156	3.484405517	4.650819463	2.89351918	2.9421226	2.307515384	2.225022452	2.720386052	2.842212519	3.363057511	2.855078259	2.252584883	2.568907372	2.79025043	2.412296551	3.617046466	2.134698835	2.333163777	2.343730984	2.286269625	2.149482986	2.488505406
-2.800833333	9.675771768	6.396839368	8.372619691	5.469688031	10.23462774	4.952279424	3.714938152	4.042404984	2.759506958	3.498076531	7.867663632	5.830024518	5.428990053	4.125833238	9.193164777	5.448168558	4.893742803	3.160795672	3.940580805	6.906839245	6.772376387	8.09888413	5.396717233	10.25183282	11.48851296	4.189014723	7.029915066	3.478775397	3.476742431	4.650518816	2.886442392	2.940109358	2.307769704	2.223227466	2.719001561	2.837129302	3.367690519	2.851257681	2.248346585	2.563187843	2.784500973	2.410318108	3.603450786	2.130452571	2.330500919	2.345731953	2.278872981	2.14412591	2.488321072
-2.8	9.667966438	6.374919847	8.379640254	5.476366367	10.21936725	4.949923753	3.715875701	4.033551286	2.748953735	3.492466895	7.854296378	5.817993168	5.424705505	4.123262382	9.167831765	5.43445546	4.895065954	3.163752812	3.936167894	6.887998922	6.75669054	8.095584803	5.383314664	10.24157092	11.46454119	4.182030447	7.02984636	3.473556785	3.469375119	4.650285467	2.879458155	2.93801872	2.308130917	2.221564109	2.717559501	2.832006308	3.372292612	2.847488528	2.244136754	2.557456291	2.778892073	2.40835342	3.589879891	2.126327909	2.327871744	2.347818137	2.2715058	2.138802543	2.488153549
-2.799166667	9.660497036	6.353264882	8.386878272	5.483201567	10.20399434	4.947370759	3.716701096	4.024802643	2.738631163	3.487126455	7.840816732	5.806012006	5.420711594	4.120831885	9.142920128	5.420807831	4.896583534	3.166887237	3.93168596	6.868978856	6.741189796	8.092364542	5.370127972	10.23099565	11.44072318	4.175280412	7.030268259	3.468428458	3.46230543	4.650120421	2.872567695	2.935850833	2.308600385	2.220032348	2.716060002	2.826845701	3.376863653	2.843772134	2.23995611	2.551714313	2.773424237	2.406402748	3.576336679	2.122326671	2.32527693	2.349989242	2.264169891	2.133513847	2.48800261
-2.798333333	9.653364516	6.331880707	8.39433525	5.490193709	10.18851418	4.944620662	3.71741429	4.016161382	2.728540002	3.482055104	7.827228359	5.79408444	5.417010206	4.118543636	9.118433761	5.407230465	4.898295647	3.170198372	3.927136124	6.849782073	6.725877684	8.089225732	5.357160488	10.22010339	11.41706815	4.168766096	7.031181491	3.46339249	3.455535092	4.650024636	2.865772153	2.933605855	2.309179419	2.218632086	2.714503213	2.821649645	3.381403505	2.840109787	2.235805349	2.545963499	2.768097883	2.404466341	3.562823999	2.118450624	2.322717118	2.352244924	2.256867041	2.128260753	2.487868
-2.7975	9.646569633	6.310773386	8.402012582	5.497342764	10.17293195	4.941673721	3.718015232	4.007629783	2.718680906	3.477252603	7.813534929	5.782213843	5.413603059	4.116399451	9.094376324	5.393728101	4.900202265	3.173685551	3.922519494	6.830411607	6.710757609	8.086170641	5.344415451	10.20889051	11.39358509	4.162488868	7.03258654	3.458450892	3.449065714	4.649999021	2.859072588	2.931283953	2.309869274	2.217363158	2.712889295	2.816420309	3.385912027	2.83650273	2.23168514	2.540205425	2.762913344	2.402544432	3.549344655	2.114701486	2.320192923	2.354584787	2.249599019	2.123044165	2.487749435
-2.796666667	9.640112947	6.289948818	8.409911542	5.5046486	10.15725283	4.938530235	3.718503864	3.999210072	2.709054428	3.472718581	7.799740118	5.770403553	5.410491711	4.114401071	9.07075124	5.380305423	4.902303234	3.177348019	3.917837166	6.8108705	6.695832862	8.083201417	5.331896002	10.19735339	11.37028284	4.156449981	7.034483651	3.453605609	3.442898785	4.650044438	2.852469979	2.928885304	2.310671153	2.216225332	2.711218426	2.811159866	3.390389074	2.832952158	2.227596129	2.534441656	2.757870865	2.400637239	3.5359014	2.111080922	2.317704924	2.357008389	2.242367575	2.117864958	2.487646604
-2.795833333	9.633994822	6.269412727	8.41803329	5.51211098	10.14148197	4.935190545	3.718880121	3.990904426	2.699661016	3.468452538	7.7858476	5.758656871	5.407677556	4.112550163	9.047561697	5.366967053	4.904598269	3.181184927	3.913090218	6.791161808	6.681106612	8.080320094	5.319605187	10.18548843	11.34717006	4.150650578	7.036872829	3.448858519	3.437035674	4.650161697	2.84596522	2.926410097	2.311586204	2.215218311	2.709490799	2.805870491	3.394834502	2.829459218	2.223538937	2.528673743	2.752970611	2.398744968	3.522496942	2.107590545	2.315253673	2.359515233	2.235174436	2.112723979	2.487559168
-2.795	9.628215436	6.249170669	8.42637887	5.51972956	10.12562457	4.931655033	3.719143936	3.98271497	2.690501019	3.464453841	7.771861056	5.746977063	5.405161824	4.110848315	9.024810655	5.353717558	4.907086958	3.18519534	3.90827972	6.771288596	6.666581915	8.07752859	5.307545956	10.17329205	11.32425519	4.145091688	7.039753841	3.444211438	3.431477629	4.650351562	2.839559125	2.92385853	2.312615519	2.214341734	2.707706623	2.800554362	3.399248163	2.826025012	2.219514164	2.522903227	2.748212661	2.396867811	3.509133938	2.104231913	2.312839688	2.362104778	2.228021313	2.107622043	2.487486762
-2.794166667	9.622774779	6.229228029	8.434949209	5.527503897	10.10968579	4.927924126	3.719295235	3.974643778	2.681574684	3.460721733	7.757784169	5.735367354	5.402945588	4.109297045	9.002500841	5.340561443	4.909768761	3.189378233	3.903406726	6.751253939	6.652261708	8.074828705	5.295721163	10.16076068	11.30154651	4.139774229	7.043126214	3.439666114	3.426225779	4.65061475	2.833252428	2.921230815	2.313760137	2.213595177	2.705866123	2.795213656	3.40362991	2.822650597	2.215522383	2.517131635	2.743597014	2.395005945	3.495814997	2.101006536	2.31046346	2.36477643	2.220909895	2.102559942	2.487428995
-2.793333333	9.617672658	6.209590016	8.443745118	5.535433439	10.09367079	4.923998291	3.71933394	3.966692874	2.67288216	3.457255327	7.743620623	5.723830931	5.401029756	4.10789779	8.980634755	5.327503153	4.912643008	3.19373249	3.898472278	6.731060928	6.638148816	8.072222127	5.284133566	10.1478908	11.27905209	4.134699009	7.046989244	3.435224228	3.421281135	4.650951926	2.827045783	2.918527174	2.31502104	2.212978154	2.703969539	2.789850552	3.407979594	2.819336981	2.211564148	2.511360482	2.739123588	2.393159538	3.482542681	2.097915864	2.308125448	2.367529548	2.21384185	2.097538436	2.487385452
-2.7925	9.612908702	6.190261669	8.452767292	5.543517535	10.07758473	4.919878042	3.719259968	3.958864231	2.664423498	3.45405361	7.729374105	5.712370942	5.399415078	4.106651916	8.959214672	5.314547073	4.915708904	3.19825691	3.893477406	6.710712666	6.624245947	8.069710428	5.272785824	10.1346789	11.25677982	4.129866724	7.051341988	3.430887398	3.416644587	4.651363711	2.820939764	2.915747843	2.316399155	2.212490115	2.702017129	2.784467232	3.412297065	2.816085127	2.207639987	2.505591269	2.734792226	2.391328745	3.4693195	2.0949613	2.305826083	2.370363442	2.206818827	2.092558259	2.487355691
-2.791666667	9.608482364	6.171247855	8.462016309	5.551755428	10.06143278	4.915563937	3.719073233	3.951159771	2.656198654	3.451115445	7.715048302	5.700990494	5.398102146	4.105560709	8.938242643	5.301697524	4.918965526	3.202950201	3.888423126	6.690212268	6.610555698	8.067295066	5.261680503	10.12112152	11.23473738	4.125277963	7.056183272	3.426657172	3.412316906	4.651850676	2.814934866	2.912893068	2.317895351	2.212130453	2.700009166	2.779065875	3.416582173	2.812895953	2.20375041	2.499825483	2.730602689	2.389513709	3.456147917	2.092144189	2.303565764	2.373277377	2.199842456	2.087620119	2.487339251
-2.790833333	9.604392927	6.152553262	8.471492632	5.560146261	10.04522007	4.911056577	3.718773647	3.943581364	2.648207487	3.448439573	7.700646903	5.689692653	5.397091393	4.104625381	8.917720498	5.288958767	4.922411826	3.207810988	3.883310444	6.669562866	6.597080554	8.06497739	5.250820069	10.10721524	11.21293226	4.120933202	7.06151169	3.422535033	3.408298746	4.652413345	2.809031506	2.909963112	2.319510444	2.211898499	2.697945939	2.773648659	3.420834769	2.809770329	2.199895903	2.4940646	2.726554667	2.387714562	3.443030346	2.089465822	2.301344864	2.376270567	2.192914343	2.082724695	2.487335643
-2.79	9.600639503	6.134182408	8.481196607	5.568689076	10.02895176	4.906356612	3.718361118	3.936130831	2.640449766	3.446024612	7.686173598	5.678480443	5.396383094	4.103847069	8.897649849	5.276334995	4.926046628	3.212837806	3.878140353	6.648767607	6.583822887	8.062758633	5.240206893	10.09295669	11.19137173	4.116832812	7.067325608	3.418522396	3.404590641	4.653052194	2.803230026	2.906958249	2.321245191	2.211793526	2.695827755	2.768217762	3.425054704	2.806709081	2.196076933	2.48831008	2.722647773	2.385931427	3.42996915	2.086927438	2.299163726	2.379342182	2.186036078	2.077872641	2.48734436
-2.789166667	9.597221041	6.116139635	8.491128464	5.577382811	10.01263299	4.901464737	3.717835551	3.928809942	2.632925165	3.443869057	7.671632078	5.667356844	5.395977371	4.103226832	8.878032093	5.263830341	4.929868633	3.218029105	3.872913833	6.627829653	6.570784962	8.060639919	5.229843247	10.07834254	11.17006288	4.112977054	7.073623162	3.414620611	3.401193009	4.653767653	2.797530687	2.903878766	2.323100292	2.21181475	2.693654936	2.76277536	3.429241828	2.803712987	2.192293945	2.482563369	2.718881548	2.384164416	3.416966643	2.08453022	2.297022665	2.382491344	2.179209226	2.073064584	2.487364871
-2.788333333	9.59413633	6.098429108	8.501288317	5.586226305	9.996268874	4.896381695	3.71719685	3.921620417	2.625633268	3.441971289	7.657026032	5.656324794	5.395874189	4.102765655	8.858868412	5.251448869	4.933876417	3.223383252	3.867631855	6.606752181	6.557968933	8.058622261	5.219731308	10.06336953	11.14901259	4.109366083	7.080402263	3.410830958	3.398106149	4.654560105	2.791933678	2.900724968	2.325076391	2.21196133	2.691427822	2.757323624	3.433395995	2.800782782	2.188547367	2.476825899	2.715255463	2.382413631	3.404025091	2.082275297	2.294921969	2.385717129	2.172435335	2.068301125	2.487396626
-2.7875	9.591384003	6.08105482	8.511676165	5.595218299	9.979864542	4.891108274	3.716444918	3.914563924	2.61857357	3.440329567	7.642359151	5.645387187	5.396073358	4.102464444	8.840159777	5.23919458	4.938068433	3.228898527	3.862295377	6.585538389	6.545376847	8.056706566	5.209873155	10.04803446	11.12822752	4.105999948	7.087660597	3.407154651	3.395330244	4.655429884	2.786439111	2.897497172	2.327174073	2.21223237	2.68914677	2.751864726	3.437517058	2.797919154	2.184837606	2.471099089	2.71176892	2.380679168	3.391146709	2.080163741	2.292861899	2.38901857	2.16571593	2.06358284	2.487439052
-2.786666667	9.588962536	6.064020586	8.522291891	5.604357432	9.963425103	4.885645314	3.715579657	3.907642082	2.611745479	3.438942037	7.627635123	5.634546869	5.396574538	4.102324032	8.821906952	5.227071406	4.942443013	3.234573128	3.856905345	6.56419149	6.533010645	8.054893629	5.200270768	10.03233419	11.10771414	4.10287859	7.095395629	3.403592837	3.392865358	4.65637728	2.781047023	2.89419571	2.329393868	2.212626919	2.686812152	2.746400832	3.441604871	2.795122747	2.181165048	2.465384341	2.708421249	2.378961111	3.378333662	2.078196573	2.290842686	2.392394653	2.159052517	2.05891028	2.487491561
-2.785833333	9.58687026	6.047330046	8.533135263	5.613642246	9.946955659	4.879993701	3.714600966	3.900856461	2.605148317	3.437806729	7.612857638	5.623806644	5.397377236	4.102345174	8.804110496	5.215083211	4.946998365	3.24040517	3.851462696	6.542714713	6.520872161	8.053184141	5.190926034	10.01626563	11.0874787	4.100001847	7.103604604	3.400146594	3.390711444	4.657402537	2.775757379	2.89082093	2.331736245	2.213143973	2.684424357	2.740934102	3.445659293	2.792394161	2.177530066	2.459683045	2.705211718	2.377259539	3.365588066	2.076374755	2.288864538	2.395844321	2.152446581	2.05428397	2.487553544
-2.785	9.585105358	6.030986665	8.544205933	5.623071187	9.930461298	4.87415437	3.713508749	3.894208578	2.59878132	3.436921562	7.59803038	5.613169267	5.398480809	4.102528551	8.786770766	5.203233793	4.951732577	3.246392685	3.845968355	6.52111131	6.508963125	8.051578687	5.181840738	9.999825804	11.06752723	4.097369455	7.112284548	3.396816934	3.388868335	4.65850585	2.770570071	2.887373196	2.334201618	2.213782477	2.681983794	2.735466693	3.449680181	2.789733948	2.17393301	2.453996572	2.702139528	2.375574521	3.352911988	2.074699197	2.286927635	2.399366473	2.145899585	2.049704411	2.487624375
-2.784166667	9.583665874	6.014993732	8.555503438	5.632642602	9.913947098	4.868128307	3.712302908	3.887699903	2.592643642	3.436284343	7.583157035	5.602637448	5.399884465	4.102874767	8.769887917	5.191526879	4.95664362	3.252533626	3.840423236	6.499384549	6.497285165	8.050077747	5.173016573	9.983011784	11.04786556	4.094981044	7.121432274	3.3936048	3.387335752	4.659687372	2.765484919	2.883852887	2.336790341	2.214541321	2.679490884	2.730000757	3.453667396	2.78714262	2.170374217	2.448326281	2.699203816	2.373906121	3.340307445	2.07317075	2.285032132	2.402959965	2.139412974	2.045172082	2.48770341
-2.783333333	9.582549712	5.999354361	8.567027203	5.642354744	9.897418123	4.861916546	3.710983345	3.881331856	2.586734355	3.435892771	7.568241285	5.592213847	5.401587266	4.103384351	8.75346191	5.179966126	4.961729344	3.258825864	3.834828245	6.477537718	6.485839807	8.048681698	5.164455131	9.965820734	11.02849931	4.092836143	7.131044381	3.39051107	3.386113301	4.660947208	2.760501671	2.880260399	2.339502712	2.21541935	2.676946069	2.724538438	3.457620802	2.784620642	2.166854005	2.442673514	2.696403659	2.372254397	3.327776403	2.071790213	2.283178159	2.406623612	2.132988168	2.040687437	2.487789991
-2.7825	9.581754642	5.98407149	8.578776536	5.65220577	9.880879423	4.855520174	3.709549966	3.875105806	2.581052451	3.435744436	7.55328681	5.581901077	5.403588125	4.104057757	8.737492512	5.168555121	4.966987483	3.265267192	3.829184274	6.455574125	6.474628474	8.047390815	5.156157909	9.948249905	11.00943387	4.090934181	7.141117255	3.387536551	3.385200474	4.662285418	2.755620007	2.876596145	2.342338967	2.216415355	2.674349807	2.719081875	3.461540265	2.782168436	2.163372675	2.437039599	2.693738073	2.370619398	3.315320781	2.070558328	2.281365821	2.410356186	2.126626571	2.036250905	2.487883442
-2.781666667	9.581278307	5.969147881	8.590750632	5.662193744	9.864336033	4.848940326	3.708002679	3.869023075	2.575596843	3.435836825	7.538297286	5.571701703	5.405885811	4.104895362	8.7219793	5.15729738	4.972415656	3.271855324	3.823492209	6.433497099	6.463652492	8.046205274	5.148126308	9.930296639	10.99067441	4.089274484	7.151647077	3.384681985	3.384596651	4.66370202	2.750839537	2.872860554	2.345299288	2.217528083	2.67170257	2.713633198	3.465425655	2.779786382	2.159930515	2.431425845	2.691206013	2.369001171	3.302942445	2.069475781	2.279595198	2.414156418	2.120329563	2.031862896	2.487983074
-2.780833333	9.581118221	5.954586125	8.602948573	5.672316637	9.847792973	4.842178188	3.706341395	3.863084933	2.57036637	3.43616732	7.523276385	5.561618238	5.40847895	4.105897472	8.706921663	5.146196345	4.978011367	3.278587897	3.817752923	6.411309987	6.452913088	8.045125149	5.140361632	9.911958372	10.97222591	4.087856282	7.162629822	3.381948046	3.384301102	4.665196985	2.746159802	2.869054074	2.348383796	2.218756233	2.66900485	2.70819453	3.469276842	2.777474815	2.156527795	2.425833549	2.688806381	2.367399757	3.290643216	2.068543205	2.277866347	2.418023001	2.114098505	2.027523794	2.488088184
-2.78	9.581271778	5.940388634	8.615369327	5.682572327	9.831255246	4.835235001	3.704566027	3.857292604	2.565359793	3.436733201	7.508227778	5.551653148	5.411366027	4.107064314	8.692318807	5.135255386	4.983772006	3.285462473	3.811967282	6.389016159	6.44241139	8.04415042	5.132865087	9.89323264	10.9540931	4.086678705	7.174061261	3.37933534	3.384312982	4.666770241	2.741580276	2.865177166	2.351592553	2.220098457	2.666257156	2.702767984	3.473093702	2.775234029	2.153164773	2.420263988	2.68653802	2.365815191	3.278424862	2.067761174	2.276179302	2.421954586	2.107934735	2.023233965	2.488198056
-2.779166667	9.581736254	5.926557649	8.628011751	5.692958604	9.814727836	4.828112052	3.702676496	3.851647263	2.5605758	3.437531651	7.493155127	5.541808845	5.414545384	4.108396045	8.678169757	5.124477801	4.989694854	3.292476538	3.80613614	6.366619006	6.432148434	8.043280966	5.125637787	9.874117082	10.93628051	4.085740786	7.185936966	3.376844407	3.384631338	4.668421671	2.737100369	2.861230315	2.354925565	2.221553363	2.66346001	2.697355666	3.476876113	2.773064274	2.149841692	2.414718426	2.684399722	2.364247506	3.266289103	2.067130209	2.274534073	2.425949786	2.101839573	2.01899375	2.488311961
-2.778333333	9.582508808	5.913095236	8.640874588	5.703473167	9.79821571	4.820810684	3.700672723	3.846150034	2.556013008	3.438559752	7.478062094	5.532087693	5.418015227	4.109892743	8.66447336	5.113866812	4.995777079	3.299627503	3.800260344	6.344121939	6.422125159	8.042516577	5.118680747	9.854609445	10.91879245	4.085041463	7.198252312	3.37447572	3.385255109	4.670151116	2.732719423	2.857214019	2.358382777	2.223119517	2.660613956	2.69195967	3.480623959	2.770965759	2.146558779	2.409198107	2.682390224	2.36269673	3.254237611	2.066650774	2.272930649	2.430007176	2.095814317	2.014803472	2.488429158
-2.7775	9.583586492	5.900003288	8.653956471	5.714113626	9.781723812	4.813332291	3.698554638	3.840801997	2.551669964	3.439814494	7.462952332	5.522492001	5.421773622	4.111554416	8.651228291	5.103425566	5.002015741	3.306912709	3.79434073	6.321528393	6.412342409	8.041856944	5.111994886	9.834707586	10.90163299	4.084579579	7.211002479	3.372229684	3.386183122	4.671958373	2.728436718	2.853128795	2.361964076	2.224795441	2.65771955	2.68658208	3.484337123	2.768938651	2.143316251	2.403704262	2.680508213	2.361162888	3.242272007	2.066323279	2.271368996	2.434125294	2.089860244	2.010663431	2.488548898
-2.776666667	9.584966251	5.887283527	8.667255919	5.724877503	9.765257068	4.805678318	3.696322176	3.83560418	2.547545145	3.441292772	7.447829491	5.513024029	5.425818501	4.113380999	8.638433051	5.093157134	5.008407796	3.314329422	3.788378127	6.298841821	6.402800941	8.041301671	5.105581032	9.814409477	10.884806	4.084353881	7.224182457	3.370106639	3.3874141	4.673843199	2.72425147	2.848975181	2.365669292	2.226579618	2.654777367	2.68122497	3.488015497	2.766983077	2.140114312	2.398238103	2.678752329	2.359646004	3.230393864	2.066148078	2.269849058	2.438302643	2.083978611	2.006573909	2.488670418
-2.775833333	9.586644926	5.874937502	8.680771344	5.735762238	9.748820381	4.797850264	3.693975279	3.830557567	2.543636962	3.44299139	7.432697212	5.503685982	5.430147662	4.115372351	8.626085977	5.083064512	5.014950091	3.32187484	3.782373353	6.276065701	6.393501416	8.040850269	5.099439913	9.79371321	10.86831511	4.084363027	7.237787046	3.368106857	3.388946658	4.675805305	2.720162832	2.84475373	2.369498196	2.228470487	2.651787997	2.6758904	3.491658972	2.765099122	2.136953153	2.392800825	2.677121163	2.358146099	3.218604708	2.066125469	2.268370761	2.442537686	2.078170654	2.002535167	2.488792949
-2.775	9.588619261	5.86296659	8.694501045	5.746765183	9.732418631	4.789849679	3.691513895	3.825663091	2.539943762	3.444907064	7.417559133	5.494480013	5.434758768	4.117528261	8.614185242	5.073150618	5.021639372	3.329546092	3.776327221	6.253203531	6.384444411	8.040502163	5.093572167	9.772616997	10.85216375	4.084605581	7.251810862	3.366230545	3.390779303	4.677844363	2.716169898	2.840465017	2.373450498	2.230466453	2.648752048	2.67058042	3.495267447	2.763286831	2.133832952	2.387393605	2.675613258	2.35666319	3.206906015	2.066255695	2.266934009	2.446828856	2.072437589	1.998547449	2.488915712
-2.774166667	9.590885903	5.851372	8.708443212	5.757883607	9.716056672	4.781678167	3.688937983	3.820921641	2.536463827	3.447036421	7.402418883	5.485408221	5.439649355	4.119848445	8.602728855	5.063418293	5.028472281	3.337340238	3.770240533	6.230258833	6.37563041	8.040256689	5.087978335	9.751119179	10.83635511	4.085080017	7.266248339	3.364477844	3.392910442	4.679960002	2.712271702	2.836109633	2.377525854	2.23256588	2.645670143	2.665297065	3.498840823	2.761546208	2.13075388	2.382017606	2.674227116	2.355197297	3.195299212	2.066538945	2.265538684	2.45117455	2.06678061	1.994610979	2.48903792
-2.773333333	9.593441412	5.84015477	8.722595928	5.769114698	9.699739335	4.773337383	3.686247508	3.816334058	2.533195378	3.449376005	7.387280082	5.47647265	5.444816828	4.122332547	8.591714674	5.053870298	5.035445362	3.345254271	3.764114083	6.20723515	6.367059813	8.040113098	5.082658865	9.729218223	10.82089216	4.085784722	7.281093732	3.362848829	3.395338376	4.682151812	2.708467217	2.83168819	2.38172386	2.234767096	2.642542922	2.660042358	3.502379007	2.759877219	2.127716093	2.37667397	2.672961196	2.353748435	3.18378568	2.066975353	2.264184653	2.455573131	2.061200892	1.990725962	2.489158781
-2.7725	9.596282258	5.829315771	8.736957165	5.780455564	9.683471423	4.764829037	3.683442444	3.811901135	2.530136576	3.45192228	7.372146346	5.467675292	5.450258464	4.124980141	8.581140398	5.044509316	5.04255506	3.35328512	3.757948657	6.184136048	6.358732936	8.04007056	5.077614113	9.706912732	10.80577764	4.086717994	7.29634112	3.361343509	3.398061303	4.68441934	2.70475536	2.827201318	2.386044052	2.237068395	2.639371038	2.654818308	3.505881906	2.758279792	2.12471974	2.371363823	2.671813914	2.352316622	3.172366752	2.067564996	2.262871761	2.46002293	2.055699588	1.986892588	2.489277495
-2.771666667	9.599404828	5.818855703	8.751524789	5.791903232	9.667257711	4.75615489	3.680522779	3.807623621	2.527285524	3.454671625	7.357021279	5.459018081	5.455971418	4.127790728	8.571003581	5.035337951	5.049797725	3.36142965	3.751745034	6.160965112	6.350650008	8.040128162	5.072844339	9.684201442	10.79101409	4.087878044	7.311984411	3.359961831	3.40107732	4.686762096	2.701134993	2.822649668	2.390485911	2.239468034	2.636155165	2.649626906	3.509349437	2.756753814	2.121764959	2.366088273	2.670783647	2.350901875	3.16104371	2.068307899	2.261599837	2.464522249	2.050277833	1.983111027	2.489393256
-2.770833333	9.602805431	5.808775104	8.766296558	5.803454653	9.651102946	4.747316755	3.677488507	3.803502217	2.524640267	3.457620348	7.341908479	5.450502899	5.461952718	4.130763742	8.561301629	5.026358725	5.057169611	3.369684662	3.745503986	6.137725953	6.342811177	8.040284911	5.068349715	9.661083232	10.77660381	4.089262998	7.328017344	3.358703675	3.404384427	4.689179546	2.697604921	2.818033909	2.395048859	2.24196424	2.632895988	2.644470131	3.512781518	2.755299135	2.11885188	2.36084841	2.669868736	2.34950421	3.149817794	2.069204032	2.26036869	2.469069357	2.044936739	1.979381436	2.489505256
-2.77	9.606480299	5.799074343	8.781270125	5.815106701	9.635011846	4.738316501	3.674339636	3.79953758	2.522198798	3.460764675	7.326811532	5.44213157	5.468199273	4.133898545	8.552031805	5.017574081	5.064666881	3.378046899	3.739226276	6.114422203	6.335216511	8.040539736	5.064130318	9.63755712	10.76254888	4.0908709	7.344433493	3.357568857	3.40798052	4.691671122	2.694163895	2.813354729	2.399732261	2.244555207	2.62959421	2.639349944	3.516178071	2.753915568	2.115980624	2.355645306	2.669067485	2.348123645	3.138690194	2.070253309	2.259178114	2.473662494	2.039677399	1.975703952	2.489612681
-2.769166667	9.610425592	5.789753626	8.796443036	5.826856176	9.618989095	4.729156045	3.671076186	3.79573032	2.519959053	3.464100765	7.311734018	5.433905862	5.47470787	4.137194431	8.543191234	5.008986379	5.072285607	3.386513041	3.732912659	6.091057513	6.327865996	8.04089149	5.060186134	9.613622273	10.74885115	4.092699709	7.361226269	3.356557129	3.411863402	4.694236214	2.690810613	2.808612839	2.404535425	2.247239096	2.626250547	2.634268291	3.519539025	2.752602888	2.113151303	2.350480016	2.668378161	2.346760201	3.127662053	2.071455592	2.258027885	2.478299871	2.034500885	1.9720787	2.489714714
-2.768333333	9.614637404	5.780812996	8.811812734	5.838699805	9.603039345	4.719837361	3.667698188	3.792081004	2.517918921	3.467624704	7.296679502	5.425827489	5.481475179	4.140650624	8.534776906	5.000597897	5.080021776	3.395079713	3.726563885	6.06763556	6.320759541	8.041338952	5.056517059	9.589278003	10.73551226	4.094747306	7.378388926	3.355668182	3.416030777	4.696874174	2.687543723	2.803808965	2.4094576	2.250014041	2.622865733	2.629227099	3.52286431	2.751360835	2.110364022	2.345353575	2.667799001	2.345413898	3.11673447	2.072810687	2.256917765	2.482979673	2.029408251	1.968505787	2.489810536
-2.7675	9.619111763	5.772252333	8.827376556	5.850634244	9.587167217	4.710362471	3.66420569	3.788590152	2.516076238	3.47133251	7.281651543	5.417898107	5.488497756	4.144266283	8.526785679	4.992410831	5.087871284	3.40374348	3.720180697	6.04416004	6.313896978	8.041880829	5.053122898	9.564523776	10.72253363	4.09701149	7.395914563	3.354901641	3.420480254	4.699584318	2.684361819	2.798943856	2.414497981	2.252878148	2.619440514	2.624228278	3.526153864	2.750189112	2.10761888	2.340267001	2.66732821	2.344084759	3.105908494	2.07431835	2.255847498	2.487700055	2.024400527	1.964985309	2.489899326
-2.766666667	9.623844634	5.764071356	8.843131737	5.862656078	9.571377295	4.700733452	3.660598751	3.78525824	2.514428794	3.475220136	7.266653685	5.410119315	5.495772041	4.148040496	8.519214284	4.984427294	5.095829949	3.412500855	3.713763828	6.020634671	6.307278061	8.042515755	5.050003366	9.539359213	10.70991645	4.099489983	7.41379613	3.35425707	3.425209349	4.702365924	2.68126345	2.794018281	2.419655705	2.255829492	2.615975653	2.619273718	3.529407627	2.749087386	2.104915968	2.335221292	2.666963961	2.342772812	3.095185133	2.07597828	2.254816814	2.49245915	2.019478725	1.961517344	2.489980263
-2.765833333	9.62883193	5.756269626	8.859075409	5.874761826	9.555674126	4.690952433	3.656877446	3.7820857	2.512974331	3.479283474	7.251689464	5.402492655	5.503294363	4.151972289	8.512059328	4.976649315	5.103893503	3.421348296	3.707314008	5.997063192	6.300902474	8.043242299	5.047158091	9.513784088	10.6976617	4.102180429	7.432026426	3.353733972	3.430215486	4.705218232	2.678247115	2.789033028	2.424929852	2.258866126	2.612471927	2.614365293	3.532625543	2.748055291	2.102255372	2.330217428	2.6667044	2.341478083	3.084565346	2.077790125	2.25382543	2.497255064	2.014643839	1.95810196	2.490052525
-2.765	9.634069504	5.748846545	8.875204603	5.886947937	9.540062221	4.681021592	3.653041865	3.779072921	2.51171055	3.483518353	7.2367624	5.395019612	5.511060941	4.156060618	8.505317295	4.969078836	5.112057602	3.430282208	3.700831959	5.973449361	6.294769824	8.044058961	5.044586611	9.487798338	10.68577012	4.105080399	7.450598111	3.353331787	3.435495995	4.708140447	2.675311266	2.783988903	2.430319448	2.261986074	2.608930126	2.609504855	3.535807564	2.747092426	2.09963717	2.325256371	2.666547648	2.340200607	3.074050048	2.079753479	2.252873047	2.502085879	2.009896839	1.95473921	2.490115289
-2.764166667	9.639553165	5.741801358	8.89151625	5.899210801	9.524546052	4.670943161	3.649092115	3.776220248	2.510635106	3.487920546	7.221876005	5.387701614	5.519067887	4.160304375	8.498984556	4.961717719	5.120317824	3.43929895	3.694318395	5.94979696	6.288879649	8.044964175	5.042288374	9.461402061	10.67424225	4.108187387	7.469503703	3.353049895	3.44104812	4.711131739	2.672454309	2.778886737	2.435823463	2.26518734	2.605351054	2.604694236	3.538953641	2.746198354	2.097061438	2.320339064	2.666491798	2.338940419	3.06364011	2.081867886	2.251959355	2.506949655	2.005238678	1.951429136	2.490167736
-2.763333333	9.64527867	5.735133157	8.908007179	5.91154674	9.509130052	4.660719423	3.64502832	3.773527982	2.509745614	3.492485771	7.207033773	5.380540031	5.527311207	4.164702389	8.493057367	4.954567737	5.128669673	3.448394826	3.687774027	5.926109789	6.283231417	8.045956315	5.040262745	9.434595518	10.66307841	4.111498818	7.488735584	3.352887615	3.446869015	4.714191242	2.669674607	2.773727375	2.441440812	2.268467902	2.601735531	2.599935246	3.542063733	2.745372609	2.094528246	2.31546643	2.66653492	2.337697558	3.053336357	2.084132834	2.251084029	2.51184443	2.000670288	1.948171766	2.490209047
-2.7625	9.651241737	5.728840878	8.924674122	5.923952018	9.493818611	4.650352709	3.640850619	3.770996382	2.50903965	3.497209692	7.192239189	5.373536174	5.535786803	4.169253423	8.487531874	4.947630578	5.13710858	3.457566098	3.681199556	5.902391667	6.277824525	8.047033692	5.038509	9.407379139	10.6522787	4.115012043	7.508286005	3.352844207	3.452955747	4.717318054	2.666970481	2.768511686	2.447170353	2.271825718	2.598084388	2.595229678	3.545137803	2.74461469	2.092037657	2.310639375	2.666675063	2.336472069	3.043139573	2.086547764	2.250246734	2.516768221	1.996192582	1.94496712	2.490238406
-2.761666667	9.657438041	5.722923306	8.941513714	5.936422839	9.478616078	4.639845405	3.636559174	3.768625664	2.508514752	3.502087925	7.177495721	5.366691297	5.544490476	4.173956179	8.482404119	4.940907845	5.145629909	3.466808981	3.674595681	5.878646434	6.272658306	8.048194558	5.037026329	9.37975352	10.64184301	4.118724348	7.52814709	3.352918871	3.459305297	4.720511242	2.664340209	2.763240558	2.453010892	2.275258725	2.59439847	2.590579297	3.548175816	2.743924063	2.089589735	2.305858783	2.666910255	2.335264002	3.033050495	2.089112061	2.249447121	2.521719025	1.991806452	1.941815203	2.490255
-2.760833333	9.663863223	5.717379074	8.95852249	5.948955349	9.463526758	4.629199941	3.632154163	3.766416001	2.508168425	3.507116036	7.162806823	5.360006596	5.553417928	4.178809295	8.47767004	4.934401052	5.154228953	3.476119645	3.667963093	5.854877948	6.267732025	8.04943711	5.035813839	9.351719429	10.631771	4.122632946	7.548310837	3.35311075	3.465914564	4.723769838	2.661782027	2.757914898	2.45896118	2.27876484	2.590678636	2.585985851	3.551177742	2.743300165	2.087184538	2.301125522	2.667238504	2.33407341	3.023069819	2.091825063	2.248684833	2.526694821	1.987512771	1.938716013	2.49025802
-2.76	9.67051289	5.712206669	8.975696892	5.961545641	9.448554909	4.618418803	3.627635782	3.764367527	2.507998134	3.51228955	7.148175935	5.353483208	5.562564764	4.183811349	8.47332548	4.928111627	5.162900944	3.485494221	3.661302476	5.831090086	6.263044883	8.050759487	5.03487055	9.323277807	10.62206214	4.126734988	7.568769125	3.353418928	3.472780363	4.727092839	2.659294136	2.752535634	2.465019917	2.282341962	2.586925756	2.58145106	3.554143557	2.742742403	2.084822119	2.296440438	2.667657801	2.332900354	3.013198197	2.094686053	2.2479595	2.531693568	1.983312393	1.935669537	2.490246662
-2.759166667	9.677382618	5.70740443	8.993033265	5.974189752	9.433704747	4.60750452	3.623004252	3.762480331	2.508001318	3.517603946	7.13360648	5.347122212	5.571926494	4.188960857	8.469366183	4.922040911	5.17164105	3.494928797	3.65461451	5.807286743	6.258596018	8.052159776	5.034195401	9.294429769	10.61271566	4.131027559	7.589513719	3.353842431	3.479899429	4.730479213	2.656874697	2.747103712	2.471185746	2.285987974	2.583140714	2.576976624	3.557073237	2.74225015	2.082502533	2.291804358	2.668166122	2.331744899	3.003436242	2.097694269	2.247270743	2.536713213	1.979206152	1.932675753	2.490220128
-2.758333333	9.684467957	5.702970548	9.010527863	5.986883668	9.418980437	4.596459675	3.61825981	3.760754462	2.508175382	3.523054668	7.119101866	5.340924629	5.581498535	4.194256277	8.465787805	4.916190156	5.18044438	3.504419424	3.647899871	5.783471829	6.254384507	8.053636015	5.033787246	9.265176605	10.60373061	4.135507681	7.610536268	3.354380229	3.487268418	4.733927894	2.654521834	2.741620101	2.47745726	2.289700741	2.579324405	2.572564218	3.559966765	2.741822753	2.080225828	2.287218092	2.668761425	2.330607116	2.99378452	2.100848894	2.246618175	2.541751683	1.975194863	1.929734629	2.490177623
-2.7575	9.691764434	5.698903075	9.028176845	5.999623327	9.404386097	4.585286895	3.613402718	3.75918993	2.508517701	3.528637119	7.104665485	5.334891419	5.591276216	4.199696006	8.462585915	4.910560526	5.189305987	3.513962116	3.641159226	5.759649273	6.250409366	8.055186189	5.033644859	9.235519784	10.59510581	4.140172314	7.631828318	3.355031237	3.494883907	4.737437785	2.652233637	2.736085785	2.483833	2.293478114	2.575477735	2.56821549	3.562824126	2.741459529	2.077992055	2.282682428	2.66944166	2.329487084	2.984243559	2.104149066	2.246001397	2.546806892	1.97127932	1.926846128	2.49011836
-2.756666667	9.699267556	5.695199918	9.045976278	6.012404618	9.389925793	4.573988857	3.608433258	3.757786702	2.509025625	3.534346671	7.090300711	5.329023487	5.601254775	4.205278384	8.459755996	4.905153095	5.198220869	3.523552852	3.634393239	5.735823021	6.246669552	8.05680824	5.033766932	9.205460955	10.58683989	4.145018359	7.653381307	3.355794315	3.502742399	4.741007758	2.650008164	2.730501771	2.490311455	2.29731793	2.571601624	2.563932066	3.565645307	2.741159767	2.07580126	2.278198135	2.67020476	2.328384887	2.974813845	2.107593871	2.245420004	2.551876741	1.967460301	1.924010201	2.490041561
-2.755833333	9.70697281	5.691858845	9.063922141	6.025223385	9.375603543	4.562568283	3.603351738	3.756544706	2.509696477	3.540178664	7.076010901	5.323321677	5.611429366	4.211001694	8.457293453	4.899968851	5.207183973	3.533187579	3.627602569	5.711997033	6.243163965	8.05850006	5.034152077	9.175001946	10.57893124	4.15004266	7.675186575	3.356668266	3.510840319	4.744636656	2.647843437	2.724869084	2.496891063	2.301218013	2.567697001	2.559715544	3.568430302	2.740922728	2.07365349	2.273765963	2.671048652	2.327300617	2.965495825	2.111182347	2.244873584	2.556959117	1.963738562	1.921226794	2.489946454
-2.755	9.714875673	5.688877488	9.082010322	6.038075428	9.361423309	4.551027943	3.598158486	3.755463829	2.510527557	3.546128409	7.061799392	5.317786775	5.621795058	4.216864162	8.455193614	4.89500869	5.216190195	3.542862212	3.620787869	5.688175283	6.239891451	8.060259503	5.034798825	9.144144766	10.5713781	4.155242004	7.697235369	3.357651842	3.519174024	4.748323291	2.64573745	2.719188769	2.503570211	2.305176174	2.563764807	2.555567496	3.571179105	2.740747648	2.07154879	2.269386641	2.671971252	2.326234373	2.956289905	2.114913486	2.244361715	2.562051899	1.96011484	1.918495848	2.489832273
-2.754166667	9.722971605	5.686253339	9.10023662	6.050956506	9.347389001	4.539370651	3.592853856	3.754543921	2.511516141	3.552191191	7.047669506	5.312419508	5.63234684	4.222863959	8.453451733	4.890273418	5.225234388	3.552572637	3.613949787	5.664361762	6.236850797	8.062084378	5.035705632	9.112891609	10.56417846	4.160613121	7.719518841	3.358743742	3.527739797	4.752066447	2.643688167	2.713461889	2.510347238	2.309190216	2.559805993	2.551489469	3.573891714	2.740633734	2.069487207	2.265060879	2.672970469	2.325186261	2.947196449	2.11878623	2.243883971	2.567152953	1.956589854	1.915817294	2.489698266
-2.753333333	9.731256061	5.683983761	9.11859675	6.063862341	9.333504473	4.527599268	3.587438226	3.753784789	2.512659486	3.558362272	7.033624543	5.307220544	5.643079624	4.228999201	8.452062996	4.885763753	5.234311358	3.562314711	3.607088968	5.640560471	6.23404074	8.063972455	5.036870874	9.081244851	10.55733014	4.166152691	7.742028058	3.35994261	3.536533851	4.755864878	2.641693522	2.707689527	2.517220434	2.313257929	2.55582152	2.54748298	3.57656813	2.74058017	2.067468786	2.260789368	2.674044207	2.324156395	2.938215787	2.122799475	2.243439919	2.572260137	1.953164303	1.913191061	2.489543686
-2.7525	9.73972449	5.682065981	9.137086339	6.076788613	9.319773525	4.515716697	3.581912001	3.753186206	2.513954828	3.564636894	7.019667785	5.302190494	5.653988241	4.235267951	8.451022524	4.881480321	5.243415874	3.572084269	3.60020605	5.616775427	6.231459964	8.065921469	5.03829285	9.049207055	10.55083075	4.171857341	7.764754004	3.361247041	3.545552334	4.759717312	2.639751424	2.701872783	2.524188038	2.317377098	2.551812359	2.54354952	3.579208356	2.740586113	2.065493574	2.256572777	2.675190363	2.323144898	2.929348206	2.126952072	2.243029119	2.577371299	1.949838869	1.910617069	2.489367798
-2.751666667	9.748372337	5.680497099	9.155700929	6.089730972	9.306199897	4.503725886	3.576275609	3.752747903	2.515399387	3.571010282	7.005802494	5.297329909	5.665067452	4.241668221	8.450325372	4.87742366	5.252542665	3.581877118	3.593301667	5.593010657	6.229107104	8.067929119	5.039969785	9.016780967	10.5446777	4.17772365	7.787687584	3.362655581	3.554791325	4.763622449	2.637859757	2.696012778	2.531248243	2.321545497	2.547779491	2.539690551	3.581812399	2.740650699	2.063561618	2.252411757	2.676406833	2.3221519	2.920593957	2.131242823	2.242651127	2.582484284	1.946614213	1.908095238	2.489169878
-2.750833333	9.757195046	5.679274086	9.174435982	6.102685032	9.292787272	4.491629826	3.570529508	3.752469573	2.516990367	3.577477643	6.992031909	5.292639282	5.676311944	4.248197968	8.449966541	4.873594214	5.261686424	3.591689046	3.586376449	5.5692702	6.226980744	8.069993068	5.041899828	8.983969521	10.53886822	4.183748147	7.810819629	3.364166722	3.564246841	4.767578963	2.636016378	2.69011065	2.538399197	2.325760895	2.543723905	2.535907507	3.584380265	2.740773036	2.061672968	2.248306939	2.677691511	2.321177539	2.911953254	2.135670486	2.242305497	2.587596929	1.943490978	1.905625479	2.488949212
-2.75	9.766188064	5.678393787	9.193286875	6.115646377	9.27953927	4.479431548	3.564674181	3.752350874	2.518724955	3.584034175	6.978359251	5.288119048	5.687716337	4.254855101	8.449940973	4.869992339	5.270841813	3.601515822	3.579431022	5.545558104	6.225079421	8.07211095	5.044081055	8.950775836	10.53339934	4.189927316	7.8341409	3.365778912	3.573914836	4.771585499	2.634219125	2.684167556	2.545638996	2.330021054	2.5396466	2.532201792	3.586911965	2.740952213	2.059827673	2.244258932	2.679042289	2.320221964	2.903426273	2.140233776	2.241991773	2.592707064	1.940469788	1.903207702	2.488705099
-2.749166667	9.775346842	5.677852924	9.212248907	6.128610563	9.266459455	4.467134126	3.558710139	3.752391422	2.520600329	3.590675063	6.964787717	5.283769582	5.699275182	4.261637479	8.450243561	4.866618299	5.280003465	3.611353195	3.572466006	5.521878429	6.223401626	8.07428037	5.046511467	8.91720322	10.52826791	4.196257596	7.857642092	3.367490547	3.583791203	4.775640681	2.632465812	2.678184669	2.552965697	2.334323735	2.535548583	2.52857478	3.589407512	2.741187296	2.058025786	2.240268328	2.680457061	2.319285331	2.895013154	2.14493136	2.241709502	2.597812521	1.93755125	1.900841813	2.488436847
-2.748333333	9.78466684	5.677648099	9.231317297	6.141573119	9.253551323	4.454740674	3.552637921	3.752590801	2.522613653	3.59739549	6.951320484	5.279591205	5.710982965	4.268542912	8.450869148	4.863472267	5.289165984	3.621196898	3.565482017	5.49823524	6.221945805	8.076498903	5.049188998	8.883255166	10.52347058	4.202735385	7.881313837	3.369299978	3.593871776	4.779743105	2.630754233	2.672163182	2.560377306	2.338666692	2.531430869	2.525027816	3.591866919	2.741477329	2.056267362	2.236335695	2.681933724	2.318367805	2.886714001	2.149761864	2.241458223	2.602911124	1.934735949	1.898527716	2.48814378
-2.7475	9.794143526	5.677775794	9.250487185	6.154529552	9.240818311	4.442254344	3.546458094	3.752948555	2.524762082	3.604190629	6.937960704	5.275584175	5.722834113	4.275569162	8.45181253	4.860554326	5.298323952	3.631042651	3.558479669	5.474632613	6.220710361	8.078764101	5.052111507	8.848935357	10.51900383	4.209357037	7.905146711	3.371205509	3.604152332	4.783891343	2.629082166	2.666104305	2.56787179	2.343047676	2.52729448	2.521562214	3.5942902	2.741821335	2.054552457	2.232461585	2.683470177	2.317469561	2.878528882	2.154723869	2.241237475	2.608000698	1.932024454	1.896265312	2.487825235
-2.746666667	9.80377238	5.678232373	9.269753637	6.167475344	9.228263789	4.429678328	3.540171258	3.753464192	2.527042763	3.611055654	6.924711507	5.271748695	5.73482299	4.282713947	8.453068466	4.857864465	5.30747193	3.640886163	3.55145957	5.45107463	6.219693652	8.081073491	5.055276785	8.814247662	10.51486395	4.216118871	7.929131239	3.373205401	3.614628593	4.788083944	2.627447369	2.660009266	2.575447069	2.34746444	2.523140445	2.518179256	3.596677371	2.742218318	2.052881133	2.228646528	2.685064322	2.316590784	2.870457831	2.159815916	2.241046795	2.61307907	1.929417315	1.894054499	2.48748056
-2.745833333	9.813548895	5.679014089	9.289111644	6.18040596	9.215891062	4.417015854	3.533778037	3.754137184	2.529452836	3.617985742	6.911576	5.268084911	5.746943906	4.289974936	8.454631672	4.855402584	5.316604459	3.650723131	3.544422324	5.427565377	6.218893998	8.083424577	5.058682554	8.779196137	10.51104706	4.223017164	7.953257892	3.375297867	3.625296227	4.792319435	2.625847587	2.653879307	2.583101022	2.351914732	2.518969803	2.514880196	3.599028451	2.742667262	2.051253453	2.224891034	2.686714071	2.315731667	2.862500848	2.165036501	2.240885716	2.618144064	1.926915064	1.891895175	2.48710912
-2.745	9.823468584	5.680117079	9.308556121	6.193316847	9.203703367	4.404270189	3.527279089	3.754966969	2.531989435	3.62497607	6.898557264	5.264592909	5.759191114	4.297349757	8.456496831	4.853168493	5.325716067	3.660549244	3.537368532	5.404108946	6.218309679	8.085814846	5.06232647	8.743785027	10.5075491	4.230048161	7.977517101	3.37748108	3.636150852	4.796596318	2.624280547	2.64771569	2.590831486	2.356396303	2.514783595	2.511666252	3.601343457	2.743167133	2.049669483	2.221195592	2.688417341	2.314892413	2.854657899	2.170384081	2.240753772	2.623193508	1.924518213	1.889787238	2.486710292
-2.744166667	9.833526976	5.681537373	9.328081916	6.206203437	9.191703876	4.391444633	3.520675103	3.755952946	2.534649692	3.632021825	6.885658356	5.261272721	5.771558816	4.304835993	8.458658594	4.851161909	5.334801267	3.670360188	3.53029879	5.380709434	6.217938935	8.088241763	5.06620612	8.708018763	10.50436583	4.237208071	8.001899255	3.379753169	3.647188034	4.800913075	2.622743966	2.641519692	2.598636257	2.360906905	2.510582871	2.508538613	3.603622407	2.743716878	2.048129294	2.217560672	2.690172056	2.314073237	2.846928915	2.175857072	2.240650497	2.628225232	1.922227258	1.887730583	2.486283469
-2.743333333	9.84371962	5.683270892	9.347683802	6.219061148	9.179895687	4.378542521	3.513966796	3.757094482	2.537430734	3.639118199	6.872882308	5.258124319	5.784041163	4.312431186	8.461111584	4.849382457	5.343854564	3.680151641	3.52321369	5.357370938	6.217779971	8.090702781	5.070319028	8.671901962	10.50149285	4.244493073	8.026394707	3.382112222	3.658403293	4.805268167	2.621235548	2.635292608	2.606513091	2.36544429	2.506368687	2.505498433	3.605865319	2.744315429	2.046632961	2.213986725	2.691976152	2.313274361	2.839313798	2.181453849	2.240575422	2.633237072	1.920042674	1.885725106	2.485828061
-2.7425	9.85404209	5.685313454	9.367356486	6.231885391	9.168281832	4.365567223	3.507154921	3.758390909	2.540329688	3.646260399	6.860232126	5.25514762	5.796632261	4.320132835	8.463850396	4.847829672	5.352870458	3.68991928	3.516113823	5.334097561	6.217830957	8.093195334	5.074662653	8.635439427	10.49892559	4.251899314	8.050993779	3.384556286	3.669792102	4.809660032	2.619752988	2.629035746	2.614459706	2.370006217	2.502142102	2.502546834	3.608072213	2.7449617	2.045180563	2.21047418	2.693827575	2.312496019	2.831812414	2.187172747	2.240528082	2.638226869	1.91796492	1.883770704	2.485343489
-2.741666667	9.864489981	5.687660771	9.387094608	6.244671564	9.15686527	4.35252214	3.500240258	3.759841522	2.543343684	3.653443645	6.847710789	5.252342484	5.809326169	4.327938403	8.466869604	4.846503001	5.361843441	3.699658784	3.508999774	5.310893402	6.218090025	8.095716848	5.079234391	8.598636148	10.49665932	4.259422913	8.075686764	3.387083369	3.68134989	4.814087092	2.618293971	2.622750432	2.62247378	2.374590445	2.497904183	2.499684907	3.610243108	2.745654589	2.043772183	2.207023446	2.695724282	2.311738454	2.824424602	2.193012065	2.240508008	2.643192467	1.915994436	1.881867274	2.484829196
-2.740833333	9.875058919	5.690308458	9.406892742	6.257415064	9.145648888	4.339410704	3.493223622	3.761445585	2.546469848	3.660663173	6.835321249	5.249708716	5.822116905	4.335845309	8.470163763	4.845401796	5.370768007	3.709365832	3.501872123	5.287762563	6.218555278	8.098264735	5.084031576	8.561497296	10.49468914	4.267059962	8.100463933	3.389691442	3.693072044	4.818547745	2.616856175	2.616438006	2.630552954	2.379194739	2.493655998	2.496913706	3.61237802	2.746392979	2.04240791	2.203634913	2.697664245	2.311001921	2.817150166	2.198970062	2.240514737	2.648131723	1.914131644	1.880014714	2.484284638
-2.74	9.885744555	5.693252032	9.426745397	6.270111281	9.134635499	4.326236379	3.486105862	3.763202327	2.549705316	3.667914239	6.823066433	5.247246063	5.834998448	4.343850939	8.473727412	4.84452532	5.379638652	3.719036106	3.494731451	5.264709142	6.219224785	8.100836398	5.089051481	8.524028229	10.49300999	4.274806531	8.125315538	3.392378436	3.704953911	4.823040374	2.615437272	2.610099824	2.638694833	2.383816871	2.489398622	2.494234253	3.614476967	2.74717574	2.041087838	2.20030895	2.699645447	2.310286684	2.809988882	2.20504496	2.240547805	2.653042498	1.912376947	1.878212924	2.483709287
-2.739166667	9.89654257	5.696486913	9.446647023	6.282755607	9.123827843	4.313002655	3.478887857	3.765110941	2.553047222	3.675192121	6.810949235	5.244954218	5.847964738	4.351952641	8.477555076	4.843872746	5.388449875	3.728665298	3.487578332	5.241737238	6.220096585	8.103429235	5.094291322	8.486234486	10.49161668	4.282658663	8.150231816	3.395142248	3.7169908	4.827563343	2.614034929	2.603737256	2.646896987	2.388454619	2.485133132	2.491647535	3.616539965	2.748001728	2.039812064	2.197045908	2.70166589	2.309593018	2.802940495	2.211234944	2.240606749	2.657922664	1.910730731	1.876461805	2.483102635
-2.738333333	9.907448679	5.70000843	9.466592006	6.295343433	9.113228583	4.299713053	3.471570521	3.767170592	2.556492711	3.682492122	6.798972526	5.242832818	5.86100968	4.360147727	8.481641269	4.843443158	5.397196184	3.738249103	3.480413337	5.218850943	6.22116869	8.106040637	5.099748253	8.448121787	10.49050384	4.290612382	8.175202993	3.397980739	3.729177981	4.832114996	2.612646811	2.597351687	2.655156951	2.393105766	2.480860609	2.489154505	3.618567031	2.748869785	2.038580692	2.193846115	2.70372359	2.308921207	2.796004724	2.217538164	2.240691111	2.662770105	1.909193365	1.874761261	2.48246419
-2.7375	9.918458626	5.70381182	9.486574676	6.307870153	9.102840308	4.286371119	3.464154802	3.769380407	2.560038931	3.689809569	6.787139144	5.240881446	5.87412715	4.368433475	8.485980498	4.843235548	5.405872098	3.74778323	3.473237035	5.196054345	6.222439079	8.10866799	5.105419374	8.409696033	10.48966596	4.298663692	8.200219288	3.400891735	3.741510693	4.836693663	2.611270579	2.590944514	2.663472227	2.397768108	2.476582137	2.486756081	3.620558176	2.749778742	2.037393833	2.190709881	2.705816581	2.308271548	2.789181254	2.223952735	2.240800434	2.667582716	1.907765196	1.8731112	2.481793478
-2.736666667	9.929568193	5.707892234	9.506589306	6.320331169	9.092665527	4.272980424	3.456641682	3.771739484	2.563683041	3.697139822	6.775451899	5.23909963	5.887310992	4.376807132	8.490567268	4.84324882	5.414472147	3.757263396	3.466049991	5.173351526	6.22390571	8.11130868	5.111301728	8.370963303	10.48909739	4.30680858	8.22527092	3.403873032	3.75398414	4.841297656	2.609903896	2.584517151	2.671840283	2.402439444	2.472298802	2.484453145	3.622513414	2.750727417	2.036251602	2.187637496	2.707942916	2.307644347	2.782469747	2.230476736	2.240934264	2.672358404	1.906446558	1.87151153	2.481090042
-2.735833333	9.940773197	5.712244738	9.526630112	6.332721889	9.082706674	4.259544565	3.449032176	3.774246886	2.567422208	3.704478271	6.76391357	5.237486843	5.900555022	4.385265911	8.495396078	4.84348179	5.422990881	3.766685336	3.458852767	5.150746562	6.225566512	8.113960092	5.117392303	8.331929853	10.48879235	4.315043017	8.250348109	3.406922389	3.766593496	4.845925273	2.608544423	2.578071023	2.680258558	2.407117589	2.468011694	2.482246545	3.624432753	2.75171462	2.03515412	2.18462923	2.710100667	2.307039921	2.775869836	2.237108214	2.241092153	2.677095091	1.905237763	1.869962164	2.480353445
-2.735	9.952069493	5.716864315	9.546691258	6.345037735	9.072966102	4.24606716	3.441327335	3.776901647	2.57125361	3.711820338	6.752526907	5.236042504	5.913853034	4.393806996	8.500461431	4.843933182	5.431422866	3.776044799	3.451645921	5.12824352	6.227419392	8.116619612	5.123688034	8.292602116	10.48874489	4.32336296	8.275441079	3.41003754	3.779333907	4.850574796	2.607189825	2.571607567	2.688724459	2.411800365	2.4637219	2.480137092	3.626316202	2.752739149	2.034101514	2.181685333	2.712287925	2.306458597	2.769381126	2.243845183	2.241273653	2.681790714	1.904139108	1.86846302	2.479583267
-2.734166667	9.963452973	5.721745866	9.566766856	6.357274137	9.063446085	4.23255185	3.433528243	3.779702768	2.575174439	3.719161486	6.741294627	5.234765982	5.927198797	4.402427541	8.505757833	4.844601636	5.43976269	3.785337552	3.44443001	5.105846456	6.229462231	8.119284627	5.130185805	8.252986697	10.48894894	4.331764353	8.300540068	3.413216184	3.79220049	4.855244491	2.605837772	2.565128235	2.697235363	2.416485606	2.459430514	2.478125563	3.628163767	2.753799792	2.033093919	2.178806036	2.714502806	2.305900714	2.763003198	2.250685622	2.241478324	2.686443225	1.903150871	1.867014017	2.47877911
-2.733333333	9.97491957	5.726884219	9.58685097	6.369426545	9.054148815	4.219002295	3.42563602	3.782649217	2.579181896	3.726497213	6.730219415	5.233656589	5.940586062	4.411124671	8.511279797	4.845485702	5.448004967	3.794559381	3.437205586	5.083559417	6.231692891	8.121952532	5.136882448	8.213090376	10.48939833	4.340243131	8.325635325	3.416455995	3.80518834	4.859932613	2.604485935	2.55863449	2.70578862	2.421171158	2.455138626	2.476212696	3.629975448	2.754895331	2.032131475	2.175991549	2.716743445	2.305366619	2.756735606	2.257627482	2.241705728	2.691050594	1.902273311	1.865615082	2.477940591
-2.7325	9.986465258	5.732274123	9.606937615	6.381490423	9.045076406	4.205422176	3.417651821	3.785739933	2.583273201	3.733823059	6.719303925	5.232713586	5.954008564	4.419895486	8.517021844	4.846583841	5.456144339	3.803706095	3.429973198	5.061386438	6.234109212	8.124620726	5.143774745	8.1729201	10.49008671	4.348795221	8.350717119	3.419754619	3.818292526	4.864637402	2.603131995	2.552127807	2.714381552	2.425854881	2.45084733	2.474399195	3.631751247	2.756024539	2.031214328	2.173242064	2.719008002	2.304856673	2.750577879	2.264668683	2.241955434	2.695610809	1.901506672	1.864266143	2.477067348
-2.731666667	9.998086053	5.737910256	9.627020759	6.393461256	9.036230886	4.19181519	3.409576837	3.788973824	2.587445585	3.741134609	6.708550777	5.231936183	5.967460021	4.428737059	8.522978509	4.847894432	5.464175476	3.812773528	3.422733394	5.039331539	6.236709017	8.127286615	5.150859432	8.132482985	10.49100764	4.35741654	8.375775742	3.423109673	3.8315081	4.869357086	2.601773639	2.545609672	2.723011457	2.430534649	2.446557717	2.472685727	3.633491158	2.757186179	2.030342633	2.170557752	2.721294661	2.304371245	2.744529523	2.271807112	2.242227015	2.700121875	1.900851176	1.862967136	2.47615904
-2.730833333	10.00977801	5.743787229	9.64709433	6.405334552	9.027614203	4.17818505	3.401412293	3.792349768	2.591696299	3.748427492	6.69796256	5.231323536	5.980934141	4.437646439	8.529144339	4.849415763	5.472093083	3.821757538	3.415486718	5.017398728	6.239490106	8.129947615	5.158133195	8.091786316	10.49215455	4.366103003	8.40080151	3.426518754	3.84483009	4.874089881	2.600408564	2.539081581	2.731675605	2.435208349	2.44227088	2.471072921	3.635195176	2.758379013	2.02951655	2.167938767	2.72360163	2.303910714	2.738590018	2.279040631	2.24252005	2.704581822	1.900307031	1.861718	2.475215344
-2.73	10.02153724	5.749899583	9.66715221	6.417105842	9.019228219	4.164535487	3.39315945	3.79586661	2.59602261	3.755697385	6.687541824	5.230874752	5.994424621	4.446620652	8.535513899	4.851146039	5.4798919	3.830654012	3.40823371	4.995591995	6.242450266	8.132601154	5.165592678	8.050837537	10.49352076	4.374850521	8.425784773	3.429979429	3.858253512	4.87883399	2.599034476	2.532545043	2.740371243	2.439873883	2.43798791	2.46956137	3.636863289	2.759601792	2.028736246	2.16538524	2.725927146	2.303475472	2.732758823	2.286367072	2.242834123	2.708988695	1.899874426	1.860518681	2.474235957
-2.729166667	10.03335989	5.756241796	9.687188244	6.428770686	9.011074714	4.150870242	3.384819604	3.799523169	2.600421804	3.762940015	6.67729109	5.230588887	6.007925152	4.455656701	8.542081774	4.853083381	5.487566705	3.839458864	3.40097491	4.973915314	6.245587266	8.135244669	5.173234477	8.009644257	10.49509947	4.383655005	8.450715912	3.433489248	3.871773363	4.883587608	2.597649093	2.526001575	2.749095596	2.444529171	2.433709896	2.46815163	3.638495481	2.760853266	2.028001894	2.162897287	2.728269468	2.303065919	2.727035373	2.293784237	2.243168827	2.713340565	1.899553531	1.85936913	2.473220597
-2.728333333	10.04524215	5.762808284	9.707196238	6.440324671	9.003155382	4.13719307	3.376394087	3.803318232	2.604891185	3.770151162	6.66721284	5.230464946	6.02142942	4.464751569	8.548842569	4.855225824	5.495112318	3.848168044	3.393710852	4.952372641	6.248898862	8.137875614	5.181055149	7.968214244	10.49688377	4.392512362	8.475585349	3.437045735	3.885384628	4.888348919	2.596250146	2.519452705	2.757845868	2.449172148	2.429437927	2.46684422	3.640091735	2.762132177	2.027313678	2.160475002	2.730626888	2.302682466	2.721419082	2.301289907	2.243523758	2.717635525	1.8993445	1.858269305	2.472169
-2.7275	10.05718025	5.769593404	9.727169962	6.451763415	8.995471831	4.123507736	3.367884267	3.807250558	2.609428081	3.777326659	6.657309523	5.230501884	6.034931108	4.473902219	8.555790915	4.857571319	5.502523602	3.856777533	3.38644207	4.930967912	6.252382794	8.140491455	5.189051206	7.92655542	10.49886666	4.401418507	8.500383546	3.440646396	3.899082281	4.893116096	2.594835383	2.51289997	2.76661924	2.453800767	2.425173088	2.46563962	3.641652027	2.763437267	2.026671784	2.158118462	2.732997723	2.302325533	2.715909342	2.308881831	2.243898522	2.721871691	1.899247467	1.857219168	2.471080925
-2.726666667	10.06917049	5.776591458	9.747103155	6.463082571	8.988025585	4.109818015	3.359291548	3.811318876	2.614029839	3.784462396	6.647583549	5.23069861	6.048423901	4.483105596	8.562921469	4.860117738	5.509795467	3.865283347	3.379169095	4.909705042	6.25603679	8.143089677	5.197219121	7.884675863	10.50104101	4.410369353	8.525101013	3.444288717	3.912861287	4.897887305	2.593402563	2.506344915	2.775412876	2.458412997	2.420916465	2.464538275	3.643176328	2.764767271	2.026076409	2.155827722	2.735380319	2.301995552	2.710505523	2.316557738	2.24429273	2.726047206	1.899262552	1.856218692	2.46995615
-2.725833333	10.08120921	5.783796692	9.76698952	6.474277827	8.980818078	4.09612769	3.350617367	3.815521886	2.618693828	3.791554321	6.638037293	5.231053979	6.061901486	4.492358628	8.570228916	4.862862866	5.516922872	3.87368154	3.371892454	4.888587925	6.259858567	8.145667782	5.205555329	7.842583801	10.50339962	4.419360824	8.549728309	3.447970166	3.926716603	4.902660701	2.591949466	2.499789095	2.784223922	2.463006828	2.416669136	2.46354059	3.644664605	2.766120926	2.025527756	2.153602821	2.737773054	2.301692964	2.705206978	2.32431533	2.244706	2.730160237	1.899389852	1.855267851	2.468794474
-2.725	10.09329277	5.791203304	9.786822735	6.485344911	8.973850659	4.082440549	3.341863199	3.819858261	2.623417444	3.798598441	6.628673094	5.231566804	6.075357556	4.501658227	8.577707972	4.865804411	5.523900828	3.881968207	3.364612672	4.867620429	6.263845831	8.14822329	5.214056227	7.800287613	10.50593518	4.428388847	8.574256048	3.451688195	3.94064318	4.907434435	2.590473888	2.493234071	2.793049506	2.467580268	2.41243218	2.462646932	3.64611682	2.767496964	2.025026034	2.151443779	2.740174335	2.301418219	2.700013037	2.332152287	2.245137961	2.734208978	1.899629451	1.85436663	2.467595716
-2.724166667	10.10541762	5.798805441	9.806596448	6.496279588	8.967124591	4.068760388	3.333030554	3.824326644	2.628198105	3.805590828	6.619493251	5.232235846	6.08878581	4.511001291	8.585353387	4.868939999	5.530724399	3.89013948	3.357330273	4.8468064	6.267996279	8.150753744	5.222718173	7.75779582	10.50864031	4.437449361	8.598674899	3.455440241	3.954635967	4.912206647	2.588973646	2.486681413	2.80188674	2.472131344	2.40820667	2.461857634	3.64753293	2.768894117	2.024571461	2.149350597	2.742582601	2.301171777	2.694923014	2.340066265	2.245588245	2.738191651	1.899981412	1.85351502	2.466359716
-2.723333333	10.11758024	5.806597205	9.826304283	6.507077667	8.960641044	4.055091002	3.324120977	3.828925653	2.633033253	3.812527615	6.610500024	5.233059822	6.10217996	4.520384702	8.593159946	4.872267178	5.537388707	3.898191539	3.350045776	4.826149658	6.272307599	8.153256706	5.231537496	7.715117089	10.51150752	4.446538313	8.622975595	3.459223723	3.968689909	4.916975474	2.587446575	2.480132698	2.810732723	2.476658106	2.403993675	2.461172986	3.648912886	2.770311118	2.024164261	2.147323258	2.744996324	2.300954109	2.6899362	2.3480549	2.246056496	2.742106505	1.900445782	1.85271302	2.465086334
-2.7225	10.12977714	5.814572655	9.845939841	6.517735003	8.954401105	4.041436192	3.315136047	3.833653876	2.637920358	3.819405002	6.601695636	5.234037401	6.115533728	4.529805334	8.60112247	4.875783415	5.543888933	3.906120603	3.3427597	4.805653993	6.276777472	8.155729763	5.240510485	7.672260222	10.51452925	4.455651666	8.647148932	3.463036052	3.982799953	4.921739044	2.585890536	2.473589509	2.81958454	2.481158623	2.399794262	2.460593244	3.650256632	2.771746698	2.023804667	2.145361727	2.747414006	2.300765691	2.685051874	2.356115806	2.246542365	2.745951821	1.901022588	1.851960635	2.463775452
-2.721666667	10.14200492	5.822725812	9.865496704	6.528247496	8.948405769	4.027799757	3.306077381	3.838509873	2.642856918	3.826219256	6.593082269	5.235167207	6.128840853	4.539260046	8.609235822	4.879486102	5.550220318	3.913922944	3.335472561	4.785323168	6.281403571	8.158170526	5.249633402	7.629234162	10.51769787	4.464785393	8.671185776	3.466874623	3.996961048	4.926495482	2.584303411	2.467053436	2.828439263	2.485630985	2.39560949	2.460118623	3.651564109	2.773199591	2.023492918	2.143465949	2.749834185	2.300607013	2.680269293	2.364246579	2.24704551	2.749725909	1.901711843	1.851257878	2.462426972
-2.720833333	10.15426019	5.831050657	9.884968433	6.538611095	8.942655942	4.014185496	3.296946628	3.843492181	2.647840455	3.832966715	6.584662067	5.236447819	6.14209509	4.54874569	8.617494903	4.883372555	5.556378169	3.921594876	3.328184872	4.765160917	6.286183566	8.160576632	5.258902476	7.586047983	10.52100566	4.473935487	8.695077065	3.470736824	4.011168147	4.931242908	2.582683107	2.460526074	2.837293956	2.490073307	2.391440413	2.459749302	3.652835249	2.774668533	2.02322926	2.141635854	2.752255431	2.300478571	2.675587698	2.372444793	2.2475656	2.753427108	1.902513537	1.850604771	2.461040817
-2.72	10.16653964	5.839541135	9.904348574	6.548821801	8.937152441	4.000597206	3.287745472	3.848599305	2.652868523	3.839643786	6.57643713	5.237877772	6.155290215	4.558259109	8.625894661	4.887440013	5.562357859	3.929132767	3.320897143	4.745170941	6.29111512	8.162945744	5.268313908	7.542710889	10.52444484	4.483097954	8.718813811	3.47462003	4.025416207	4.935979435	2.581027558	2.454009024	2.846145671	2.494483722	2.387288081	2.459485422	3.65406998	2.776152259	2.023013946	2.139871352	2.75467635	2.30038087	2.671006317	2.380708007	2.248102311	2.757053793	1.903427647	1.850001344	2.459616931
-2.719166667	10.17883999	5.848191161	9.92363066	6.558875667	8.931895993	3.987038679	3.278475633	3.853829728	2.657938705	3.846246948	6.568409519	5.239455557	6.168420025	4.567797138	8.634430085	4.891685641	5.56815483	3.936533036	3.313609884	4.72535691	6.296195895	8.165275554	5.277863868	7.499232209	10.52800757	4.492268823	8.742387108	3.478521611	4.039700195	4.940703177	2.579334722	2.447503891	2.854991452	2.498860391	2.383153538	2.459327084	3.655268221	2.777649511	2.022847238	2.138172336	2.757095582	2.300314425	2.666524359	2.38903376	2.24865533	2.760604367	1.904454129	1.849447633	2.458155278
-2.718333333	10.19115802	5.85699462	9.942808213	6.568768803	8.926887236	3.973513701	3.269138863	3.859181905	2.663048611	3.852772758	6.560581254	5.241179621	6.181478342	4.577356606	8.643096215	4.896106532	5.573764595	3.943792155	3.306323601	4.705722459	6.301423547	8.167563781	5.287548503	7.455621398	10.53168594	4.501444141	8.765788131	3.482438928	4.054015088	4.945412241	2.577602589	2.441012284	2.863828337	2.503201497	2.379037819	2.459274353	3.656429886	2.779159033	2.022729403	2.136538683	2.759511803	2.300279756	2.662141018	2.397419577	2.249224351	2.764077269	1.905592922	1.848943684	2.456655844
-2.7175	10.20349056	5.865945369	9.961874744	6.578497374	8.922126716	3.960026052	3.25973695	3.864654264	2.668195884	3.859217844	6.55295431	5.24304837	6.194459016	4.586934338	8.651888136	4.900699707	5.579182739	3.950906651	3.299038799	4.686271188	6.306795733	8.169808177	5.297363934	7.411888028	10.53547199	4.510619979	8.789008142	3.486369338	4.068355871	4.950104734	2.575829176	2.434535818	2.872653358	2.507505247	2.374941955	2.459327254	3.657554883	2.780679572	2.022660716	2.13497025	2.761923725	2.300277394	2.657855476	2.405862964	2.249809079	2.767470973	1.906843947	1.848489551	2.455118635
-2.716666667	10.21583448	5.875037242	9.98082376	6.588057605	8.917614889	3.946579503	3.250271714	3.87024521	2.673378197	3.865578913	6.54553062	5.245060169	6.207355926	4.596527156	8.660800986	4.905462116	5.584404924	3.957873108	3.291755979	4.667006662	6.312310109	8.172006523	5.307306256	7.368041788	10.53935769	4.51979243	8.812038491	3.490310193	4.082717546	4.954778761	2.574012533	2.428076109	2.881463541	2.511769872	2.370866969	2.459485777	3.658643112	2.782209882	2.022641458	2.13346688	2.764330096	2.300307877	2.653666899	2.414361417	2.250409228	2.770783986	1.908207107	1.848085297	2.453543676
-2.715833333	10.22818672	5.884264049	9.999648761	6.597445784	8.913352121	3.933177814	3.240745008	3.875953121	2.678593258	3.871852752	6.538312075	5.247213338	6.220162981	4.606131877	8.669829954	4.910390638	5.589426889	3.964688169	3.284475643	4.647932405	6.317964329	8.174156634	5.317371545	7.324092479	10.54333498	4.528957613	8.834870623	3.494258842	4.097095129	4.959432425	2.572150739	2.421634776	2.890255912	2.515993629	2.366813874	2.459749871	3.659694464	2.78374872	2.022671919	2.132028397	2.766729702	2.30037175	2.64957444	2.422912415	2.251024521	2.77401485	1.909682286	1.847730991	2.451931016
-2.715	10.24054423	5.893619583	10.01834325	6.60665826	8.909338688	3.919824733	3.231158718	3.88177635	2.683838803	3.878036226	6.531300521	5.249506162	6.232874124	4.615745319	8.678970282	4.915482086	5.594244455	3.971348537	3.277198288	4.629051906	6.32375605	8.176256358	5.327555854	7.280050011	10.54739574	4.538111676	8.857496079	3.498212632	4.111483651	4.964063828	2.570241908	2.415213443	2.899027492	2.520174802	2.362783679	2.460119448	3.660708827	2.785294852	2.022752393	2.130654609	2.769121366	2.300469565	2.645577239	2.431513425	2.251654691	2.777162145	1.911269352	1.847426712	2.450280722
-2.714166667	10.25290406	5.903097621	10.03690072	6.615691448	8.905574775	3.906523998	3.221514763	3.887713226	2.689112603	3.884126282	6.524497758	5.251936883	6.245483337	4.6253643	8.68821727	4.920733205	5.598853523	3.977850976	3.26992441	4.61036861	6.32968293	8.178303577	5.337855216	7.235924397	10.55153184	4.547250792	8.879906498	3.502168908	4.125878164	4.968671074	2.568284189	2.408813733	2.907775302	2.524311701	2.358777383	2.460594383	3.661686077	2.786847049	2.022883182	2.129345308	2.771503948	2.300601882	2.641674424	2.440161901	2.252299483	2.780224489	1.912968154	1.84717255	2.448592882
-2.713333333	10.26526326	5.912691923	10.05531468	6.624541829	8.902060474	3.893279327	3.211815093	3.893762054	2.694412464	3.890119949	6.517905543	5.254503704	6.257984636	4.634985639	8.697566272	4.926140675	5.603250077	3.984192312	3.262654504	4.591885924	6.335742628	8.180296208	5.348265647	7.191725753	10.55573506	4.556371167	8.902093623	3.50612502	4.140273741	4.973252265	2.566275765	2.402437272	2.916496366	2.528402659	2.354795975	2.461174513	3.662626087	2.788404088	2.023064595	2.128100268	2.773876348	2.300769266	2.637865112	2.448855288	2.252958649	2.783200534	1.914778521	1.846968599	2.446867605
-2.7125	10.27761897	5.922396241	10.07357863	6.633205954	8.89879579	3.880094426	3.20206169	3.899921113	2.699736225	3.896014341	6.511525585	5.257204793	6.270372082	4.644606156	8.707012701	4.931701111	5.607430191	3.99036944	3.255389061	4.573607209	6.341932808	8.182232204	5.358783147	7.14746429	10.55999721	4.565469036	8.924049302	3.510078315	4.154665473	4.977805506	2.564214855	2.396085686	2.925187707	2.532446041	2.350840436	2.461859636	3.663528718	2.789964756	2.023296947	2.126919249	2.776237502	2.300972289	2.634148407	2.457591019	2.253631952	2.786088974	1.916700266	1.846814964	2.445105019
-2.711666667	10.28996835	5.932204317	10.0916861	6.641680444	8.895780634	3.866972979	3.192256567	3.906188661	2.705081758	3.901806654	6.505359549	5.260038276	6.282639774	4.654222676	8.71655203	4.937411066	5.611390022	3.996379315	3.248128572	4.555535783	6.348251138	8.184109557	5.369403697	7.103150314	10.56431001	4.574540668	8.945765492	3.514026146	4.169048481	4.982328903	2.562099717	2.389760603	2.933846354	2.536440237	2.34691174	2.462649516	3.664393827	2.791527848	2.023580557	2.125801994	2.778586388	2.30121153	2.630523404	2.466366519	2.254319165	2.788888539	1.918733183	1.84671176	2.443305273
-2.710833333	10.30230861	5.942109887	10.10963061	6.649961993	8.893014829	3.853918655	3.182401767	3.91256293	2.710446973	3.907494175	6.499409051	5.263002246	6.294781861	4.663832029	8.726179792	4.94326703	5.615125821	4.002218966	3.240873525	4.537674919	6.354695291	8.185926296	5.380123267	7.058794219	10.56866521	4.583582365	8.967234263	3.517965869	4.183417906	4.986820564	2.559928647	2.38346365	2.942469336	2.540383665	2.343010847	2.463543875	3.665221262	2.793092167	2.023915753	2.124748232	2.78092202	2.301487572	2.626989186	2.475179204	2.255020073	2.791598	1.920877048	1.846659109	2.441468536
-2.71	10.31463702	5.952106683	10.12740571	6.658047368	8.890498107	3.840935099	3.172499364	3.919042131	2.715829814	3.913074272	6.493675661	5.26609476	6.306792535	4.673431051	8.735891583	4.949265436	5.618633929	4.007885486	3.233624406	4.520027843	6.361262944	8.187680487	5.390937815	7.014406485	10.57305449	4.592590468	8.988447798	3.521894849	4.19776892	4.991278601	2.557699981	2.377196453	2.951053694	2.544274771	2.33913871	2.464542401	3.666010861	2.794656525	2.024302869	2.123757673	2.783243454	2.301801005	2.623544827	2.484026482	2.255734469	2.794216168	1.923131618	1.846657141	2.439594995
-2.709166667	10.32695089	5.962188437	10.14500494	6.665933414	8.888230107	3.828025933	3.162551459	3.925624449	2.721228261	3.918544405	6.4881609	5.269313838	6.318666039	4.683016583	8.745683064	4.955402656	5.621910781	4.013376041	3.2263817	4.502597733	6.367951782	8.18937024	5.401843284	6.96999767	10.57746956	4.601561351	9.009398398	3.525810453	4.212096724	4.995701128	2.555412097	2.370960637	2.959596471	2.548112031	2.335296271	2.465644744	3.666762457	2.796219747	2.024742241	2.122830015	2.785549785	2.302152424	2.620189394	2.492905756	2.256462157	2.796741895	1.925496632	1.846705995	2.437684859
-2.708333333	10.33924756	5.972348882	10.16242188	6.673617052	8.886210383	3.815194756	3.152560184	3.93230805	2.72664033	3.923902122	6.482866241	5.272657467	6.330396668	4.692585477	8.755549958	4.961675007	5.624952906	4.018687867	3.21914589	4.485387719	6.374759496	8.190993701	5.412835612	6.925578411	10.5819021	4.610491428	9.030078487	3.52971006	4.226396547	5.000086262	2.553063413	2.364757828	2.968094721	2.55189395	2.331484461	2.466850518	3.667475874	2.797780666	2.025234214	2.121964941	2.787840147	2.302542426	2.616921942	2.50181442	2.257202953	2.799174073	1.927971811	1.84680582	2.435738356
-2.7075	10.35152445	5.982581756	10.17965013	6.681095281	8.884438396	3.802445143	3.142527699	3.939091076	2.732064075	3.92914506	6.477793107	5.2761236	6.34197877	4.702134593	8.765488055	4.968078748	5.627756933	4.023818276	3.211917457	4.468400878	6.381683785	8.19254906	5.423910724	6.881159419	10.58634376	4.619377153	9.05048061	3.533591057	4.240663654	5.004432128	2.550652391	2.358589647	2.976545507	2.555619061	2.3277042	2.468159298	3.668150927	2.799338126	2.025779137	2.121162118	2.790113716	2.302971616	2.613741518	2.510749868	2.25795668	2.801511635	1.930556857	1.846956772	2.433755732
-2.706666667	10.36377899	5.992880803	10.1966833	6.688365183	8.882913516	3.789780638	3.13245619	3.945971648	2.737497586	3.934270947	6.472942873	5.279710158	6.353406746	4.711660801	8.775493213	4.974610087	5.630319587	4.028764652	3.20469688	4.451640239	6.388722357	8.194034548	5.435064539	6.83675147	10.59078621	4.628215021	9.07059744	3.537450841	4.254893341	5.008736854	2.548177538	2.352457714	2.984945902	2.559285927	2.323956397	2.469570625	3.668787425	2.800890984	2.026377364	2.120421199	2.792369706	2.3034406	2.610647165	2.519709485	2.258723174	2.80375356	1.933251453	1.847159016	2.431737253
-2.705833333	10.37600867	6.003239774	10.21351504	6.695423922	8.881635028	3.777204759	3.122347872	3.952947863	2.74293899	3.939277602	6.468316862	5.283415029	6.364675058	4.721160984	8.785561357	4.98126518	5.632637695	4.033524455	3.197484637	4.435108775	6.395872928	8.19544844	5.446292973	6.792365406	10.59522112	4.637001569	9.090421776	3.541286823	4.269080941	5.012998572	2.545637405	2.346363645	2.993292994	2.562893142	2.32024195	2.471084003	3.669385167	2.802438109	2.027029254	2.119741822	2.794607374	2.30394999	2.607637914	2.528690658	2.259502281	2.805898864	1.936055265	1.847412726	2.429683203
-2.705	10.38821101	6.013652436	10.23013902	6.702268745	8.880602124	3.764720993	3.112204984	3.960017801	2.748386453	3.944162937	6.463916346	5.287236073	6.375778227	4.730632036	8.795688481	4.988040129	5.634708184	4.038095222	3.190281204	4.418809407	6.403133224	8.196789051	5.457591934	6.748012128	10.59964017	4.645733377	9.109946553	3.545096425	4.283221826	5.017215423	2.54303059	2.340309055	3.001583882	2.566439331	2.316561743	2.472698899	3.669943944	2.80397838	2.027735171	2.119123614	2.796826016	2.304500399	2.604712793	2.537690768	2.260293858	2.807946611	1.938967938	1.847718082	2.427593887
-2.704166667	10.40038359	6.024112566	10.24654895	6.708896984	8.879813911	3.752332796	3.102029792	3.967179517	2.753838177	3.948924957	6.459742547	5.291171116	6.386710834	4.740070868	8.80587065	4.994930992	5.636528086	4.042474567	3.183087054	4.402745	6.410500981	8.198054743	5.468957328	6.703702593	10.60403502	4.65440707	9.129164836	3.548877084	4.297311403	5.021385553	2.540355736	2.334295553	3.00981568	2.569923147	2.312916651	2.474414745	3.67046354	2.805510694	2.028495483	2.118566184	2.799024969	2.305092444	2.601870822	2.546707196	2.261097771	2.809895905	1.941989099	1.848075275	2.425469626
-2.703333333	10.41252402	6.03461396	10.26273855	6.715306058	8.879269405	3.740043589	3.091824586	3.974431048	2.759292404	3.953561757	6.455796635	5.295217956	6.397467524	4.749474401	8.816103998	5.001933777	5.638094538	4.046660186	3.17590266	4.386918364	6.417973947	8.199243921	5.480385059	6.659447809	10.60839737	4.663019319	9.148069828	3.552626254	4.311345123	5.025507118	2.537611536	2.328324743	3.017985519	2.573343278	2.309307534	2.476230938	3.670943731	2.807033957	2.029310561	2.11806913	2.801203611	2.305726743	2.599111015	2.555737323	2.261913898	2.811745896	1.945118358	1.848484503	2.423310759
-2.7025	10.42462994	6.045150433	10.27870162	6.721493476	8.878967536	3.72785676	3.08159168	3.98177041	2.764747413	3.958071529	6.452079725	5.299374364	6.408043007	4.758839577	8.826384732	5.009044447	5.639404781	4.050649852	3.168728493	4.37133225	6.425549879	8.200355038	5.491871032	6.615258831	10.61271893	4.671566842	9.166654873	3.556341404	4.325318477	5.029578277	2.534796732	2.322398227	3.026090546	2.576698439	2.30573524	2.478146838	3.671384283	2.808547091	2.030180781	2.117632039	2.803361362	2.306403919	2.596432381	2.564778531	2.262742126	2.813495777	1.948355305	1.848945971	2.421117646
-2.701666667	10.43669906	6.055715818	10.29443195	6.727456833	8.878907147	3.715775661	3.071333412	3.9891956	2.770201523	3.962452558	6.448592883	5.303638083	6.418432062	4.768163352	8.836709133	5.016258922	5.640456165	4.05444142	3.161565024	4.355989351	6.433226548	8.201386588	5.503411151	6.571146754	10.61699142	4.680046405	9.184913453	3.560020021	4.339227	5.033597201	2.531910115	2.316517597	3.03412793	2.57998738	2.302200605	2.480161771	3.671784956	2.810049033	2.031106523	2.11725448	2.805497681	2.307124594	2.593833924	2.573828202	2.263582352	2.815144786	1.95169951	1.849459894	2.418890661
-2.700833333	10.44872909	6.066303976	10.3099234	6.733193816	8.879086995	3.703803604	3.061052141	3.996704593	2.775653089	3.966703225	6.445337117	5.308006827	6.428629536	4.777442701	8.847073552	5.023573081	5.64124615	4.05803283	3.154412718	4.340892301	6.441001737	8.202337114	5.515001323	6.527122715	10.62120659	4.688454824	9.202839197	3.563659613	4.353066271	5.03756207	2.528950527	2.310684445	3.042094855	2.58320888	2.298704449	2.482275029	3.672145501	2.811538733	2.03208817	2.116936014	2.807612069	2.307889391	2.591314645	2.582883722	2.264434486	2.816692206	1.955150525	1.850026491	2.416630199
-2.7	10.4607178	6.076908792	10.32516987	6.738702206	8.879505748	3.691943865	3.050750249	4.004295349	2.781100508	3.970822003	6.442313385	5.312478287	6.438630346	4.786674619	8.857474417	5.030982761	5.641772303	4.0614221	3.147272044	4.326043672	6.448873242	8.203205206	5.526637459	6.48319788	10.62535623	4.696788963	9.220425878	3.567257705	4.366831917	5.041471073	2.525916863	2.304900352	3.049988529	2.586361754	2.295247581	2.484485867	3.672465661	2.813015159	2.033126107	2.116676187	2.809704069	2.308698934	2.588873538	2.591942479	2.265298447	2.818137365	1.958707883	1.850645994	2.414336669
-2.699166667	10.47266299	6.08752418	10.34016531	6.743979874	8.880161992	3.680199677	3.040430138	4.011965805	2.786542214	3.974807463	6.439522587	5.317050128	6.448429483	4.795856121	8.867908228	5.038483763	5.642032305	4.064607337	3.140143465	4.311445976	6.456838871	8.2039895	5.538315472	6.439383446	10.62943213	4.705045739	9.237667418	3.570811848	4.380519613	5.045322406	2.522808068	2.299166894	3.057806181	2.589444845	2.291830796	2.48679351	3.672745172	2.814477293	2.034220722	2.116474534	2.811773262	2.30955385	2.586509597	2.601001865	2.266174162	2.819479636	1.962371098	1.851318637	2.412010499
-2.698333333	10.4845625	6.098144083	10.35490371	6.749024786	8.881054226	3.668574233	3.03009423	4.019713883	2.79197668	3.97865827	6.436965571	5.32171999	6.458022012	4.804984241	8.878371562	5.046071852	5.642023946	4.067586731	3.133027446	4.297101661	6.464896448	8.20468868	5.550031285	6.395690636	10.63342617	4.713222122	9.254557889	3.574319612	4.39412508	5.049114281	2.519623144	2.293485639	3.065545066	2.592457032	2.288454875	2.489197145	3.67298376	2.815924133	2.035372405	2.116330579	2.813819273	2.310454761	2.58422181	2.610059278	2.267061572	2.820718437	1.966139665	1.852044665	2.409652132
-2.6975	10.49641419	6.108762479	10.36937912	6.753835005	8.882180867	3.65707068	3.019744967	4.027537487	2.797402418	3.982373186	6.434643125	5.326485492	6.467403075	4.814056039	8.888861072	5.053742755	5.641745133	4.070358558	3.125924447	4.283013109	6.47304381	8.205301478	5.561780826	6.352130689	10.6373302	4.721315133	9.271091515	3.577778593	4.407644094	5.052844917	2.516361144	2.287858148	3.07320246	2.595397223	2.285120582	2.491695929	3.673181146	2.817354694	2.03658155	2.116243833	2.815841766	2.311402293	2.582009163	2.619112122	2.267960626	2.821853234	1.970013059	1.852824327	2.407262031
-2.696666667	10.50821597	6.119373382	10.38358564	6.758408688	8.883540246	3.645692125	3.009384808	4.0354345	2.80281798	3.985951067	6.432555986	5.331344228	6.476567892	4.823068595	8.899373485	5.061492172	5.641193884	4.072921179	3.11883493	4.269182642	6.48127881	8.205826673	5.573560033	6.308714863	10.64113618	4.729321848	9.287262677	3.58118641	4.42107248	5.056512546	2.513021177	2.282285974	3.080775667	2.598264364	2.281828671	2.494288982	3.673337042	2.818768009	2.037848552	2.116213797	2.817840446	2.312397067	2.579870641	2.628157805	2.268871283	2.822883539	1.973990737	1.853657881	2.40484067
-2.695833333	10.51996577	6.12997084	10.39751743	6.762744091	8.885130614	3.634441623	2.999016229	4.043402792	2.808221957	3.989390866	6.43070483	5.336293774	6.485511761	4.832019015	8.909905608	5.069315768	5.640368333	4.075273046	3.111759354	4.255612511	6.489599314	8.206263094	5.58536485	6.265454425	10.64483607	4.7372394	9.303065908	3.584540709	4.434406116	5.060115413	2.50960241	2.27677066	3.088262019	2.60105743	2.278579877	2.496975394	3.673451153	2.820163127	2.039173804	2.116239961	2.819815058	2.313439704	2.577805227	2.637193747	2.269793512	2.823808907	1.978072134	1.854545592	2.402388543
-2.695	10.53166154	6.140548945	10.4111687	6.766839566	8.886950138	3.623322186	2.988641723	4.051440213	2.813612978	3.992691633	6.429090277	5.341331682	6.494230062	4.840904431	8.920454323	5.077209183	5.639266732	4.077412696	3.104698176	4.242304903	6.498003207	8.206609619	5.597191238	6.222360649	10.64842191	4.745064974	9.318495902	3.587839165	4.447640938	5.063651773	2.506104064	2.27131374	3.095658874	2.603775431	2.275374924	2.499754223	3.673523175	2.821539114	2.040557705	2.116321803	2.821765389	2.314530824	2.5758119	2.646217371	2.270727293	2.824628942	1.982256669	1.855487729	2.399906158
-2.694166667	10.5433013	6.151101828	10.42453375	6.770693567	8.888996905	3.612336776	2.978263799	4.059544601	2.818989712	3.99585251	6.427712891	5.346455488	6.502718259	4.849721998	8.931016589	5.085168027	5.637887448	4.079338756	3.097651853	4.229261936	6.506488386	8.206865174	5.609035166	6.179444811	10.65188577	4.752795814	9.333547513	3.591079478	4.460772934	5.067119898	2.502525419	2.265916739	3.10296362	2.60641741	2.272214517	2.502624494	3.6735528	2.822895056	2.042000652	2.116458794	2.823691265	2.315671043	2.57388964	2.655226115	2.271672615	2.825343295	1.986543739	1.856484569	2.397394037
-2.693333333	10.55488304	6.161623665	10.43760691	6.774304646	8.891268922	3.601488304	2.967884979	4.067713773	2.824350866	3.998872739	6.426573175	5.351662706	6.5109719	4.858468901	8.941589444	5.093187889	5.636228964	4.081049943	3.09062084	4.216485659	6.515052768	8.207028736	5.620892618	6.136718183	10.6552198	4.760429222	9.348215756	3.59425938	4.473798151	5.070518071	2.498865813	2.260581172	3.110173678	2.608982445	2.269099349	2.505585199	3.673539709	2.824230056	2.043503042	2.116650393	2.825592551	2.316860975	2.572037427	2.664217422	2.272629476	2.825951662	1.990932723	1.857536394	2.394852718
-2.6925	10.56640483	6.17210868	10.45038261	6.777671455	8.893764116	3.59077963	2.957507799	4.075945535	2.829695187	4.001751656	6.425671576	5.356950837	6.518986618	4.867142353	8.952170004	5.101264333	5.634289885	4.082545061	3.083605591	4.203978051	6.523694284	8.207099329	5.632759592	6.094192032	10.6584162	4.767962557	9.362495808	3.597376633	4.486712694	5.073844591	2.495124642	2.255308542	3.117286496	2.611469646	2.266030095	2.5086353	3.673483579	2.825543236	2.045065273	2.116896049	2.827469153	2.318101229	2.57025424	2.67318875	2.273597886	2.826453786	1.995422979	1.858643493	2.392282755
-2.691666667	10.57786472	6.182551142	10.46285533	6.780792749	8.896480336	3.580213561	2.947134808	4.084237675	2.83502146	4.00448869	6.425008479	5.36231736	6.526758134	4.875739595	8.962755464	5.109392903	5.632068931	4.083823008	3.076606559	4.191741022	6.532410883	8.20707603	5.644632103	6.051877611	10.66146724	4.775393237	9.376383013	3.60042903	4.499512728	5.07709777	2.491301362	2.250100342	3.12429956	2.613878159	2.263007416	2.51177373	3.673384079	2.826833737	2.046687743	2.117195202	2.829321018	2.319392412	2.568539056	2.682137565	2.274577862	2.826849458	2.000013847	1.859806159	2.389684713
-2.690833333	10.58926083	6.192945374	10.47501963	6.783667385	8.899415353	3.569792852	2.936768566	4.092587968	2.84032851	4.007083369	6.424584212	5.367759743	6.534282258	4.884257897	8.973343094	5.117569126	5.629564944	4.084882772	3.069624194	4.179776407	6.541200532	8.206957964	5.656506183	6.009786159	10.66436526	4.782718739	9.389872881	3.603414396	4.512194479	5.080275936	2.48739549	2.244958054	3.131210386	2.616207162	2.260031956	2.514999388	3.673240872	2.828100719	2.048370847	2.117547285	2.831148129	2.320735124	2.566890855	2.691061349	2.275569431	2.827138514	2.004704646	1.86102469	2.387059173
-2.69	10.60059125	6.203285749	10.48687014	6.786294321	8.902566862	3.559520201	2.926411643	4.100994175	2.845615198	4.009535314	6.424399041	5.373275435	6.541554891	4.892694562	8.983930247	5.125788511	5.626776885	4.085723431	3.062658948	4.168085972	6.550061215	8.206744305	5.668377882	5.967928892	10.66710266	4.789936601	9.402961088	3.606330592	4.524754234	5.083377434	2.483406604	2.239883145	3.138016528	2.618455868	2.257104344	2.518311146	3.673053615	2.829343362	2.050114981	2.117951721	2.83295051	2.322129962	2.565308618	2.699957596	2.27657263	2.827320838	2.009494676	1.86229939	2.38440673
-2.689166667	10.61185415	6.213566696	10.49840157	6.788672619	8.905932483	3.549398249	2.916066619	4.109454044	2.850880427	4.011844238	6.424453173	5.378861876	6.548572023	4.901046922	8.994514352	5.134046554	5.623703835	4.086344155	3.055711268	4.156671408	6.558990933	8.206434281	5.680243269	5.926317003	10.66967193	4.797044422	9.415643482	3.60917551	4.537188343	5.086400625	2.479334342	2.234877074	3.144715572	2.620623526	2.254225191	2.521707845	3.672821957	2.830560866	2.051920538	2.118407923	2.834728223	2.323577517	2.563791325	2.708823813	2.277587505	2.827396359	2.014383217	1.863630567	2.381727991
-2.688333333	10.62304767	6.2237827	10.50960873	6.790801445	8.909509759	3.539429581	2.905736083	4.117965309	2.856123134	4.014009952	6.424746752	5.384516488	6.555329742	4.909312345	9.005092916	5.142338737	5.620344996	4.086744208	3.048781603	4.14553433	6.567987707	8.206027166	5.692098435	5.884961653	10.67206563	4.804039861	9.427916078	3.611947081	4.54949322	5.089343885	2.475178406	2.229941284	3.151305146	2.622709417	2.251395094	2.525188297	3.672545543	2.831752449	2.053787909	2.118915299	2.836481369	2.325078373	2.56233796	2.717657523	2.27861411	2.827365055	2.019369528	1.865018533	2.379023576
-2.6875	10.63416999	6.233928306	10.52048649	6.792680069	8.913296163	3.529616723	2.89542263	4.126525691	2.861342298	4.016032357	6.425279862	5.390236687	6.561824226	4.917488229	9.015663528	5.150660534	5.616699691	4.086922943	3.041870399	4.134676283	6.577049574	8.205522286	5.703939491	5.843873971	10.67427641	4.81092064	9.439775064	3.61464327	4.561665345	5.092205611	2.470938559	2.225077204	3.157782912	2.624712858	2.248614631	2.528751285	3.672224012	2.832917353	2.055717485	2.119473248	2.838210087	2.326633109	2.560947507	2.726456266	2.279652509	2.827226948	2.02445285	1.866463605	2.376294118
-2.686666667	10.64521931	6.243998117	10.53102981	6.794307865	8.917289094	3.519962141	2.885128861	4.1351329	2.866536932	4.01791145	6.426052525	5.396019872	6.568051749	4.925572008	9.026223851	5.159007411	5.612767365	4.08687981	3.034978103	4.12409873	6.586174592	8.204919017	5.715762572	5.803065046	10.67629701	4.817684543	9.451216802	3.617262083	4.573701263	5.094984214	2.466614629	2.220286252	3.164146574	2.626633201	2.245884364	2.532395566	3.671856996	2.834054837	2.05770965	2.120081163	2.839914552	2.328242294	2.559618953	2.735217596	2.280702774	2.826982109	2.029632402	1.867966102	2.373540262
-2.685833333	10.65619385	6.253986802	10.54123374	6.795684311	8.921485878	3.510468239	2.874857383	4.143784634	2.87170609	4.019647318	6.4270647	5.401863436	6.574008686	4.933561151	9.036771631	5.167374826	5.608547583	4.086614347	3.028105158	4.113803062	6.595360835	8.204216786	5.727563836	5.762545924	10.67812023	4.824329417	9.462237827	3.619801561	4.585597588	5.097678127	2.462206506	2.21556983	3.170393875	2.628469831	2.24320484	2.536119868	3.671444124	2.835164181	2.059764788	2.120738428	2.841594977	2.329906494	2.558351287	2.743939087	2.281764985	2.826630653	2.034907386	1.869526349	2.370762664
-2.685	10.66709183	6.26388909	10.55109342	6.796808992	8.925883775	3.50113736	2.864610809	4.152478581	2.876848861	4.021240141	6.428316286	5.407764764	6.579691505	4.941453161	9.047304688	5.175758236	5.604040033	4.086126189	3.021252007	4.103790592	6.604606399	8.20341507	5.739339468	5.722327604	10.679739	4.83085317	9.472834847	3.622259786	4.597351	5.100285799	2.457714146	2.210929324	3.176522598	2.630222169	2.240576588	2.53992289	3.670985019	2.836244689	2.061883279	2.121444422	2.843251613	2.331626262	2.557143503	2.752618329	2.282839233	2.826172744	2.04027698	1.87114467	2.367961994
-2.684166667	10.67791149	6.27369978	10.5606041	6.797681597	8.930479972	3.491971784	2.854391751	4.161212416	2.881964372	4.022690189	6.429807114	5.413721228	6.585096776	4.94924558	9.057820924	5.184153094	5.599244525	4.085415061	3.014419095	4.094062553	6.613909397	8.202513394	5.751085678	5.682421034	10.68114633	4.837253777	9.483004748	3.62463488	4.608958248	5.1028057	2.45313757	2.206366108	3.18253057	2.63188967	2.238000118	2.543803307	3.670479299	2.837295684	2.064065496	2.122198518	2.844884745	2.333402144	2.555994595	2.761252932	2.283925615	2.825608588	2.045740344	1.872821395	2.365138929
-2.683333333	10.68865108	6.283413738	10.5697611	6.79830192	8.935271592	3.482973727	2.844202826	4.169983808	2.887051786	4.023997822	6.431536956	5.419730199	6.590221169	4.956935985	9.068318317	5.192554857	5.594160988	4.084480783	3.00760686	4.084620101	6.623267962	8.201511335	5.762798702	5.642837104	10.68233531	4.843529274	9.492744591	3.626925007	4.620416154	5.10523632	2.448476862	2.201881538	3.18841566	2.633471826	2.235475925	2.547759767	3.669926579	2.838316509	2.066311811	2.123000081	2.846494696	2.33523468	2.554903562	2.769840526	2.285024235	2.82493844	2.051296619	1.874556856	2.36229416
-2.6825	10.69930887	6.293025899	10.57855986	6.798669861	8.940255688	3.474145337	2.83404665	4.178790412	2.892110303	4.025163491	6.433505519	5.425789039	6.595061456	4.964521993	9.078794921	5.200958981	5.588789476	4.083323267	3.000815745	4.075464313	6.632680245	8.200408521	5.774474807	5.603586645	10.68329915	4.849677762	9.502051614	3.629128372	4.631721606	5.107576169	2.443732174	2.197476955	3.19417578	2.634968161	2.233004486	2.551790891	3.669326468	2.83930653	2.068622589	2.123848474	2.848081824	2.337124394	2.553869408	2.778378759	2.286135208	2.8241626	2.056944923	1.876351385	2.359428388
-2.681666667	10.70988313	6.30253127	10.58699589	6.798785425	8.94542925	3.4654887	2.823925841	4.187629879	2.897139158	4.026187735	6.435712446	5.431895104	6.59961451	4.97200126	9.089248871	5.209360929	5.583130164	4.081942519	2.994046188	4.066596186	6.642144419	8.199204626	5.786110286	5.564680421	10.68403117	4.855697407	9.510923234	3.631243223	4.642871568	5.109823777	2.438903723	2.193153682	3.19980889	2.636378237	2.230586262	2.555895278	3.668678573	2.840265135	2.070998189	2.124743051	2.849646519	2.339071805	2.552891139	2.786865302	2.287258655	2.823281412	2.062684356	1.878205318	2.356542323
-2.680833333	10.72037215	6.311924932	10.59506485	6.798648724	8.950789204	3.457005831	2.813843012	4.196499847	2.902137623	4.027071181	6.438157313	5.438045749	6.603877309	4.979371478	9.099678375	5.217756173	5.577183346	4.080338636	2.987298628	4.058016634	6.651658676	8.197899376	5.797701465	5.526129131	10.68452478	4.861586439	9.519357045	3.633267854	4.653863075	5.111977699	2.433991794	2.188913028	3.205312992	2.637701647	2.228221694	2.5600715	3.667982496	2.841191733	2.073438967	2.125683165	2.85118921	2.341077418	2.551967767	2.795297849	2.288394704	2.822295267	2.068513998	1.88011899	2.353636685
-2.68	10.73077421	6.321202041	10.60276245	6.798259974	8.956332413	3.448698681	2.803800778	4.20539795	2.907105004	4.027814542	6.440839635	5.444238324	6.607846935	4.986630385	9.110081721	5.22614019	5.57094944	4.07851181	2.980573502	4.049726493	6.661221225	8.196492546	5.809244701	5.487943396	10.68477352	4.867343153	9.527350821	3.6352006	4.664693234	5.114036508	2.428996737	2.184756282	3.210686136	2.638938023	2.225911206	2.564318105	3.667237838	2.842085754	2.075945268	2.126668161	2.852710355	2.343141729	2.551098309	2.803674113	2.289543492	2.821204598	2.074432905	1.882092739	2.350712202
-2.679166667	10.74108761	6.330357829	10.61008456	6.797619495	8.962055678	3.440569128	2.793801747	4.214321814	2.912040643	4.028418617	6.443758861	5.450470178	6.611520575	4.993775755	9.120457271	5.234508473	5.564428984	4.076462325	2.973871247	4.041726516	6.670830298	8.194983959	5.820736382	5.450133763	10.68477101	4.872965909	9.534902516	3.637039844	4.675359226	5.115998801	2.423918971	2.180684716	3.215926419	2.64008703	2.223655207	2.568633619	3.666444196	2.842946652	2.078517436	2.127697383	2.85421045	2.34526522	2.550281785	2.811991832	2.290705162	2.820009884	2.080440119	1.884126902	2.347769614
-2.678333333	10.75131064	6.339387607	10.61702712	6.796727716	8.967955742	3.432618983	2.783848523	4.223269057	2.916943917	4.028884291	6.446914372	5.456738658	6.614895524	5.000805405	9.130803461	5.242856525	5.557622638	4.074190556	2.967192299	4.034017374	6.680484146	8.193373489	5.83217293	5.412710696	10.68451101	4.878453131	9.54201026	3.638784015	4.685858309	5.117863199	2.41875898	2.176699585	3.221031987	2.641148368	2.221454085	2.573016543	3.665601163	2.843773901	2.081155801	2.128770169	2.855690019	2.347448361	2.549517221	2.820248769	2.291879865	2.818711649	2.086534655	1.886221817	2.344809666
-2.6775	10.7614416	6.348286766	10.6235862	6.795585166	8.974029287	3.424849984	2.773943705	4.232237292	2.921814236	4.029212532	6.450305487	5.463041111	6.617969181	5.007717196	9.141118807	5.251179868	5.550531179	4.071696972	2.960537093	4.026599655	6.690181039	8.191661056	5.843550801	5.375684574	10.6839874	4.883803308	9.548672368	3.640431586	4.696187815	5.119628343	2.413517319	2.172802125	3.226001034	2.642121772	2.219308211	2.577465357	3.664708334	2.844566999	2.083860691	2.129885855	2.857149622	2.349691609	2.548803651	2.828442711	2.293067758	2.817310459	2.092715512	1.88837782	2.341833113
-2.676666667	10.77147881	6.357050777	10.62975799	6.794192482	8.98027294	3.4172638	2.764089884	4.241224129	2.926651043	4.029404392	6.453931457	5.469374887	6.620739058	5.01450903	9.151401894	5.25947404	5.543155507	4.068982133	2.953906062	4.019473865	6.699919267	8.189846628	5.854866488	5.339065685	10.68319416	4.889014996	9.554887332	3.641981081	4.706345152	5.121292903	2.40819461	2.168993552	3.230831802	2.643007012	2.21721794	2.581978519	3.663765299	2.845325463	2.086632423	2.131043773	2.858589847	2.351995408	2.548140112	2.836571467	2.294269005	2.815806925	2.098981667	1.890595249	2.338840718
-2.675833333	10.78142055	6.365675197	10.63553877	6.792550404	8.986683272	3.409862027	2.754289644	4.250227169	2.931453815	4.029461002	6.457791467	5.475737336	6.62320277	5.021178853	9.161651385	5.267734601	5.535496641	4.066046689	2.947299641	4.012640424	6.709697141	8.187930224	5.866116517	5.302864223	10.68212542	4.894086815	9.560653824	3.643431071	4.716327803	5.122855569	2.402791543	2.165275064	3.235522587	2.643803894	2.215183607	2.586554467	3.662771647	2.846048836	2.089471306	2.132243253	2.860011316	2.354360187	2.547525648	2.844632877	2.295483777	2.814201698	2.105332078	1.892874439	2.335833249
-2.675	10.79126514	6.374155665	10.64092497	6.790659775	8.993256799	3.402646186	2.744545558	4.259244013	2.936222064	4.029383576	6.461884636	5.482125811	6.625358045	5.027724655	9.171866013	5.275957131	5.527555717	4.062891383	2.94071826	4.006099671	6.719512991	8.185911906	5.877297453	5.267090287	10.68077541	4.899017449	9.565970698	3.644780175	4.726133332	5.124315057	2.397308876	2.161647838	3.240071733	2.644512256	2.21320553	2.591191616	3.661726968	2.846736681	2.092377638	2.133483623	2.861414678	2.356786361	2.546959308	2.852624803	2.296712251	2.812495475	2.111765681	1.895215724	2.332811485
-2.674166667	10.80101086	6.382487907	10.64591312	6.788521543	8.999989984	3.395617728	2.734860191	4.268272256	2.94095533	4.029173406	6.466210018	5.488537672	6.627202722	5.034144472	9.182044587	5.284137238	5.519333992	4.059517047	2.934162353	3.999851859	6.729365167	8.183791787	5.8884059	5.23175387	10.67913849	4.903805648	9.570836987	3.646027062	4.735759377	5.12567011	2.391747437	2.158113033	3.244477636	2.645131975	2.21128401	2.595888363	3.66063085	2.847388585	2.09535171	2.134764209	2.862800615	2.35927433	2.546440151	2.860545136	2.297954609	2.810688993	2.118281392	1.897619437	2.329776208
-2.673333333	10.81065602	6.390667736	10.65049988	6.786136756	9.00687924	3.388778025	2.725236094	4.277309492	2.945653189	4.028831862	6.470766597	5.494970279	6.628734748	5.040436383	9.192185983	5.292270554	5.510832839	4.055924605	2.92763235	3.993897155	6.739252039	8.181570025	5.899438497	5.196864864	10.67720918	4.908450227	9.575251905	3.647170453	4.745203656	5.126919495	2.386108122	2.154671786	3.248738746	2.645662958	2.209419326	2.600643084	3.659482881	2.848004154	2.098393801	2.136084334	2.864169833	2.361824477	2.545967239	2.868391795	2.29921104	2.80878303	2.124878106	1.900085906	2.326728208
-2.6725	10.82019892	6.398691055	10.65468202	6.783506567	9.013920929	3.382128378	2.715675807	4.286353312	2.950315245	4.028360392	6.475553293	5.501421002	6.629952182	5.046598515	9.202289153	5.300352742	5.502053748	4.052115067	2.92112868	3.988235644	6.749171997	8.179246822	5.910391928	5.162433048	10.67498208	4.912950065	9.579214846	3.648209115	4.754463967	5.128062006	2.380391898	2.151325213	3.252853564	2.646105151	2.207611745	2.605454138	3.658282649	2.848583019	2.10150418	2.137443321	2.865523072	2.364437169	2.545539644	2.876162727	2.300481738	2.806778405	2.131554701	1.90261546	2.323668279
-2.671666667	10.82963782	6.406553855	10.65845647	6.78063223	9.021111367	3.37567001	2.706181856	4.295401305	2.954941136	4.027760517	6.480568957	5.507887217	6.630853198	5.05262904	9.212353117	5.308379494	5.492998324	4.048089536	2.914651774	3.982867322	6.759123451	8.17682243	5.921262912	5.128468089	10.67245198	4.917304106	9.582725382	3.649141872	4.763538185	5.129096463	2.374599799	2.148074409	3.256820645	2.646458532	2.20586151	2.610319864	3.657029745	2.849124834	2.104683106	2.138840492	2.866861094	2.367112757	2.545156443	2.883855907	2.301766905	2.804675981	2.138310031	1.905208422	2.320597224
-2.670833333	10.83897101	6.414252221	10.66182025	6.777515097	9.02844682	3.36940407	2.696756753	4.304451062	2.959530527	4.027033835	6.485812375	5.514366307	6.631436079	5.058526178	9.222376964	5.316346537	5.483668291	4.0438492	2.908202061	3.977792103	6.769104829	8.174297143	5.932048213	5.094979537	10.66961376	4.921511358	9.585783266	3.649967595	4.772424265	5.130021713	2.368732929	2.144920448	3.260638597	2.646723114	2.204168851	2.615238584	3.655723757	2.849629273	2.107930825	2.140275169	2.86818469	2.369851575	2.544816723	2.89146934	2.303066745	2.802476656	2.14514293	1.907865112	2.317515846
-2.67	10.84819676	6.421782328	10.66477052	6.774156623	9.035923511	3.363331627	2.687402992	4.313500171	2.964083116	4.026182013	6.491282263	5.520855665	6.631699223	5.064288196	9.232359853	5.324249634	5.474065483	4.039395336	2.901779967	3.973009812	6.779114582	8.171671301	5.942744637	5.061976823	10.66646246	4.925570893	9.588388428	3.65068521	4.781120245	5.130836633	2.362792462	2.141864382	3.264306086	2.646898945	2.202533976	2.620208605	3.654364279	2.850096033	2.111247571	2.141746674	2.869494678	2.372653937	2.544519575	2.899001061	2.304381469	2.80018137	2.152052214	1.910585847	2.314424958
-2.669166667	10.85731334	6.429140446	10.66730459	6.770558361	9.04353762	3.357453676	2.678123051	4.322546223	2.968598627	4.025206793	6.496977273	5.527352694	6.631641141	5.069913409	9.242301009	5.332084583	5.464191852	4.034729307	2.895385921	3.96852019	6.789151176	8.168945289	5.953349031	5.02946925	10.66299326	4.929481846	9.59054098	3.651293695	4.789624239	5.131540125	2.356779641	2.138907241	3.267821828	2.646986107	2.200957077	2.625228215	3.652950904	2.850524833	2.114633565	2.143254326	2.870791899	2.375520141	2.544264102	2.906449136	2.305711291	2.797791102	2.159036676	1.913370939	2.311325373
-2.668333333	10.86631897	6.436322943	10.66941989	6.766721964	9.051285283	3.351771132	2.66891939	4.331586808	2.973076817	4.024109984	6.502895986	5.533854807	6.631260458	5.07540018	9.252199725	5.339847224	5.454049459	4.029852562	2.88902035	3.964322891	6.799213101	8.166119533	5.963858289	4.997465996	10.65920148	4.933243416	9.592241208	3.651792081	4.797934444	5.132131121	2.350695777	2.136050031	3.271184598	2.646984717	2.199438327	2.630295686	3.651483229	2.850915416	2.118089016	2.14479745	2.872077219	2.378450463	2.544049413	2.91381166	2.307056433	2.795306869	2.166095092	1.916220696	2.308217911
-2.6675	10.87521191	6.443326278	10.67111397	6.76264918	9.059162598	3.346284832	2.659794451	4.34061952	2.977517466	4.022893465	6.509036918	5.540359429	6.630555913	5.08074692	9.262055359	5.347533438	5.443640479	4.024766637	2.882683679	3.960417481	6.809298863	8.163194504	5.974269345	4.965976109	10.65508258	4.936854867	9.593489577	3.652179452	4.80604914	5.132608581	2.344542253	2.133293736	3.274393227	2.646894925	2.197977883	2.635409279	3.649960853	2.851267544	2.12161412	2.146375367	2.873351528	2.381445163	2.543874626	2.921086763	2.308417119	2.792729724	2.173226215	1.919135417	2.305103393
-2.666666667	10.88399038	6.450147011	10.67238455	6.758341855	9.067165623	3.340995537	2.650750653	4.349641955	2.981920386	4.021559179	6.515398517	5.546864	6.629526359	5.085952093	9.271867335	5.35513915	5.432967196	4.01947315	2.876376333	3.956803442	6.81940699	8.160170716	5.984579182	4.935008498	10.65063217	4.940315521	9.594286727	3.652454948	4.813966684	5.132971496	2.33832052	2.130639317	3.277446599	2.646716915	2.196575881	2.640567236	3.648383378	2.851581002	2.125209057	2.147987402	2.874615738	2.384504479	2.543738867	2.928272603	2.309793577	2.790060759	2.180428778	1.9221154	2.301982646
-2.665833333	10.89265259	6.456781799	10.67322946	6.75380193	9.075290379	3.335903925	2.641790396	4.358651713	2.986285414	4.020109139	6.521979163	5.553365972	6.628170766	5.091014209	9.28163514	5.362660331	5.422032005	4.013973803	2.870098737	3.953480168	6.829536026	8.157048725	5.994784829	4.904571938	10.645846	4.943624766	9.594633476	3.652617761	4.821685518	5.133218885	2.332032098	2.12808771	3.280343658	2.646450905	2.195232442	2.645767788	3.646750412	2.851855599	2.128873996	2.149632881	2.875870784	2.387628629	2.54364127	2.935367373	2.311186041	2.787301101	2.187701497	1.925160935	2.298856496
-2.665	10.90119673	6.4632274	10.67364667	6.749031442	9.083532852	3.331010597	2.632916056	4.367646399	2.990612413	4.018545416	6.528777169	5.559862811	6.626488217	5.09593183	9.291358323	5.370093	5.410837408	4.008270383	2.863851316	3.950446965	6.839684536	8.153829126	6.004883359	4.874675061	10.64071997	4.946782052	9.594530813	3.652667138	4.829204164	5.133349798	2.325678575	2.12563983	3.283083403	2.646097149	2.193947665	2.651009152	3.645061565	2.852091162	2.132609086	2.151311131	2.877117622	2.390817809	2.54358098	2.942369299	2.312594747	2.784451914	2.195043064	1.928272304	2.295725776
-2.664166667	10.90962097	6.469480672	10.67363432	6.744032519	9.091888995	3.326316075	2.624129987	4.37662362	2.994901273	4.016870147	6.535790781	5.566352001	6.624477911	5.100703568	9.301036497	5.377433224	5.399386015	4.002364754	2.857634493	3.947703055	6.849851103	8.150512558	6.014871896	4.845326354	10.63525014	4.949786886	9.593979905	3.652602382	4.836521227	5.133363316	2.319261612	2.123296564	3.285664892	2.645655932	2.192721635	2.656289532	3.643316452	2.852287543	2.136414465	2.153021483	2.878357226	2.394072196	2.54355715	2.949276639	2.314019936	2.781514396	2.202452155	1.931449783	2.292591318
-2.663333333	10.91792349	6.475538572	10.67319064	6.738807383	9.100354728	3.3218208	2.615434517	4.385580993	2.999151909	4.015085528	6.543018176	5.572831041	6.622139163	5.105328086	9.310669333	5.384677126	5.387680541	3.996258865	2.851448691	3.945247572	6.86003433	8.147099696	6.024747608	4.816534156	10.62943272	4.952638841	9.592982088	3.652422851	4.843635393	5.133258549	2.312782935	2.121058777	3.288087239	2.645127572	2.191554417	2.661607122	3.641514694	2.852444613	2.140290253	2.15476327	2.879590592	2.397391941	2.543568942	2.956087687	2.315461852	2.778489779	2.209927422	1.934693642	2.289453957
-2.6625	10.92610242	6.481398162	10.67231406	6.733358347	9.108925941	3.317525133	2.606831948	4.394516139	3.00336426	4.013193814	6.550457466	5.579297449	6.619471403	5.109804098	9.320256563	5.39182088	5.375723807	3.989954743	2.845294332	3.943079561	6.870232835	8.143591258	6.034507717	4.788306657	10.62326405	4.955337546	9.591538872	3.652127958	4.850545432	5.133034641	2.306244339	2.118927309	3.290349617	2.644512423	2.190446059	2.666960104	3.639655917	2.852562267	2.144236555	2.156535827	2.880818734	2.400777177	2.543615528	2.962800769	2.316920742	2.77537933	2.2174675	1.93800414	2.286314527
-2.661666667	10.93415589	6.487056607	10.67100313	6.727687813	9.117598496	3.313429354	2.598324558	4.403426685	3.007538289	4.011197317	6.558106694	5.58574876	6.616474177	5.114130371	9.329797976	5.398860716	5.363518737	3.983454492	2.839171837	3.941197983	6.880445258	8.139987999	6.044149489	4.760651891	10.61674066	4.957882692	9.589651935	3.651717171	4.857250193	5.132690767	2.29964769	2.116902973	3.292451256	2.643810871	2.189396591	2.67234665	3.637739754	2.852640417	2.148253459	2.158338493	2.882042682	2.404228011	2.543696089	2.969414247	2.318396857	2.772184346	2.225071005	1.94138153	2.283173866
-2.660833333	10.942082	6.492511174	10.66925652	6.721798271	9.126368226	3.309533664	2.589914595	4.41231027	3.011673985	4.009098404	6.565963837	5.592182531	6.613147147	5.118305723	9.339293419	5.405792924	5.351068355	3.976760296	2.833081628	3.939601712	6.890670255	8.136290712	6.053670245	4.733577735	10.6098592	4.960274029	9.587323128	3.651190016	4.863748611	5.132226133	2.292994921	2.114986558	3.294391446	2.643023333	2.188406025	2.67776492	3.635765844	2.852679001	2.152341033	2.160170611	2.883263486	2.407744528	2.543809816	2.975926518	2.319890449	2.768906159	2.232736532	1.944826056	2.280032812
-2.66	10.94987883	6.497759238	10.66707309	6.7156923	9.135230941	3.305838182	2.581604279	4.421164538	3.015771355	4.006899496	6.574026805	5.598596337	6.609490089	5.122329024	9.348742796	5.412613852	5.338375788	3.969874412	2.827024125	3.938289534	6.900906501	8.132500227	6.063067354	4.707091909	10.60261651	4.962511365	9.584554465	3.650546072	4.870039701	5.131639978	2.286288031	2.113178828	3.296169532	2.642150263	2.187474356	2.683213067	3.633733832	2.852677974	2.156499331	2.162031527	2.884482209	2.411326787	2.54395591	2.982336014	2.321401774	2.765546132	2.240462656	1.94833795	2.276892202
-2.659166667	10.95754445	6.502798278	10.66445183	6.709372563	9.144182428	3.302342948	2.573395801	4.429987144	3.019830433	4.004603065	6.582293441	5.604987777	6.605502897	5.126199197	9.358146063	5.419319911	5.32544426	3.962799176	2.820999748	3.93726015	6.911152687	8.128617412	6.072338236	4.681201968	10.59500956	4.964594564	9.58134813	3.649784977	4.87612256	5.130931575	2.27952909	2.111480518	3.297784922	2.641192143	2.18660156	2.688689237	3.631643372	2.852637314	2.160728388	2.163920593	2.88569993	2.414974826	2.544133582	2.988641203	2.322931091	2.762105655	2.248247934	1.951917437	2.273752873
-2.658333333	10.9650769	6.507625877	10.66139186	6.702841809	9.153218449	3.29904792	2.56529132	4.438775755	3.023851272	4.002211636	6.590761524	5.611354469	6.60118558	5.12991522	9.367503231	5.425907574	5.312277094	3.955536994	2.815008916	3.936512175	6.921407522	8.124643167	6.081480366	4.655915301	10.58703548	4.96652355	9.577706471	3.648906423	4.881996368	5.130100228	2.272720234	2.10989234	3.299237079	2.640149491	2.185787597	2.694191566	3.629494126	2.852557018	2.165028219	2.165837164	2.886917741	2.418688656	2.544342053	2.994840589	2.32447866	2.758586153	2.256090903	1.955564732	2.270615663
-2.6575	10.97247418	6.512239728	10.65789248	6.696102868	9.162334751	3.295952976	2.557292967	4.447528046	3.027833945	3.999727779	6.599428762	5.617694058	6.596538261	5.13347612	9.376814363	5.432373381	5.298877708	3.948090348	2.809052047	3.936044135	6.931669734	8.120578432	6.090491268	4.63123913	10.57869158	4.968298301	9.573631998	3.647910159	4.887660388	5.129145278	2.265863664	2.108414978	3.300525528	2.639022855	2.185032408	2.699718182	3.627285763	2.852437103	2.169398821	2.1677806	2.88813675	2.422468263	2.544580555	3.000932713	2.326044743	2.754989076	2.263990083	1.959280038	2.267481408
-2.656666667	10.9797343	6.516637631	10.65395313	6.689158654	9.171527058	3.293057912	2.549402835	4.456241706	3.031778549	3.997154112	6.608292802	5.62400421	6.591561179	5.136880982	9.386079573	5.438713938	5.285249616	3.940461788	2.80312956	3.935854475	6.941938064	8.116424177	6.099368521	4.607180507	10.56997532	4.969918852	9.569127385	3.64679599	4.893113962	5.128066096	2.258961652	2.107049089	3.301649848	2.637812817	2.184335918	2.705267211	3.625017963	2.852277608	2.173840172	2.169750268	2.889358074	2.426313607	2.54484833	3.006916152	2.327629606	2.751315904	2.271943972	1.963063547	2.264350942
-2.655833333	10.98685522	6.520817493	10.64957339	6.682012158	9.18079108	3.290362445	2.541622988	4.464914436	3.035685196	3.994493299	6.617351223	5.630282618	6.586254689	5.14012894	9.395299023	5.444925922	5.271396422	3.932653937	2.797241872	3.935941549	6.952211273	8.112181408	6.108109757	4.583746309	10.56088432	4.971385292	9.564195466	3.645563778	4.898356518	5.126862091	2.252016531	2.105795302	3.302609682	2.63651999	2.183698035	2.710836769	3.622690414	2.85207859	2.178352228	2.171745537	2.890582843	2.430224623	2.545144629	3.012789521	2.329233512	2.747568143	2.279951051	1.96691544	2.261225101
-2.655	10.99383488	6.524777331	10.644753	6.67466645	9.190122512	3.287866211	2.533955455	4.473543951	3.03955402	3.991748046	6.626601539	5.636527001	6.58061926	5.143219186	9.404472924	5.451006078	5.257321823	3.924669485	2.791389399	3.936303631	6.962488138	8.107851161	6.116712664	4.56094324	10.55141634	4.972697765	9.558839231	3.64421344	4.903387562	5.125532704	2.245030705	2.104654222	3.303404729	2.635145016	2.183118647	2.716424969	3.620302814	2.851840126	2.182934928	2.173765786	2.891812197	2.434201219	2.545468717	3.018551472	2.330856731	2.743747327	2.288009783	1.970835886	2.258104715
-2.654166667	11.0006712	6.52851527	10.63949186	6.667124678	9.199517035	3.285568765	2.526402228	4.482127981	3.043385174	3.988921099	6.636041198	5.642735103	6.574655475	5.146150965	9.413601535	5.456951226	5.243029605	3.916511189	2.785572557	3.936938907	6.97276745	8.103434506	6.125174982	4.538777822	10.54156934	4.973856468	9.553061829	3.642744951	4.908206683	5.124077412	2.238006641	2.103626422	3.304034747	2.633688574	2.182597629	2.72202992	3.617854871	2.851562313	2.187588188	2.175810397	2.893047286	2.438243276	2.545819867	3.024200695	2.332499531	2.739855014	2.296118611	1.974825042	2.254990614
-2.653333333	11.00736206	6.532029544	10.63379	6.659390065	9.208970321	3.283469581	2.518965264	4.490664268	3.047178826	3.986015245	6.645667587	5.648904697	6.568364033	5.148923575	9.422685158	5.462758259	5.228523642	3.908181874	2.779791762	3.937845479	6.983048018	8.098932543	6.133494508	4.517256401	10.53134143	4.974861649	9.546866563	3.641158339	4.912813552	5.122495727	2.230946869	2.102712451	3.304499553	2.632151368	2.182134836	2.727649727	3.615346304	2.851245266	2.192311904	2.17787876	2.894289267	2.442350647	2.546197365	3.029735917	2.334162181	2.735892788	2.304275962	1.978883051	2.251883626
-2.6525	11.01390533	6.535318499	10.62764763	6.651465904	9.21847803	3.281568056	2.511646483	4.499150574	3.050935162	3.983033308	6.655478025	5.655033584	6.561745744	5.151536369	9.431724141	5.468424145	5.213807894	3.899684427	2.774047428	3.939021364	6.993328666	8.094346402	6.141669093	4.496385137	10.52073086	4.975713611	9.540256889	3.639453691	4.917207918	5.120787196	2.223853987	2.101912827	3.304799022	2.630534138	2.181730106	2.733282492	3.612776844	2.850889121	2.197105949	2.179970272	2.895539307	2.44652316	2.546600505	3.035155903	2.335844951	2.731862256	2.312480242	1.983010045	2.248784575
-2.651666667	11.02029885	6.538380589	10.6210651	6.643355563	9.228035816	3.279863505	2.504447768	4.507584674	3.054654386	3.979978147	6.66546977	5.661119596	6.554801534	5.153988756	9.440718873	5.473945931	5.198886404	3.8910218	2.768339968	3.940464497	7.003608233	8.089677242	6.149696647	4.476170007	10.50973607	4.976412703	9.533236414	3.637631148	4.921389614	5.118951404	2.216730655	2.101228043	3.304933087	2.628837652	2.181383262	2.738926316	3.610146234	2.850494029	2.201970175	2.182084335	2.896798576	2.450760611	2.547028596	3.040459459	2.337548113	2.727765049	2.320729842	1.987206139	2.245694282
-2.650833333	11.02654042	6.541214381	10.61404291	6.635062479	9.237639326	3.278355163	2.497370963	4.515964364	3.058336716	3.976852657	6.675640015	5.667160592	6.547532441	5.156280199	9.449669784	5.479320743	5.183763298	3.882197006	2.762669796	3.942172728	7.013885572	8.084926251	6.157575135	4.4566168	10.49835566	4.976959329	9.525808893	3.635690907	4.925358551	5.116987969	2.209579597	2.100658559	3.304901742	2.627062708	2.18109411	2.744579296	3.607454226	2.850060162	2.206904413	2.184220361	2.898068252	2.45506277	2.547480955	3.045645425	2.339271938	2.723602818	2.329023135	1.991471437	2.242613564
-2.65	11.03262782	6.543818552	10.60658172	6.626590156	9.247284203	3.277042188	2.490417871	4.524287455	3.061982385	3.973659762	6.685985892	5.673154464	6.539939614	5.158410214	9.458577346	5.484545786	5.168442782	3.873213117	2.757037324	3.944143827	7.024159554	8.080094643	6.165302577	4.437731118	10.48658838	4.977353938	9.517978228	3.63363322	4.929114722	5.114896548	2.202403598	2.100204812	3.304705034	2.625210136	2.180862438	2.75023953	3.604700589	2.84958771	2.211908469	2.186377766	2.899349518	2.459429379	2.547956912	3.050712684	2.341016697	2.719377237	2.337358474	1.995806028	2.239543236
-2.649166667	11.0385588	6.546191889	10.59868234	6.617942163	9.256966088	3.275923657	2.483590256	4.532551779	3.065591642	3.970402419	6.696504469	5.679099137	6.532024316	5.160378376	9.467442065	5.489618349	5.152929142	3.864073265	2.751442963	3.946375477	7.03442906	8.075183661	6.172877053	4.419518371	10.47443316	4.977597028	9.509748468	3.631458394	4.932658196	5.112676833	2.195205508	2.099867205	3.304343074	2.623280794	2.180688018	2.755905118	3.601885101	2.849076879	2.216982129	2.188555978	2.900643559	2.46386015	2.548455808	3.055660156	2.342782663	2.715090002	2.345734198	2.000209984	2.236484108
-2.648333333	11.04433108	6.548333291	10.59034574	6.609122137	9.26668062	3.27499857	2.476889843	4.540755188	3.069164749	3.967083609	6.707192753	5.684992566	6.52378792	5.162184311	9.476264488	5.494535802	5.137226738	3.85478064	2.745887124	3.948865283	7.044692989	8.070194571	6.180296701	4.401983776	10.46188908	4.977689147	9.5011238	3.629166793	4.935989124	5.110328555	2.187988237	2.099646116	3.303816025	2.621275572	2.180570608	2.761574156	3.599007556	2.848527893	2.222125152	2.19075443	2.901951564	2.468354764	2.548976995	3.0604868	2.344570108	2.710742823	2.354148628	2.004683365	2.233436984
-2.6475	11.04994235	6.55024177	10.58157305	6.600133773	9.276423441	3.274265848	2.470318311	4.548895554	3.07270198	3.963706345	6.718047691	5.69083274	6.515231909	5.163827703	9.485045195	5.499295602	5.121340006	3.845338484	2.740370215	3.951610768	7.054950251	8.065128665	6.187559716	4.385132356	10.44895539	4.977630884	9.492108554	3.626758831	4.939107735	5.107851478	2.180754755	2.09954189	3.30312411	2.619195386	2.180509946	2.767244745	3.596067761	2.847940995	2.227337277	2.192972564	2.903274723	2.472912876	2.549519838	3.065191614	2.346379301	2.706337434	2.362600068	2.009226212	2.230402667
-2.646666667	11.05539029	6.551916448	10.57236552	6.59098083	9.286190193	3.273724336	2.463877301	4.556970771	3.076203624	3.960273659	6.729066168	5.696617683	6.506357879	5.165308291	9.4937848	5.503895292	5.105273456	3.835750096	2.734892647	3.954609374	7.065199771	8.059987259	6.194664352	4.368968939	10.43563152	4.977422878	9.482707197	3.62423498	4.942014336	5.105245408	2.173508094	2.099554846	3.302267609	2.617041185	2.180505757	2.772914987	3.593065537	2.847316442	2.232618216	2.195209831	2.904614226	2.477534107	2.550083711	3.069773637	2.348210515	2.701875584	2.371086806	2.013838553	2.227381951
-2.645833333	11.06067251	6.553356558	10.5627246	6.581667122	9.295976526	3.2733728	2.457568408	4.564978753	3.07966998	3.956788609	6.74024501	5.702345453	6.497167532	5.166625867	9.502483947	5.508332502	5.089031665	3.826018828	2.729454826	3.957858462	7.075440486	8.054771691	6.201608921	4.353498154	10.42191704	4.97706581	9.472924332	3.621595765	4.944709311	5.102510187	2.166251344	2.099685271	3.301246858	2.614813943	2.180557749	2.778582987	3.59000072	2.846654509	2.237967659	2.19746569	2.905971266	2.482218051	2.550668002	3.074231945	2.350064019	2.697359038	2.379607113	2.018520398	2.224375626
-2.645	11.06578662	6.554561447	10.55265187	6.572196522	9.305778092	3.273209932	2.451393183	4.572917442	3.083101358	3.953254273	6.751580984	5.708014144	6.487662679	5.167780282	9.511143315	5.512604951	5.072619282	3.816148079	2.724057158	3.961355315	7.085671348	8.049483323	6.208391797	4.338724432	10.40781169	4.976560404	9.462764694	3.618841763	4.947193122	5.099645693	2.158987654	2.099933424	3.30006225	2.612514665	2.180665614	2.784246852	3.58687316	2.845955488	2.243385269	2.19973961	2.90734703	2.48696427	2.55127211	3.078565656	2.351940083	2.692789579	2.388159247	2.023271739	2.221384479
-2.644166667	11.0707302	6.555530572	10.54214905	6.562572956	9.315590554	3.273234346	2.445353135	4.580784799	3.08649808	3.949673746	6.763070798	5.713621887	6.477845241	5.168771439	9.519763608	5.516710448	5.056041021	3.8061413	2.718700051	3.965097138	7.095891319	8.044123535	6.21501141	4.324652004	10.39331537	4.975907427	9.452233148	3.615973605	4.949466307	5.096651844	2.151720232	2.100299533	3.298714233	2.610144383	2.180829027	2.789904696	3.583682726	2.845219684	2.248870686	2.202031069	2.908742707	2.491772294	2.551895446	3.082773925	2.353838974	2.688169002	2.396741447	2.028092554	2.218409287
-2.643333333	11.07550078	6.556263502	10.53121804	6.552800402	9.325409584	3.273444582	2.439449726	4.588578812	3.089860476	3.946050141	6.774711102	5.719166848	6.467717244	5.169599298	9.52834556	5.520646893	5.03930166	3.796001989	2.713383907	3.969081057	7.106099373	8.038693729	6.221466252	4.311284896	10.37842817	4.975107687	9.441334689	3.612991974	4.951529479	5.093528595	2.144452342	2.100783797	3.29720331	2.607704157	2.181047652	2.795554635	3.580429297	2.84444742	2.254423524	2.204339553	2.910159481	2.496641626	2.552537431	3.08685595	2.355760959	2.683499117	2.405351938	2.0329828	2.215450824
-2.6425	11.08009589	6.556759917	10.51986088	6.542882891	9.335230863	3.273839104	2.433684373	4.596297494	3.093188888	3.942386588	6.786498491	5.724647232	6.457280821	5.170263874	9.53688993	5.52441228	5.022406039	3.785733689	2.70810913	3.97330412	7.1162945	8.033195327	6.227754875	4.298626934	10.3631503	4.974162032	9.430074435	3.609897606	4.953383329	5.090275942	2.137187304	2.101386383	3.295530041	2.605195074	2.181321132	2.801194792	3.577112774	2.843639033	2.260043371	2.20666456	2.911598532	2.501571733	2.553197502	3.090810965	2.357706305	2.678781749	2.413988932	2.037942418	2.212509855
-2.641666667	11.084513	6.55701961	10.50807975	6.532824498	9.345050087	3.274416304	2.428058445	4.603938884	3.096483665	3.938686228	6.7984295	5.730061282	6.446538208	5.170765238	9.545397502	5.528004695	5.005359059	3.775339989	2.702876121	3.977763301	7.126475696	8.027629768	6.233875891	4.286681739	10.34748217	4.97307135	9.418457629	3.606691287	4.95502862	5.086893915	2.129928496	2.102107431	3.293695038	2.60261825	2.181649098	2.806823296	3.57373307	2.842794876	2.265729791	2.209005595	2.913061035	2.506562055	2.553875103	3.094638246	2.359675274	2.67401873	2.422650623	2.042971331	2.209587141
-2.640833333	11.08874957	6.557042483	10.495877	6.522629347	9.354862966	3.2751745	2.422573266	4.61150105	3.099745162	3.934952212	6.810500613	5.735407281	6.435491748	5.171103514	9.553869081	5.531422319	4.988165679	3.764824517	2.697685282	3.982455497	7.136641971	8.021998507	6.239827973	4.275452725	10.33142433	4.971836565	9.406489631	3.603373854	4.95646619	5.083382587	2.122679348	2.102947048	3.291698971	2.599974825	2.182031167	2.812438283	3.570290118	2.841915314	2.27148232	2.211362175	2.914548158	2.511611997	2.554569694	3.098337108	2.361668129	2.669211908	2.431335193	2.048069442	2.206683434
-2.64	11.09280302	6.55682855	10.48325512	6.512301606	9.364665227	3.276111936	2.417230113	4.618982083	3.102973746	3.931187703	6.822708256	5.740683549	6.424143886	5.171278885	9.562305494	5.534663429	4.970830914	3.754190944	2.692537011	3.98737753	7.146792346	8.016303017	6.245609854	4.264943102	10.3149775	4.97045864	9.394175921	3.599946197	4.95769695	5.079742067	2.115443345	2.10390531	3.289542559	2.597265968	2.182466938	2.818037896	3.566783867	2.84100073	2.277300468	2.213733827	2.916061066	2.516720933	2.555280744	3.101906908	2.36368513	2.664363139	2.440040811	2.053236636	2.20379948
-2.639166667	11.09667075	6.556377935	10.47021675	6.501845482	9.374452613	3.277226787	2.412030213	4.626380108	3.106169788	3.927395871	6.835048804	5.74588845	6.41249717	5.171291586	9.57070759	5.537726398	4.95335983	3.74344298	2.687431707	3.99252615	7.156925853	8.010544788	6.251220329	4.25515587	10.29814255	4.968938574	9.381522092	3.596409253	4.958721884	5.075972505	2.108224024	2.104982265	3.287226576	2.594492873	2.182955997	2.823620288	3.563214282	2.840051517	2.28318372	2.216120088	2.917600911	2.521888207	2.556007736	3.105347039	2.365726535	2.659474286	2.448765629	2.058472778	2.200936017
-2.638333333	11.10035012	6.555690875	10.45676468	6.491265225	9.384220888	3.278517156	2.406974745	4.633693276	3.109333664	3.923579892	6.847518575	5.751020386	6.400554247	5.171141907	9.579076233	5.540609698	4.935757547	3.732584373	2.682369764	3.997898032	7.167041532	8.00472532	6.256658254	4.246093823	10.28092053	4.9672774	9.36853385	3.592764009	4.959542046	5.072074089	2.101024975	2.106177928	3.284751851	2.59165676	2.183497916	2.82918362	3.55958135	2.839068082	2.289131533	2.218520505	2.919168839	2.527113129	2.556750165	3.108656936	2.3677926	2.654547224	2.45750779	2.063777715	2.198093774
-2.6375	11.10383848	6.554767713	10.44290185	6.48056512	9.393965835	3.279981075	2.402064841	4.640919769	3.112465758	3.919742943	6.860113841	5.7560778	6.388317867	5.170830194	9.587412305	5.543311895	4.918029233	3.721618903	2.677351578	4.00348978	7.177138433	7.998846129	6.261922547	4.237759544	10.26331262	4.965476185	9.355217008	3.5890115	4.960158563	5.068047045	2.093849838	2.107492285	3.28211926	2.588758875	2.184092251	2.834726062	3.555885072	2.838050848	2.295143336	2.220934637	2.920765985	2.532394977	2.557507537	3.111836073	2.369883579	2.649583831	2.466265421	2.069151272	2.195273474
-2.636666667	11.10713312	6.553608905	10.42863133	6.469749489	9.403683263	3.281616509	2.397301581	4.648057799	3.115566459	3.915888207	6.872830818	5.76105918	6.375790877	5.170356849	9.595716702	5.545831661	4.900180104	3.710550388	2.672377541	4.009297928	7.187215619	7.992908745	6.267012187	4.230155408	10.24532018	4.963536028	9.341577488	3.58515281	4.960572632	5.06389164	2.086702305	2.10892529	3.279329734	2.585800486	2.184738544	2.840245795	3.552125469	2.837000246	2.301218534	2.223362052	2.922393476	2.537732998	2.55827937	3.114883965	2.371999723	2.644585995	2.475036638	2.074593255	2.192475831
-2.635833333	11.11023134	6.552215014	10.41395635	6.458822685	9.413369001	3.283421352	2.392685997	4.655105611	3.118636157	3.912018865	6.885665674	5.765963053	6.362976223	5.169722326	9.603990334	5.548167761	4.882215418	3.699382675	2.667448045	4.015318939	7.197272158	7.986914707	6.271926214	4.223283577	10.22694473	4.961458062	9.327621313	3.58118907	4.960785519	5.05960818	2.079586114	2.110476866	3.276384253	2.582782891	2.185436326	2.845741012	3.548302581	2.835916724	2.307356501	2.225802329	2.924052423	2.543126406	2.559065196	3.117800165	2.374141279	2.639555608	2.483819544	2.080103449	2.18970155
-2.635	11.11313037	6.550586713	10.39888029	6.447789094	9.423018907	3.285393435	2.38821907	4.66206148	3.12167525	3.908138097	6.898614528	5.770787991	6.349876946	5.168927135	9.612234122	5.550319064	4.864140477	3.688119642	2.662563478	4.021549207	7.207307128	7.980865565	6.276663731	4.217146005	10.20818792	4.959243449	9.313354605	3.577121456	4.960798557	5.055197011	2.072505053	2.112146906	3.273283848	2.579707407	2.186185109	2.851209916	3.544416467	2.834800738	2.313556587	2.228255061	2.925743928	2.548574382	2.559864557	3.120584266	2.376308492	2.634494565	2.492612233	2.08568162	2.186951329
-2.634166667	11.11582746	6.548724782	10.38340665	6.43665313	9.432628865	3.287530518	2.383901731	4.668923717	3.124684137	3.90424908	6.911673452	5.775532609	6.336496185	5.167971839	9.620448997	5.552284542	4.845960623	3.676765197	2.657724227	4.02798506	7.217319617	7.97476288	6.281223904	4.211744433	10.18905158	4.956893379	9.298783586	3.572951191	4.960613148	5.050658516	2.065462957	2.113935272	3.270029599	2.576575379	2.186984395	2.856650723	3.540467205	2.833652757	2.319818113	2.230719849	2.927469079	2.554076074	2.560677009	3.123235901	2.378501606	2.629404764	2.501412785	2.091327509	2.184225855
-2.633333333	11.11831979	6.546630111	10.3675391	6.425419231	9.442194788	3.289830299	2.379734858	4.675690664	3.127663219	3.900354984	6.92483847	5.780195567	6.322837169	5.166857057	9.628635899	5.554063264	4.827681235	3.665323272	2.652930678	4.034622757	7.22730872	7.968608219	6.285605958	4.207080391	10.16953769	4.954409073	9.283914571	3.568679543	4.960230762	5.045993121	2.058463706	2.115841793	3.266622635	2.573388172	2.187833672	2.862061663	3.536454892	2.832473263	2.32614037	2.233196306	2.929228947	2.5596306	2.561502117	3.125754741	2.380720859	2.624288109	2.51021927	2.097040839	2.181525807
-2.6325	11.12060454	6.544303694	10.35128142	6.414091863	9.451712618	3.292290411	2.375719281	4.682360697	3.1306129	3.896458976	6.938105559	5.784775567	6.308903225	5.165583461	9.636795774	5.555654405	4.809307728	3.653797826	2.648183214	4.041458492	7.237273539	7.962403159	6.289809183	4.203155195	10.14964836	4.951791778	9.268753966	3.564307824	4.959652932	5.041201289	2.051511224	2.117866269	3.26306413	2.570147178	2.188732413	2.867440979	3.532379646	2.831262746	2.332522626	2.235684056	2.931024592	2.565237042	2.562339462	3.128140497	2.382966487	2.619146502	2.519029748	2.102821311	2.178851854
-2.631666667	11.12267886	6.541746633	10.33463755	6.40267551	9.46117833	3.294908425	2.371855775	4.688932231	3.133533586	3.89256421	6.951470654	5.789271358	6.294697767	5.164151776	9.644929576	5.557057241	4.790845548	3.642192841	2.643482214	4.048488395	7.247213185	7.956149284	6.29383293	4.199969951	10.12938589	4.949042768	9.253308264	3.559837388	4.958881257	5.036283523	2.044609481	2.120008469	3.259355311	2.566853808	2.189680079	2.872786929	3.528241603	2.830021707	2.338964115	2.238182736	2.932857055	2.570894453	2.563188635	3.13039292	2.385238722	2.613981847	2.52784227	2.108668603	2.176204657
-2.630833333	11.12453988	6.538960137	10.31761156	6.391174678	9.470587932	3.297681847	2.368145066	4.695403711	3.136425681	3.888673833	6.964929645	5.793681734	6.280224301	5.162562781	9.653038257	5.558271152	4.772300174	3.630512318	2.638828058	4.055708534	7.257126775	7.94984818	6.297676612	4.197525551	10.1087527	4.94616334	9.237584046	3.555269633	4.9579174	5.031240367	2.037762488	2.122268128	3.255497446	2.563509497	2.190676118	2.878097784	3.524040921	2.828750657	2.345464049	2.240691994	2.93472736	2.576601852	2.56404924	3.132511798	2.387537792	2.608796046	2.536654876	2.114582372	2.173584865
-2.63	11.12618468	6.535945518	10.30020765	6.379593889	9.479937467	3.300608126	2.364587827	4.701773623	3.139289594	3.884790978	6.978478379	5.798005534	6.265486423	5.160817309	9.661122777	5.559295622	4.753677112	3.618760279	2.634221121	4.063114913	7.267013434	7.943501444	6.301339705	4.195822676	10.08775136	4.943154817	9.221587972	3.550606	4.956763088	5.026072403	2.030974296	2.124644954	3.251491851	2.560115701	2.191719966	2.883371835	3.519777778	2.827450118	2.352021608	2.243211487	2.936636515	2.582358224	2.564920892	3.13449696	2.389863924	2.603591002	2.545465598	2.120562252	2.170993118
-2.629166667	11.12761036	6.532704194	10.28243015	6.367937681	9.489223012	3.303684649	2.361184677	4.708040488	3.142125729	3.880918765	6.992112663	5.802241642	6.250487813	5.158916244	9.669184093	5.560130237	4.734981894	3.606940766	2.629661775	4.070703477	7.276872291	7.93711067	6.304821748	4.194861793	10.0663846	4.940018545	9.205326781	3.545847966	4.955420107	5.020780252	2.024249	2.127138621	3.247339888	2.5566739	2.192811044	2.888607384	3.51545237	2.82612062	2.358635945	2.245740888	2.938585508	2.588162524	2.565803218	3.13634827	2.392217337	2.598368615	2.554272461	2.126607854	2.168430048
-2.628333333	11.12881396	6.529237685	10.26428353	6.356210604	9.498440683	3.306908746	2.357936184	4.714202864	3.144934491	3.877060297	7.005828265	5.806388991	6.235232239	5.156860524	9.677223162	5.560774689	4.716220076	3.595057833	2.625150392	4.078470109	7.286702485	7.930677461	6.30812234	4.194643158	10.0446553	4.93675589	9.188807289	3.540997054	4.953890307	5.015364578	2.01759073	2.129748772	3.243042962	2.553185591	2.193948763	2.893802754	3.511064916	2.824762701	2.365306184	2.248279877	2.940575307	2.594013673	2.566695859	3.138065635	2.394598249	2.59313078	2.563073478	2.132718768	2.165896272
-2.6275	11.12979251	6.525547615	10.24577239	6.34441722	9.507586634	3.310277688	2.354842864	4.720259349	3.147716285	3.873218664	7.019620911	5.810446559	6.219723554	5.154651139	9.685240936	5.561228773	4.697397234	3.583115551	2.620687338	4.086410638	7.296503157	7.924203417	6.311241144	4.195166812	10.02256646	4.93336824	9.172036385	3.536054821	4.952175595	5.00982608	2.011003655	2.13247502	3.23860252	2.549652295	2.19513252	2.898956284	3.506615656	2.82337691	2.372031422	2.25082815	2.942606862	2.599910561	2.567598466	3.139648998	2.397006873	2.587879391	2.571866659	2.138894561	2.163392402
-2.626666667	11.13054303	6.521635709	10.22690145	6.332562095	9.516657061	3.313788692	2.351905179	4.726208578	3.150471513	3.869396932	7.033486292	5.814413371	6.203965691	5.152289132	9.693238367	5.56149239	4.678518964	3.571118001	2.616272979	4.094520832	7.306273455	7.917690143	6.314177885	4.196432586	10.00012124	4.929857003	9.155021023	3.531022863	4.950277938	5.004165499	2.004491983	2.135316947	3.234020053	2.546075551	2.196361701	2.904066333	3.502104849	2.821963801	2.378810728	2.253385412	2.9446811	2.605852045	2.568510703	3.141098338	2.399443417	2.582616334	2.580650004	2.145134774	2.160919034
-2.625833333	11.13106251	6.517503795	10.20767557	6.320649806	9.525648197	3.31743892	2.349123537	4.732049227	3.153200574	3.86559815	7.047420064	5.818288498	6.187962668	5.149775595	9.701216398	5.561565544	4.659590878	3.559069276	2.611907675	4.102796406	7.316012534	7.911139242	6.31693235	4.198440101	9.977322946	4.926223605	9.137768229	3.525902817	4.94819936	4.998383615	1.998059953	2.138274101	3.229297094	2.542456918	2.19763568	2.909131275	3.497532776	2.820523937	2.38564314	2.25595138	2.946798927	2.611836951	2.569432245	3.142413675	2.401908087	2.577343492	2.58942151	2.151438928	2.158476758
-2.625	11.13134792	6.513153799	10.1880997	6.308684931	9.534556323	3.32122548	2.346498295	4.737780012	3.155903864	3.861825346	7.061417844	5.822071062	6.171718579	5.147111674	9.709175964	5.561448344	4.640618603	3.546973478	2.607591785	4.11123302	7.325719551	7.904552317	6.319504387	4.201188763	9.954175008	4.922469488	9.120285086	3.52069635	4.945941943	4.992481247	1.99171184	2.141346004	3.224435216	2.538797975	2.19895382	2.914149509	3.492899738	2.819057889	2.39252767	2.258525784	2.948961224	2.617864072	2.570362782	3.143595065	2.40440108	2.572062738	2.598179163	2.15780652	2.156066148
-2.624166667	11.13139623	6.508587746	10.16817895	6.296672049	9.543377759	3.325145429	2.344029757	4.743399687	3.158581776	3.85808152	7.075475221	5.82576023	6.155237598	5.144298565	9.717117993	5.561141004	4.621607774	3.534834716	2.603325663	4.119826283	7.33539367	7.897930968	6.321893908	4.20467777	9.930681004	4.918596113	9.10257874	3.515405169	4.943507822	4.986459254	1.985451953	2.144532143	3.219436033	2.535100319	2.20031547	2.919119449	3.488206058	2.817566234	2.399463302	2.261108363	2.951168853	2.623932169	2.571302011	3.144642602	2.406922594	2.56677594	2.606920949	2.164237022	2.153687772
-2.623333333	11.13120436	6.503807762	10.14791853	6.28461574	9.552108873	3.329195772	2.34171817	4.748907051	3.161234701	3.854369652	7.089587746	5.829355217	6.138523975	5.141337514	9.725043401	5.560643841	4.60256404	3.522657103	2.599109661	4.128571751	7.345034057	7.891276794	6.324100885	4.208906108	9.906844643	4.914604955	9.084656392	3.510031013	4.940899188	4.980318532	1.97928463	2.147831975	3.214301195	2.531365565	2.201719971	2.924039533	3.483452079	2.816049556	2.406448991	2.263698872	2.953422648	2.630039974	2.572249646	3.145556416	2.409472818	2.561484957	2.615644847	2.170729884	2.151342184
-2.6225	11.13076925	6.498816067	10.12732376	6.272520578	9.560746079	3.333373467	2.339563733	4.754300941	3.163863022	3.850692692	7.103750944	5.832855286	6.121582036	5.138229819	9.732953092	5.559957278	4.583493054	3.510444755	2.594944126	4.137464932	7.354639885	7.88459139	6.326125353	4.213872554	9.882669771	4.910497503	9.066525297	3.504575654	4.938118285	4.974060019	1.973214241	2.151244928	3.209032395	2.527595347	2.203166651	2.92890822	3.478638167	2.814508444	2.413483664	2.266297073	2.95572342	2.636186186	2.573205408	3.146336676	2.412051938	2.556191638	2.62434883	2.177284532	2.149029925
-2.621666667	11.13008781	6.493614979	10.1064001	6.260391135	9.569285837	3.337675422	2.337566588	4.75958024	3.16646712	3.847053564	7.117960308	5.836259749	6.104416177	5.134976825	9.740847958	5.559081842	4.564400475	3.498201793	2.590829403	4.146501284	7.364210327	7.877876347	6.327967408	4.219575676	9.858160364	4.90627526	9.048192758	3.499040896	4.935167407	4.967684688	1.967245182	2.154770396	3.203631358	2.523791314	2.204654827	2.93372399	3.473764708	2.812943494	2.420566221	2.268902743	2.958071953	2.642369472	2.574169034	3.146983585	2.414660134	2.550897821	2.63303087	2.183900367	2.146751528
-2.620833333	11.12915693	6.488206911	10.08515308	6.248231972	9.577724656	3.342098501	2.335726825	4.764743869	3.169047369	3.84345516	7.132211304	5.839567966	6.087030867	5.13157993	9.748728874	5.558018162	4.545291962	3.485932334	2.58676583	4.155676221	7.373744562	7.871133249	6.329627207	4.226013834	9.833320528	4.901939741	9.029666126	3.493428576	4.9320489	4.961193554	1.961381878	2.158407744	3.198099849	2.519955135	2.206183807	2.938485345	3.468832107	2.811355306	2.427695532	2.271515668	2.960469007	2.648588471	2.575140269	3.147497384	2.417297583	2.545605335	2.641688935	2.190576767	2.144507511
-2.62	11.1279735	6.482594368	10.06358838	6.236047643	9.586059097	3.346639521	2.334044481	4.769790796	3.171604138	3.839900345	7.146499372	5.842779345	6.069430647	5.128040577	9.756596698	5.556766972	4.526173177	3.473640495	2.582753744	4.164985109	7.383241771	7.864363677	6.331104969	4.23318518	9.808154499	4.897492472	9.010952794	3.487740559	4.928765159	4.954587669	1.955628781	2.162156308	3.192439667	2.516088492	2.207752886	2.943190812	3.463840794	2.809744487	2.43487044	2.274135649	2.962915312	2.65484179	2.576118873	3.147878349	2.419964455	2.540315995	2.650320991	2.197313086	2.142298383
-2.619166667	11.1265344	6.47677995	10.04171176	6.223842689	9.594285768	3.351295257	2.332519541	4.774720032	3.174137788	3.836391946	7.160819926	5.845893343	6.051620121	5.124360261	9.76445227	5.555329108	4.507049776	3.46133039	2.578793475	4.174423273	7.39270114	7.857569202	6.332400973	4.24108766	9.782666639	4.892934989	8.992060195	3.481978739	4.925318629	4.947868123	1.949990366	2.166015391	3.186652645	2.512193084	2.209361352	2.947838941	3.458791216	2.808111645	2.442089763	2.276762494	2.965411573	2.661128004	2.577104616	3.148126793	2.422660914	2.535031605	2.658925002	2.204108653	2.14012464
-2.618333333	11.12483649	6.470766347	10.0195291	6.211621635	9.602401333	3.356062442	2.331151935	4.77953063	3.176648677	3.832932762	7.175168358	5.848909465	6.033603964	5.120540522	9.772296413	5.55370551	4.487927413	3.449006126	2.574885352	4.183985995	7.402121854	7.850751389	6.333515561	4.249719013	9.756861431	4.888268838	8.9729958	3.476145038	4.921711798	4.941036045	1.944471129	2.169984267	3.180740651	2.508270627	2.211008481	2.952428306	3.453683845	2.806457397	2.449352287	2.279396025	2.967958465	2.667445662	2.578097279	3.148243064	2.425387122	2.529753954	2.66749893	2.210962774	2.137986764
-2.6175	11.12287663	6.464556342	9.99704637	6.199388993	9.610402505	3.360937769	2.32994154	4.78422169	3.179137152	3.829525554	7.189540035	5.851827265	6.015386911	5.11658295	9.780129924	5.551897219	4.468811733	3.436671804	2.571029696	4.193668518	7.411503105	7.843911794	6.334449134	4.259076777	9.730743483	4.883495572	8.953767112	3.470241405	4.917947204	4.934092601	1.939075592	2.174062178	3.174705583	2.504322849	2.212693538	2.956957505	3.44851917	2.804782359	2.456656774	2.282036076	2.970556636	2.673793281	2.579096656	3.148227544	2.428143232	2.524484818	2.676040736	2.217874731	2.135885227
-2.616666667	11.12065168	6.458152803	9.97426965	6.187149253	9.618286054	3.365917891	2.328888183	4.788792355	3.181603554	3.826173045	7.203930307	5.854646343	5.996973762	5.112489181	9.787953582	5.549905378	4.449708373	3.424331516	2.567226825	4.203466045	7.420844081	7.837051964	6.335202153	4.269158282	9.704317522	4.878616753	8.934381662	3.464269815	4.914027427	4.927038996	1.933808294	2.178248338	3.168549374	2.500351493	2.214415782	2.961425164	3.443297703	2.803087154	2.464001958	2.284682489	2.973206702	2.680169349	2.580102551	3.148080651	2.430929393	2.519225957	2.684548382	2.22484378	2.133820489
-2.615833333	11.11815849	6.45155869	9.951205108	6.174906886	9.626048802	3.370999426	2.327991637	4.793241813	3.184048216	3.822877923	7.218334504	5.857366352	5.978369376	5.108260898	9.795768139	5.547731231	4.430622955	3.411989343	2.563477052	4.213373743	7.430143978	7.830173434	6.335775139	4.27996066	9.677588392	4.873633948	8.914847013	3.458232268	4.90995509	4.919876471	1.928673793	2.18254193	3.162273984	2.496358317	2.216174458	2.965829933	3.438019976	2.801372406	2.471386546	2.28733512	2.97590925	2.686572325	2.58111478	3.147802836	2.433745749	2.513979115	2.693019832	2.231869156	2.131792997
-2.615	11.11539389	6.444777046	9.927859008	6.162666341	9.633687631	3.376178954	2.327251621	4.797569301	3.186471463	3.819642835	7.232747937	5.85998699	5.959578673	5.103899829	9.803574323	5.545376122	4.411561091	3.399649355	2.559780684	4.223386745	7.43940199	7.82327773	6.336168674	4.291480839	9.650561055	4.868548728	8.895170745	3.452130785	4.905732859	4.912606305	1.923676665	2.186942107	3.155881404	2.49234509	2.217968806	2.970170487	3.432686543	2.799638742	2.478809217	2.289993833	2.978664837	2.693000642	2.582133171	3.147394587	2.436592437	2.508746021	2.701453048	2.238950065	2.129803183
-2.614166667	11.11235473	6.437811001	9.904237702	6.150432039	9.641199475	3.381453023	2.326667805	4.801774098	3.188873611	3.816470388	7.247165904	5.862508003	5.940606627	5.099407748	9.811372834	5.542841495	4.392528374	3.387315607	2.556138025	4.233500149	7.448617314	7.816366366	6.336383399	4.303715549	9.623240582	4.863362672	8.875360464	3.445967411	4.90136344	4.905229814	1.918821501	2.191447992	3.149373655	2.488313597	2.219798055	2.974445532	3.427297975	2.797886792	2.486268626	2.292658507	2.981473988	2.699452701	2.583157561	3.146856423	2.43946959	2.503528383	2.709845995	2.246085694	2.127851471
-2.613333333	11.10903786	6.43066377	9.880347632	6.138208378	9.648581329	3.386818148	2.326239806	4.805855531	3.191254965	3.813363149	7.261583686	5.864929186	5.92145827	5.094786475	9.819164343	5.540128892	4.373530379	3.374992139	2.55254937	4.243709023	7.457789146	7.809440841	6.336420014	4.316661321	9.595632158	4.858077359	8.855423789	3.439744212	4.896849578	4.89774835	1.914112907	2.19605868	3.142752784	2.48426563	2.221661425	2.978653798	3.421854866	2.796117188	2.4937634	2.295329027	2.984337197	2.70592688	2.584187801	3.146188898	2.442377333	2.498327896	2.718196642	2.253275202	2.12593827
-2.6125	11.10544012	6.423338648	9.856195325	6.125999722	9.655830245	3.392270814	2.325967188	4.809812974	3.193615824	3.81032364	7.275996553	5.867250384	5.902138683	5.090037874	9.826949495	5.537239955	4.354572659	3.362682974	2.549015012	4.254008403	7.466916686	7.802502644	6.336279278	4.33031449	9.567741076	4.852694372	8.835368353	3.433463274	4.892194056	4.890163303	1.9095555	2.200773235	3.136020864	2.480202998	2.223558129	2.982794045	3.41635783	2.794330562	2.50129214	2.298005291	2.987254924	2.712421526	2.585223751	3.145392599	2.445315786	2.493146231	2.72650296	2.260517727	2.124063976
-2.611666667	11.10155835	6.415839013	9.831787387	6.113810408	9.662943335	3.397807475	2.325849466	4.813645848	3.195956474	3.80735434	7.290399765	5.869471486	5.882653003	5.08516385	9.834728899	5.534176421	4.335660745	3.350392116	2.545535236	4.2643933	7.475999131	7.795553248	6.335962008	4.344671194	9.539572735	4.847215297	8.815201802	3.427126702	4.887399693	4.882476096	1.905153909	2.205590692	3.129179995	2.476127516	2.225487369	2.986865061	3.410807498	2.792527549	2.508853423	2.300687207	2.990227599	2.718934961	2.586265282	3.144468144	2.448285063	2.487985042	2.734762922	2.26781238	2.122228972
-2.610833333	11.09738941	6.408168321	9.807130506	6.101644738	9.66991777	3.403424561	2.325886102	4.81735362	3.198277193	3.804457683	7.304788571	5.871592431	5.863006411	5.080166356	9.842503135	5.530940123	4.316800142	3.338123548	2.542110321	4.274858697	7.485035683	7.788594112	6.33546908	4.359727379	9.511132636	4.841641718	8.794931787	3.420736618	4.882469345	4.874688191	1.900912772	2.210510058	3.122232301	2.472041013	2.227448342	2.990865663	3.405204525	2.790708783	2.516445799	2.303374692	2.993255616	2.725465482	2.587312278	3.143416186	2.451285273	2.482845964	2.74297451	2.275158249	2.120433629
-2.61	11.09293015	6.400330106	9.782231443	6.089506979	9.676750785	3.409118473	2.32607651	4.820935806	3.200578247	3.801636056	7.319158213	5.873613204	5.843204139	5.075047384	9.850272749	5.527532991	4.297996327	3.325881232	2.538740542	4.285399553	7.494025541	7.781626679	6.334801428	4.375478798	9.482426384	4.835975221	8.774565962	3.414295161	4.8774059	4.866801084	1.896836736	2.215530309	3.11517993	2.467945327	2.229440236	2.994794697	3.399549582	2.788874901	2.524067794	2.306067673	2.996339337	2.732011359	2.588364631	3.142237408	2.454316516	2.477730608	2.751135706	2.282554401	2.118678306
-2.609166667	11.08817743	6.392327982	9.757097032	6.07740136	9.683439673	3.41488559	2.326420052	4.824391968	3.20285989	3.7988918	7.333503927	5.875533839	5.823251463	5.069808969	9.85803825	5.523957048	4.279254748	3.313669106	2.535426166	4.296010805	7.502967905	7.774652376	6.333960041	4.391921013	9.453459682	4.830217392	8.754111984	3.407804486	4.87221228	4.858816307	1.892930454	2.220650395	3.108025052	2.463842303	2.23146223	2.99865104	3.39384336	2.787026539	2.531717908	2.308766089	2.999479089	2.738570837	2.589422245	3.140932526	2.457378889	2.472640566	2.759244502	2.289999874	2.116963348
-2.608333333	11.08312814	6.384165633	9.731734178	6.065332073	9.689981791	3.420722269	2.32691604	4.827721717	3.205122369	3.796227206	7.347820946	5.877354414	5.803153701	5.064453187	9.865800113	5.52021441	4.260580821	3.301491082	2.532167453	4.30668737	7.511861974	7.767672612	6.332945969	4.409049398	9.424238329	4.824369813	8.733577507	3.401266761	4.866891436	4.850735424	1.889198582	2.225869236	3.100769858	2.459733798	2.233513497	3.002433599	3.388086569	2.785164331	2.539394619	2.311469885	3.002675166	2.745142137	2.590485035	3.139502286	2.460472481	2.467577406	2.767298893	2.297493687	2.115289085
-2.6075	11.07777916	6.375846821	9.706149851	6.053303266	9.696374559	3.426624846	2.327563738	4.830924712	3.207365915	3.793644518	7.362104498	5.879075056	5.782916215	5.058982156	9.873558773	5.516307285	4.241979926	3.289351047	2.528964657	4.317424146	7.52070695	7.760688782	6.331760315	4.426859141	9.394768218	4.818434064	8.712970179	3.394684168	4.861446351	4.842560038	1.885645781	2.231185723	3.093416561	2.455621675	2.235593202	3.006141312	3.382279938	2.783288913	2.547096378	2.314179018	3.005927825	2.751723455	2.591552927	3.137947466	2.463597375	2.462542675	2.775296884	2.305034833	2.113655838
-2.606666667	11.07212738	6.367375377	9.680351084	6.041319046	9.702615461	3.432589638	2.32836236	4.834000661	3.20959075	3.791145927	7.376349813	5.880695937	5.762544403	5.053398032	9.881314629	5.512237971	4.22345741	3.277252857	2.525818027	4.328216013	7.529502031	7.753702258	6.33040424	4.445345243	9.365055332	4.812411723	8.692297639	3.3880589	4.855880036	4.834291782	1.882276713	2.236598722	3.085967392	2.451507806	2.237700504	3.009773148	3.376424213	2.781400919	2.554821615	2.316893452	3.009237289	2.758312967	2.592625854	3.136268874	2.466753648	2.457537894	2.783236486	2.312622283	2.112063912
-2.605833333	11.06616972	6.358755203	9.654344971	6.029383476	9.708702044	3.438612946	2.329311072	4.836949318	3.211797082	3.788733574	7.390552119	5.882217274	5.742043703	5.047703012	9.889068039	5.508008858	4.205018577	3.265200342	2.522727801	4.339057839	7.538246417	7.746714397	6.32887896	4.464502522	9.335105746	4.806304365	8.671567515	3.381393162	4.850195527	4.825932323	1.87909604	2.242107068	3.078424603	2.447394067	2.239834555	3.013328107	3.370520159	2.779500982	2.562568735	2.319613161	3.012603745	2.764908821	2.593703764	3.134467347	2.469941368	2.452564562	2.791115719	2.320254984	2.110513601
-2.605	11.05990311	6.349990272	9.628138661	6.017500569	9.714631923	3.444691055	2.330408991	4.839770488	3.213985108	3.786409549	7.404706649	5.88363933	5.721419585	5.041899331	9.896819318	5.50362242	4.186668696	3.253197297	2.519694213	4.349944477	7.546939305	7.739726535	6.327185746	4.484325617	9.304925618	4.800113557	8.650787419	3.374689168	4.844395888	4.817483365	1.876108421	2.247709569	3.070790459	2.443282344	2.241994499	3.016805224	3.364568559	2.777589734	2.570336122	2.322338127	3.016027345	2.771509148	2.594786612	3.132543753	2.473160601	2.447624154	2.798932613	2.327931859	2.109005183
-2.604166667	11.0533245	6.341084622	9.601739358	6.005674292	9.720402775	3.450820237	2.331655188	4.842464024	3.216155013	3.784175887	7.418808639	5.884962415	5.700677557	5.035989261	9.904568741	5.499081221	4.168412988	3.241247486	2.516717488	4.360870771	7.555579893	7.732739988	6.325325923	4.504808985	9.27452119	4.793840863	8.629964945	3.367949139	4.838484207	4.808946639	1.873318512	2.253405009	3.063067247	2.439174526	2.244179475	3.020203565	3.358570213	2.775667805	2.578122137	2.325068341	3.019508204	2.778112055	2.595874364	3.130498989	2.476411403	2.442718116	2.806685206	2.33565181	2.107538925
-2.603333333	11.04643085	6.332042356	9.575154317	5.993908563	9.726012345	3.456996752	2.333048686	4.845029825	3.218306968	3.78203457	7.432853332	5.88618688	5.679823152	5.029975114	9.912316539	5.494387909	4.150256634	3.22935464	2.513797845	4.371831554	7.564167377	7.725756052	6.323300873	4.525946908	9.243898787	4.78748784	8.609107668	3.361175306	4.832463592	4.800323914	1.870730966	2.259192141	3.055257264	2.435072508	2.246388617	3.023522227	3.352525937	2.77373582	2.585925119	2.327803801	3.023046401	2.784715627	2.596966996	3.128333981	2.479693823	2.437847873	2.814371549	2.343413717	2.106115081
-2.6025	11.03921915	6.322867642	9.548390836	5.982207245	9.731458444	3.463216851	2.334588463	4.847467843	3.220441131	3.779987526	7.446835978	5.887313122	5.658861938	5.023859234	9.920062898	5.489545217	4.132204766	3.217522451	2.510935493	4.382821656	7.572700954	7.718776002	6.321112029	4.547733493	9.213064808	4.78105604	8.588223136	3.354369905	4.826337177	4.791616986	1.868350427	2.265069692	3.047362825	2.43097819	2.24862105	3.026760344	3.346436564	2.771794407	2.593743385	2.330544514	3.026641977	2.791317933	2.598064493	3.126049682	2.483007907	2.43301482	2.821989703	2.351216434	2.104733891
-2.601666667	11.03168642	6.31356471	9.521456261	5.970574149	9.73673895	3.469476776	2.336273449	4.849778076	3.222557646	3.778036625	7.460751837	5.888341581	5.637799506	5.017644005	9.927807959	5.484555959	4.114262468	3.205754577	2.508130634	4.393835899	7.581179816	7.711801091	6.318760877	4.570162672	9.182025732	4.774547006	8.567318872	3.347535176	4.820108112	4.782827686	1.866181531	2.271036365	3.039386258	2.426893476	2.250875896	3.029917081	3.340302945	2.769844186	2.601575233	2.333290491	3.030294937	2.797917019	2.599166853	3.123647075	2.486353691	2.428220327	2.82953774	2.359058797	2.103395582
-2.600833333	11.02382969	6.30413785	9.494357976	5.95901303	9.741851808	3.475772763	2.33810253	4.851960571	3.224656647	3.776183684	7.474596182	5.889272742	5.616641473	5.011331844	9.935551815	5.479423031	4.096434773	3.194054637	2.505383462	4.404869102	7.589603158	7.704832549	6.316248957	4.593228209	9.150788108	4.767962272	8.546402369	3.340673363	4.813779568	4.773957875	1.864228904	2.277090833	3.031329902	2.422820273	2.253152271	3.032991639	3.334125943	2.767885778	2.609418938	2.336041756	3.03400525	2.804510913	2.600274079	3.121127169	2.489731205	2.423465737	2.837013747	2.366939617	2.102100368
-2.6	11.01564604	6.294591412	9.467103402	5.947527588	9.746795032	3.482101045	2.340074548	4.854015425	3.226738251	3.774430461	7.488364296	5.890107128	5.595393481	5.004925201	9.943294512	5.474149408	4.078726664	3.182426209	2.502694164	4.415916087	7.59797017	7.697871585	6.313577861	4.616923698	9.119358554	4.761303367	8.525481085	3.333786715	4.807354732	4.765009443	1.86249716	2.283231748	3.023196108	2.418760489	2.255449285	3.035983252	3.32790644	2.765919797	2.617272758	2.338798334	3.037772846	2.811097627	2.601386186	3.118491	2.493140472	2.418752364	2.844415823	2.374857686	2.10084845
-2.599166667	11.00713255	6.2849298	9.439699994	5.936121462	9.751566703	3.488457849	2.342188298	4.855942782	3.228802561	3.772778658	7.50205148	5.89084531	5.57406119	4.998426562	9.951036049	5.468738142	4.061143066	3.17087283	2.500062915	4.426971675	7.606280043	7.690919385	6.310749231	4.641242569	9.087743758	4.754571807	8.504562445	3.326877479	4.800836809	4.755984311	1.8609909	2.289457731	3.014987239	2.414716036	2.257766045	3.038891191	3.321645332	2.763946856	2.62513493	2.34156026	3.041597619	2.817675154	2.602503199	3.115739632	2.496581509	2.414081495	2.851742081	2.382811773	2.099640015
-2.598333333	10.99828635	6.275157476	9.412155238	5.924798231	9.756164972	3.494839405	2.344442536	4.857742835	3.23084967	3.771229916	7.51565305	5.891487895	5.552650281	4.991838444	9.958776372	5.463192363	4.043688851	3.159397997	2.497489885	4.438030689	7.614531966	7.683977109	6.307764761	4.666178087	9.05595047	4.7477691	8.483653832	3.319947906	4.794229015	4.74688443	1.859714709	2.295767381	3.006705665	2.410688828	2.26010165	3.04171476	3.315343528	2.761967562	2.633003673	2.344327575	3.045479423	2.824241471	2.60362515	3.112874154	2.500054325	2.409454386	2.858990648	2.390800624	2.098475237
-2.5975	10.98910461	6.265278953	9.384476643	5.913561415	9.760588057	3.501241941	2.346835971	4.859415827	3.232879651	3.769785819	7.52916434	5.892035533	5.531166451	4.985163396	9.96651538	5.457515274	4.026368832	3.148005159	2.494975232	4.44908796	7.622725125	7.677045895	6.304626193	4.691723355	9.023985504	4.740896745	8.462762591	3.313000244	4.787534582	4.737711779	1.858673157	2.302159273	2.998353766	2.406680777	2.262455197	3.044453299	3.309001952	2.759982521	2.640877186	2.347100323	3.049418076	2.830794539	2.604752083	3.109895682	2.503558924	2.404872268	2.866159669	2.39882297	2.097354279
-2.596666667	10.97958452	6.255298798	9.356671747	5.902414468	9.764834247	3.50766169	2.349367272	4.860962048	3.234892569	3.768447893	7.542580708	5.892488916	5.509615412	4.978403996	9.974252917	5.451710151	4.009187763	3.136697724	2.492519106	4.460138327	7.630858706	7.670126858	6.301335323	4.71787132	8.991855729	4.733956229	8.441896021	3.30603674	4.780756752	4.728468366	1.857870791	2.308631953	2.989933928	2.402693798	2.264825778	3.047106184	3.302621543	2.75799233	2.648753653	2.349878558	3.053413359	2.837332306	2.605884048	3.106805355	2.507095301	2.400336338	2.873247303	2.406877515	2.096277288
-2.595833333	10.96972331	6.245221626	9.328748104	5.891360781	9.768901899	3.514094889	2.352035068	4.862381836	3.23688847	3.7672176	7.55589753	5.892848772	5.488002888	4.971562857	9.981988779	5.44578034	3.992150335	3.125479051	2.490121649	4.471176637	7.638931893	7.663221084	6.297893991	4.74461477	8.959568073	4.726949026	8.421061373	3.299059638	4.773898778	4.719156226	1.857312144	2.315183947	2.981448546	2.398729805	2.267212482	3.049672829	3.29620325	2.755997585	2.65663124	2.352662336	3.057465014	2.843852705	2.607021106	3.10360434	2.510663444	2.395847766	2.880251726	2.414962947	2.095244399
-2.595	10.95951824	6.2350521	9.300713286	5.880403679	9.77278944	3.520537779	2.354837944	4.863675578	3.238867388	3.766096346	7.569110208	5.893115871	5.466334615	4.964642615	9.989722704	5.439729258	3.975261177	3.114352454	2.487782991	4.48219775	7.646943867	7.656329637	6.294304087	4.771946341	8.927129517	4.719876603	8.400265849	3.292071178	4.766963923	4.709777423	1.857001721	2.321813755	2.972900017	2.394790708	2.269614393	3.052152681	3.289748038	2.753998874	2.664508095	2.355451718	3.061572744	2.850353655	2.608163326	3.100293825	2.514263335	2.39140769	2.887171133	2.423077933	2.094255735
-2.594166667	10.94896664	6.224794929	9.272574878	5.869546418	9.776495369	3.526986613	2.357774447	4.864843708	3.240829342	3.765085473	7.58221417	5.893291019	5.444616338	4.957645939	9.997454379	5.433560386	3.958524853	3.103321195	2.485503254	4.493196539	7.654893809	7.649453556	6.290567551	4.799858519	8.894547091	4.71274041	8.379516599	3.285073595	4.759955455	4.700334046	1.856944006	2.328519853	2.964290747	2.390878419	2.272030592	3.054545225	3.283256882	2.751996783	2.672382353	2.358246772	3.065736218	2.856833064	2.609310785	3.096875026	2.517894949	2.38701722	2.894003737	2.431221121	2.093311404
-2.593333333	10.93806586	6.214454867	9.244340473	5.858792189	9.780018251	3.53343765	2.360843084	4.865886709	3.242774336	3.764186263	7.59520487	5.89337506	5.422853806	4.950575524	10.00518344	5.427277274	3.941945862	3.09238849	2.483282551	4.504167893	7.662780896	7.642593852	6.286686365	4.828343639	8.861827872	4.705541888	8.358820718	3.278069118	4.75287665	4.690828211	1.857143459	2.335300695	2.955623141	2.386994846	2.274460155	3.056849985	3.27673077	2.749991889	2.680252131	2.361047567	3.069955062	2.863288828	2.610463569	3.093349178	2.521558254	2.382677432	2.900747767	2.439391139	2.092411503
-2.5925	10.92681329	6.20403671	9.216017675	5.84814411	9.783356726	3.539887166	2.364042325	4.866805111	3.244702359	3.763399936	7.608077794	5.893368877	5.401052776	4.943434091	10.01290945	5.420883533	3.925528631	3.0815575	2.481120982	4.515106721	7.670604307	7.63575151	6.282662561	4.857393893	8.828978982	4.698282463	8.338185242	3.27105997	4.745730789	4.681262058	1.857604509	2.342154711	2.946899609	2.383141893	2.276902157	3.059066519	3.270170698	2.747984765	2.688115535	2.363854177	3.074228868	2.869718833	2.611621774	3.089717543	2.525253209	2.378389372	2.907401477	2.447586598	2.091556114
-2.591666667	10.91520638	6.193545294	9.187614086	5.837605229	9.7865095	3.546331445	2.367370601	4.867599489	3.246613387	3.762727648	7.620828457	5.893273386	5.379219007	4.936224387	10.02063194	5.414382837	3.909277523	3.070831338	2.47901864	4.526007951	7.678363215	7.628927491	6.278498214	4.887001327	8.796007585	4.69096355	8.317617149	3.264048363	4.738521155	4.671637754	1.858331559	2.349080309	2.938122564	2.379321462	2.279355671	3.061194424	3.263577678	2.745975979	2.695970654	2.366666681	3.078557189	2.876120954	2.612785501	3.085981403	2.528979768	2.374154055	2.913963136	2.455806089	2.090745309
-2.590833333	10.90324262	6.182985494	9.15913731	5.827178521	9.789475351	3.552766789	2.370826305	4.868270468	3.248507379	3.762170496	7.633452407	5.89308954	5.357358257	4.928949184	10.02835038	5.407778918	3.893196824	3.060213061	2.476975605	4.536866532	7.686056794	7.622122727	6.274195445	4.91715785	8.762920883	4.683586547	8.297123351	3.257036503	4.731251035	4.661957489	1.85932898	2.356075874	2.929294416	2.37553545	2.281819763	3.063233335	3.256952726	2.74396609	2.703815564	2.369485159	3.08293954	2.88249306	2.61395486	3.082142063	2.532737877	2.369972464	2.920431036	2.464048187	2.089979144
-2.59	10.89091956	6.17236222	9.130594947	5.816866889	9.792253129	3.559189517	2.374407797	4.868818719	3.250384282	3.761729511	7.645945229	5.892818327	5.335476284	4.921611277	10.03606416	5.401075566	3.877290752	3.049705672	2.474991948	4.54767744	7.693684214	7.615338124	6.269756419	4.947855231	8.729726114	4.676152843	8.276710698	3.250026584	4.723923714	4.652223477	1.86060111	2.363139771	2.920417579	2.371785748	2.284293502	3.065182924	3.250296872	2.741955651	2.711648331	2.372309695	3.087375399	2.888833009	2.61512997	3.078200849	2.536527474	2.365845548	2.926803493	2.472311447	2.089257665
-2.589166667	10.8782348	6.161680419	9.10199459	5.806673161	9.794841753	3.565595968	2.378113399	4.869244957	3.252244026	3.761405663	7.658302543	5.892460766	5.313578843	4.914213484	10.04377263	5.394276627	3.861563449	3.03931212	2.473067728	4.558435676	7.701244646	7.60857456	6.265183342	4.979085106	8.696430549	4.668663808	8.25638597	3.243020788	4.71654248	4.642437955	1.862152255	2.370270341	2.911494464	2.368074243	2.286775951	3.067042901	3.243611153	2.739945211	2.719467007	2.375140374	3.091864206	2.895138654	2.616310958	3.074159109	2.540348492	2.361774227	2.933078842	2.480594409	2.088580902
-2.588333333	10.86518598	6.150945069	9.073343821	5.796600088	9.797240211	3.571982499	2.381941399	4.869549946	3.254086527	3.761199858	7.670520007	5.892017913	5.291671684	4.906758647	10.05147509	5.387386	3.84601898	3.029035298	2.471202994	4.569136271	7.708737257	7.601832887	6.260478465	5.010838979	8.663041488	4.661120802	8.236155878	3.236021287	4.709110616	4.632603181	1.863986684	2.377465906	2.902527479	2.364402815	2.289266172	3.068813015	3.236896614	2.737935309	2.727269634	2.377977284	3.096405363	2.901407843	2.617497956	3.070018211	2.544200853	2.357759385	2.939255443	2.488895597	2.087948876
-2.5875	10.85177081	6.140161181	9.044650208	5.786650346	9.799447565	3.57834549	2.385890053	4.869734493	3.255911686	3.761112938	7.68259332	5.891490853	5.269760549	4.899249625	10.05917077	5.380407635	3.830661337	3.01887804	2.469397784	4.579774284	7.716161213	7.595113929	6.255644079	5.043108224	8.629566259	4.653525166	8.216027061	3.229030238	4.701631403	4.622721438	1.866108627	2.384724767	2.893519031	2.360773336	2.291763227	3.070493052	3.230154308	2.735926478	2.735054243	2.380820514	3.100998237	2.907638417	2.618691105	3.065779545	2.548084476	2.353801876	2.945331679	2.497213518	2.087361593
-2.586666667	10.83798706	6.129333792	9.015921302	5.776826533	9.801462945	3.584681348	2.389957582	4.869799451	3.257719391	3.761145682	7.694518223	5.890880705	5.247851171	4.891689301	10.06685883	5.373345532	3.81549443	3.008843122	2.467652124	4.590344811	7.723515679	7.588418482	6.250682514	5.07588409	8.596012213	4.64587823	8.196006082	3.222049785	4.694108118	4.612795026	1.868522277	2.392045203	2.884471522	2.357187672	2.294266174	3.072082837	3.223385297	2.733919243	2.742818855	2.383670155	3.105642156	2.913828215	2.619890555	3.061444517	2.55199927	2.349902519	2.951305956	2.505546662	2.086819048
-2.585833333	10.82383254	6.118467969	8.987164633	5.76713117	9.803285551	3.590986502	2.394142176	4.869745719	3.259509514	3.761298805	7.706290501	5.890188616	5.225949273	4.884080574	10.07453838	5.366203736	3.800522091	2.998933263	2.465966029	4.60084298	7.730799818	7.581747314	6.245596142	5.109157703	8.562386722	4.638181307	8.176099428	3.215082057	4.68654403	4.602826269	1.871231784	2.399425475	2.875387352	2.35364768	2.296774072	3.073582235	3.216590647	2.731914123	2.750561484	2.386526296	3.110336413	2.91997507	2.621096459	3.057014556	2.555945137	2.346062102	2.957176708	2.513893508	2.08632122
-2.585	10.80930515	6.1075688	8.958387708	5.757566695	9.804914655	3.59725741	2.398441993	4.869574238	3.261281912	3.761572958	7.717905984	5.889415765	5.204060564	4.876426362	10.08220848	5.35898634	3.785748073	2.989151121	2.464339503	4.611263957	7.738012791	7.575101166	6.240387374	5.142920069	8.528697179	4.630435695	8.156313508	3.208129165	4.678942404	4.592817508	1.874241256	2.406863825	2.866268911	2.350155208	2.299285977	3.074991149	3.209771432	2.729911627	2.758280135	2.38938903	3.115080264	2.926076816	2.622308981	3.052491107	2.559921972	2.342281377	2.962942392	2.522252516	2.085868081
-2.584166667	10.79440284	6.096641401	8.929598006	5.748135469	9.806349597	3.60349056	2.402855164	4.869285994	3.263036428	3.761968729	7.72936055	5.888563357	5.18219074	4.868729601	10.08986812	5.351697477	3.771176044	2.979499293	2.462772536	4.621602946	7.745153759	7.568480752	6.235058657	5.177162076	8.494950987	4.622642677	8.136654646	3.201193207	4.671306494	4.582771103	1.877554757	2.414358475	2.857118587	2.346712093	2.301800945	3.076309518	3.202928729	2.727912258	2.765972804	2.392258448	3.119872927	2.932131286	2.623528289	3.047875635	2.563929662	2.338561065	2.968601493	2.530622134	2.085459587
-2.583333333	10.77912361	6.085690906	8.900802976	5.738839772	9.807589789	3.609682469	2.407379786	4.868882016	3.264772893	3.76248664	7.740650126	5.887632629	5.160345479	4.860993241	10.09751622	5.344341322	3.75680959	2.969980313	2.461265108	4.631855194	7.75222188	7.561886754	6.229612477	5.211874499	8.461155566	4.614803522	8.117129087	3.194276259	4.663639546	4.572689435	1.881176304	2.421907629	2.847938759	2.343320165	2.304318034	3.077537325	3.196063623	2.725916509	2.773637483	2.39513464	3.124713588	2.938136311	2.624754559	3.043169622	2.567968088	2.334901853	2.974152521	2.539000797	2.085095683
-2.5825	10.76346556	6.074722468	8.872010034	5.729681801	9.808634711	3.615829689	2.412013931	4.868363376	3.26649112	3.763127151	7.751770688	5.886624841	5.138530441	4.853220248	10.10515166	5.336922087	3.742652214	2.960596656	2.459817188	4.642015992	7.759216313	7.555319831	6.224051356	5.247048002	8.427318343	4.60691948	8.097742989	3.187380381	4.655944793	4.562574899	1.885109866	2.429509471	2.838731799	2.339981241	2.306836297	3.078674588	3.1891772	2.723924866	2.781272156	2.398017697	3.129601393	2.944089725	2.625987973	3.038374568	2.572037122	2.331304393	2.979594015	2.547386926	2.084776301
-2.581666667	10.74742683	6.063741258	8.843226557	5.720663671	9.809483914	3.621928804	2.416755643	4.867731188	3.26819091	3.763890657	7.762718267	5.885541283	5.116751265	4.845413602	10.11277323	5.329444021	3.728707333	2.951350731	2.458428729	4.652080672	7.766136212	7.548780611	6.218377849	5.282673141	8.393446751	4.598991789	8.078502421	3.180507613	4.648225458	4.552429908	1.889359364	2.43716217	2.829500068	2.336697125	2.30935479	3.079721366	3.182270551	2.721937805	2.788874804	2.400907706	3.134535457	2.949989361	2.627228719	3.033491989	2.576136629	2.327769304	2.984924542	2.555778929	2.084501361
-2.580833333	10.73100565	6.052752464	8.814459884	5.711787414	9.810137017	3.627976435	2.421602937	4.866986608	3.269872051	3.76477749	7.773488949	5.884383266	5.095013569	4.837576295	10.12037968	5.321911407	3.714978277	2.942244884	2.457099675	4.662044618	7.772980735	7.542269694	6.212594549	5.318740366	8.359548229	4.59102167	8.059413364	3.173659974	4.64048475	4.542256893	1.893928666	2.444863877	2.820245921	2.333469611	2.311872569	3.080677757	3.17534477	2.719955796	2.796443402	2.403804754	3.139514857	2.95583306	2.628476991	3.028523416	2.580266467	2.324297174	2.990142697	2.564175205	2.084270771
-2.58	10.71420031	6.041761283	8.785717309	5.70305498	9.810593709	3.633969239	2.426553806	4.866130831	3.271534316	3.765787917	7.784078872	5.88315213	5.073322947	4.829711333	10.1279697	5.314328558	3.701468289	2.933281397	2.455829956	4.671903261	7.779749035	7.535787653	6.206704078	5.355240029	8.325630214	4.583010328	8.040481709	3.166839463	4.632725861	4.532058297	1.898821587	2.452612726	2.810971699	2.33030048	2.314388691	3.081543897	3.168400953	2.717979298	2.803975923	2.406708926	3.144538637	2.961618663	2.629732989	3.0234704	2.584426486	2.320888552	2.995247104	2.572574138	2.08408443
-2.579166667	10.69700919	6.030772927	8.757006081	5.694468232	9.810853746	3.639903914	2.431606216	4.865165095	3.273177464	3.766922142	7.794484236	5.881849235	5.051684969	4.82182173	10.13554191	5.306699818	3.688180524	2.924462487	2.45461949	4.681652084	7.786440267	7.529335032	6.200709095	5.392162378	8.29170014	4.574958953	8.021713252	3.160048056	4.624951972	4.521836581	1.904041889	2.460406834	2.801679735	2.327191499	2.316902212	3.082319963	3.161440198	2.716008761	2.811470337	2.409620305	3.149605806	2.967344019	2.63099692	3.018334502	2.588616529	2.317543958	3.000236418	2.580974103	2.08394222
-2.578333333	10.67943071	6.019792616	8.728333399	5.686028952	9.810916954	3.645777198	2.436758109	4.864090677	3.274801241	3.768180305	7.804701298	5.880475967	5.030105173	4.813910511	10.14309486	5.299029557	3.675118047	2.915790303	2.453468182	4.691286624	7.793053584	7.52291235	6.194612287	5.429497571	8.25776544	4.566868718	8.003113694	3.153287707	4.617166242	4.511594217	1.909593275	2.468244304	2.792372349	2.324144419	2.319412189	3.083006169	3.154463604	2.714044627	2.818924612	2.412538968	3.154715342	2.97300698	2.632268995	3.013117301	2.59283643	2.314263875	3.005109324	2.589373466	2.083844015
-2.5775	10.66146342	6.008825578	8.69970641	5.677738834	9.810783227	3.651585869	2.442007406	4.862908892	3.276405382	3.769562485	7.814726377	5.879033729	5.008589074	4.80598071	10.15062705	5.291322171	3.662283836	2.90726693	2.452375923	4.700802471	7.799588138	7.516520093	6.188416373	5.46723567	8.223833534	4.558740784	7.984688642	3.146560347	4.609371814	4.501333691	1.915479391	2.476123223	2.783051849	2.321160979	2.321917681	3.08360277	3.147472268	2.712087327	2.826336715	2.415464992	3.159866186	2.978605408	2.633549431	3.007820391	2.597086017	2.311048755	3.009864538	2.597770581	2.083789676
-2.576666667	10.64310591	5.997877045	8.671132204	5.669599488	9.810452525	3.657326751	2.447352003	4.861621095	3.277989605	3.771068694	7.824555854	5.87752395	4.987142152	4.798035367	10.15813693	5.283582075	3.649680773	2.898894385	2.451342592	4.710195274	7.806043082	7.510158725	6.182124101	5.505366651	8.189911834	4.550576292	7.966443601	3.139867881	4.601571812	4.491057501	1.921703826	2.484041662	2.773720527	2.3182429	2.32441775	3.084110059	3.140467291	2.710137284	2.833704614	2.418398449	3.16505725	2.984137173	2.634838449	3.002445378	2.60136511	2.307899013	3.014500807	2.606163795	2.083779052
-2.575833333	10.62435687	5.986952254	8.642617813	5.661612439	9.809924878	3.662996713	2.452789778	4.860228678	3.279553619	3.772698884	7.834186177	5.875948074	4.965769855	4.790077531	10.16562285	5.275813707	3.637311654	2.890674617	2.450368055	4.719460742	7.812417568	7.503828678	6.175738247	5.543880402	8.156007737	4.54237637	7.948383979	3.133212192	4.593769339	4.480768158	1.928270103	2.491997679	2.764380665	2.315391889	2.326911455	3.084528369	3.13344977	2.708194911	2.841026276	2.421339406	3.170287411	2.989600154	2.636136277	2.99699388	2.605673521	2.304815034	3.019016911	2.614551444	2.083811983
-2.575	10.60521507	5.976056442	8.614170208	5.653779123	9.80920038	3.668592668	2.458318588	4.858733069	3.281097118	3.774452944	7.843613857	5.874307568	4.9444776	4.782110253	10.17308313	5.268021522	3.625179178	2.882609509	2.449452164	4.728594644	7.818710749	7.49753036	6.169261614	5.58276673	8.122128623	4.534142132	7.930515081	3.126595135	4.585967476	4.470468183	1.935181687	2.499989319	2.755034528	2.312609634	2.329397863	3.084858071	3.1264208	2.706260613	2.848299672	2.424287926	3.175555516	2.994992241	2.637443147	2.991467532	2.610011054	2.301797165	3.023411661	2.622931861	2.083888294
-2.574166667	10.58567935	5.965194847	8.585796294	5.646100894	9.808279194	3.674111581	2.46393627	4.857135735	3.282619786	3.7763307	7.852835474	5.872603915	4.923270766	4.774136591	10.18051603	5.26020999	3.613285954	2.874700873	2.448594758	4.737592811	7.824921778	7.49126415	6.162697034	5.622015362	8.088281853	4.525874674	7.91284211	3.120018539	4.578169281	4.460160105	1.942441973	2.50801461	2.745684367	2.309897807	2.331876037	3.085099576	3.119381476	2.704334781	2.855522772	2.427244067	3.18086038	3.000311335	2.638759295	2.985867978	2.614377507	2.298845725	3.027683903	2.631303367	2.084007802
-2.573333333	10.56574866	5.954372705	8.55750291	5.638579016	9.807161546	3.679550463	2.469640645	4.855438175	3.284121292	3.778331916	7.861847677	5.870838615	4.902154694	4.766159605	10.18791974	5.252383595	3.601634495	2.866950452	2.447795662	4.746451141	7.831049806	7.485030401	6.15604736	5.661615949	8.054474765	4.517575079	7.895370163	3.113484208	4.57037779	4.449846464	1.950054295	2.516071572	2.736332414	2.307258061	2.334345046	3.085253333	3.112332888	2.702417801	2.862693553	2.430207882	3.186200789	3.00555535	2.640084962	2.980196875	2.618772668	2.295960994	3.031832516	2.63966428	2.084170311
-2.5725	10.54542201	5.943595245	8.529296825	5.631214667	9.80584773	3.684906377	2.475429514	4.853641925	3.285601298	3.780456297	7.870647186	5.869013184	4.881134689	4.758182358	10.19529237	5.24454683	3.590227223	2.859359923	2.447054687	4.755165598	7.837093987	7.478829439	6.149315473	5.701558071	8.020714672	4.509244413	7.878104233	3.106993917	4.562596011	4.43952981	1.958021916	2.52415821	2.726980888	2.304692031	2.336803961	3.08531983	3.105276124	2.700510045	2.869809994	2.433179417	3.191575497	3.010722214	2.641420394	2.97445589	2.623196319	2.293143222	3.035856411	2.648012909	2.084375613
-2.571666667	10.52469854	5.932867692	8.501184733	5.624008941	9.804338104	3.690176438	2.481300664	4.851748555	3.28705945	3.782703483	7.879230795	5.867129153	4.860216013	4.750207913	10.202632	5.236704198	3.579066462	2.851930889	2.446371632	4.763732214	7.843053476	7.472661563	6.142504274	5.741831235	7.98700886	4.500883731	7.861049205	3.100549413	4.554826929	4.429212697	1.96634803	2.532272517	2.717631989	2.302201331	2.339251855	3.085299594	3.098212267	2.698611878	2.87687008	2.436158714	3.196983229	3.015809869	2.642765839	2.968646703	2.627648232	2.290392625	3.039754538	2.656347561	2.084623493
-2.570833333	10.50357743	5.922195262	8.473173255	5.616962842	9.802633091	3.695357817	2.487251867	4.849759668	3.288495386	3.785073056	7.887595369	5.865188069	4.839403887	4.742239332	10.20993664	5.228860207	3.568154442	2.844664885	2.44574628	4.77214709	7.848927427	7.466527046	6.135616687	5.782424886	7.953364581	4.49249407	7.844209853	3.094152416	4.5470735	4.418897688	1.97503576	2.540412477	2.708287899	2.299787557	2.341687806	3.08519319	3.091142395	2.696723652	2.883871802	2.439145805	3.202422684	3.020816274	2.644121551	2.962771003	2.632128175	2.287709387	3.043525878	2.664666537	2.08491372
-2.57	10.482058	5.911583163	8.44526893	5.610077288	9.800733176	3.700447735	2.493280879	4.847676897	3.289908733	3.787564537	7.895737851	5.86319149	4.818703491	4.734279678	10.21720424	5.221019368	3.557493297	2.837563377	2.445178401	4.780406403	7.854714996	7.460426136	6.128655659	5.823328403	7.919789056	4.484076454	7.827590846	3.087804613	4.539338652	4.408587352	1.984088159	2.54857606	2.698950781	2.297452283	2.344110892	3.08500122	3.084067581	2.694845711	2.890813156	2.442140717	3.207892529	3.025739405	2.645487787	2.956830489	2.636635904	2.285093657	3.047169449	2.672968134	2.085246056
-2.569166667	10.46013962	5.901036587	8.417478217	5.603353112	9.79863891	3.705443474	2.499385444	4.845501909	3.291299105	3.790177387	7.903655261	5.861140988	4.798119956	4.72633201	10.22443267	5.213186197	3.547085066	2.830627758	2.444667752	4.788506401	7.860415341	7.454359055	6.121624154	5.864531108	7.88628947	4.475631894	7.811196737	3.081507665	4.531625286	4.398284261	1.993508202	2.556761229	2.68962278	2.295197061	2.346520197	3.084724327	3.076988891	2.692978387	2.897692149	2.44514347	3.213391405	3.030577255	2.646864807	2.950826868	2.64117117	2.282545552	3.050684304	2.681250646	2.085620251
-2.568333333	10.4378218	5.890560716	8.389807494	5.596791058	9.796350904	3.71034237	2.505563293	4.843236401	3.29266611	3.792911009	7.911344695	5.859038145	4.777658371	4.718399384	10.23161978	5.205365204	3.536931691	2.82385935	2.444214073	4.796443407	7.866027621	7.448326	6.114525154	5.906022265	7.852872967	4.467161386	7.795031971	3.075263203	4.523936269	4.387990996	2.00329879	2.564965935	2.680306021	2.293023422	2.348914807	3.08436319	3.069907385	2.691122003	2.904506793	2.448154076	3.218917928	3.035327837	2.648252875	2.944761859	2.645733715	2.280065159	3.054069535	2.689512365	2.086036044
-2.5675	10.4151041	5.880160713	8.362263049	5.590391785	9.793869833	3.715141819	2.511812147	4.840882099	3.294009343	3.795764744	7.918803332	5.856884555	4.757323775	4.710484851	10.23876334	5.1975609	3.527035015	2.817259407	2.443817093	4.804213823	7.871550996	7.442327142	6.107361662	5.947791086	7.819546651	4.458665913	7.779100876	3.069072823	4.516274441	4.377710136	2.013462749	2.573188123	2.671002608	2.290932875	2.351293815	3.083918526	3.062824115	2.689276871	2.911255112	2.451172536	3.224470687	3.039989185	2.649652258	2.938637186	2.650323273	2.277652529	3.057324267	2.69775158	2.086493166
-2.566666667	10.39198622	5.869841727	8.334851082	5.584155866	9.791196433	3.719839276	2.518129715	4.838440758	3.295328393	3.798737879	7.926028431	5.854681819	4.737121159	4.702591457	10.24586105	5.189777788	3.517396788	2.810829107	2.443476524	4.811814128	7.87698463	7.436362629	6.100136693	5.989826734	7.78631758	4.450146445	7.763407669	3.062938094	4.508642607	4.367444267	2.024002822	2.581425725	2.661714625	2.288926904	2.353656315	3.08339109	3.055740125	2.687443291	2.917935139	2.454198847	3.230048243	3.044559352	2.651063225	2.932454582	2.65493957	2.275307684	3.060447664	2.705966581	2.086991333
-2.565833333	10.36846793	5.859608883	8.307577702	5.578083785	9.7883315	3.724432259	2.524513697	4.835914161	3.296622837	3.80182964	7.933017333	5.852431549	4.717055463	4.694722241	10.25291058	5.182020364	3.508018658	2.804569561	2.443192066	4.819240885	7.882327685	7.430432584	6.092853281	6.032118325	7.753192766	4.441603938	7.747956449	3.056860553	4.501043541	4.357195974	2.034921676	2.589676669	2.652444133	2.287006969	2.356001406	3.082781672	3.048656451	2.685621554	2.92454492	2.457232993	3.235649136	3.049036416	2.652486048	2.926215788	2.659582324	2.273030612	3.063438929	2.714155655	2.087530256
-2.565	10.34454912	5.849467289	8.280448925	5.572175945	9.785275891	3.728918345	2.530961785	4.833304117	3.297892246	3.805039199	7.939767466	5.850135365	4.697131577	4.686880232	10.25990952	5.174293113	3.49890218	2.798481805	2.442963403	4.826490735	7.887579331	7.424537107	6.085514471	6.074654932	7.720179171	4.433039337	7.732751202	3.050841702	4.493479982	4.346967845	2.046221894	2.597938874	2.643193175	2.285174508	2.358328193	3.082091103	3.041574118	2.683811939	2.93108251	2.460274952	3.241271881	3.053418478	2.653921004	2.919922552	2.664251246	2.270821272	3.066297299	2.722317091	2.088109633
-2.564166667	10.32022976	5.839422027	8.253470668	5.566432658	9.782030522	3.733295177	2.537471664	4.830612464	3.299136181	3.80836567	7.94627634	5.847794891	4.677354336	4.679068453	10.26685543	5.16660051	3.490048808	2.792566806	2.442790205	4.833560404	7.892738737	7.418676274	6.078123323	6.11742559	7.687283704	4.424453573	7.717795792	3.044883013	4.485954634	4.336762469	2.057905976	2.606210253	2.633963766	2.283430932	2.360635785	3.081320247	3.034494142	2.682014717	2.937545979	2.463324689	3.246914969	3.057703661	2.655368368	2.913576626	2.668946037	2.268679589	3.069022053	2.730449178	2.088729152
-2.563333333	10.29550994	5.829478154	8.226648753	5.560854156	9.778596368	3.73756046	2.544041012	4.82784106	3.300354197	3.811808111	7.952541555	5.84541176	4.657728522	4.671289915	10.27374579	5.158947012	3.481459899	2.786825458	2.442672126	4.840446704	7.897805075	7.412850138	6.070682906	6.160419295	7.654513221	4.415847568	7.703093971	3.038985926	4.478470167	4.326582431	2.069976338	2.61448871	2.624757903	2.281777626	2.362923296	3.080470006	3.027417528	2.680230145	2.943933411	2.466382161	3.25257687	3.061890117	2.656828421	2.90717977	2.673666392	2.266605458	3.071612506	2.738550208	2.089388491
-2.5625	10.27038985	5.819640702	8.199988899	5.555440582	9.774974461	3.741711965	2.5506675	4.824991792	3.301545842	3.815365526	7.958560797	5.842987607	4.638258864	4.663547618	10.28057803	5.15133706	3.473136714	2.781258582	2.442608809	4.847146534	7.902777522	7.40705873	6.063196302	6.203625014	7.621874519	4.40722223	7.688649368	3.033151845	4.471029212	4.316430319	2.082435311	2.622772147	2.615577558	2.280215949	2.365189846	3.079541318	3.02034527	2.678458471	2.950242904	2.469447315	3.258256032	3.065976023	2.658301443	2.900733748	2.678411996	2.264598745	3.074068012	2.746618473	2.09008732
-2.561666667	10.24486978	5.809914674	8.173496722	5.550191998	9.771165891	3.74574753	2.557348797	4.822066566	3.302710656	3.819036864	7.964331843	5.840524073	4.618950031	4.65584455	10.28734955	5.143775079	3.465080413	2.77586693	2.442599879	4.853656878	7.907655257	7.40130206	6.055666601	6.247031682	7.589374335	4.398578457	7.674465494	3.027382142	4.463634364	4.306308715	2.095285137	2.631058459	2.606424677	2.278747235	2.36743456	3.078535157	3.01327835	2.676699931	2.956472572	2.472520086	3.263950882	3.069959584	2.659787717	2.89424033	2.683182526	2.262659284	3.076387966	2.754652271	2.090825299
-2.560833333	10.21895014	5.80030504	8.147177734	5.545108381	9.767171804	3.74966506	2.564082566	4.819067312	3.303848174	3.822821022	7.96985256	5.838022801	4.599806636	4.648183683	10.29405767	5.136265468	3.457292061	2.770651181	2.442644948	4.859974813	7.912437462	7.395580114	6.048096901	6.290628208	7.557019344	4.389917134	7.660545741	3.021678157	4.456288181	4.2962202	2.10852797	2.639345537	2.597301186	2.277372786	2.369656568	3.077452532	3.006217737	2.67495475	2.962620545	2.475600398	3.269659826	3.073839033	2.661287528	2.88770129	2.687977652	2.260786879	3.078571801	2.762649902	2.091602075
-2.56	10.19263142	5.79081674	8.12103734	5.540189624	9.762993403	3.753462526	2.570866468	4.815995981	3.304957924	3.826716841	7.975120907	5.835485438	4.580833233	4.640567978	10.30069968	5.128812604	3.449772625	2.765611941	2.442743611	4.866097504	7.917123324	7.389892861	6.040490306	6.33440348	7.524816158	4.381239139	7.646893379	3.016041192	4.448993179	4.286167353	2.122165875	2.647631267	2.588208984	2.276093881	2.371855008	3.076294485	2.999164388	2.673223145	2.96868497	2.478688165	3.275381255	3.077612634	2.662801162	2.881118404	2.692797035	2.258981306	3.080618988	2.77060967	2.092417291
-2.559166667	10.16591425	5.781454681	8.095080835	5.535435537	9.758631944	3.75713797	2.577698163	4.812854543	3.306039429	3.830723115	7.980134935	5.83291363	4.562034318	4.633000378	10.30727281	5.121420841	3.442522972	2.760749747	2.442895452	4.872022211	7.921712034	7.384240246	6.032849928	6.378346364	7.492771318	4.372545339	7.633511557	3.010472519	4.441751837	4.276152744	2.136200823	2.655913533	2.579149944	2.274911768	2.374029022	3.075062097	2.992119245	2.671505318	2.974664014	2.481783287	3.281113537	3.081278681	2.664328906	2.874493453	2.697640328	2.257242309	3.082529041	2.778529885	2.093270576
-2.558333333	10.13879935	5.772223731	8.069313402	5.530845851	9.754088739	3.760689504	2.584575309	4.809644988	3.307092209	3.834838582	7.984892792	5.830309025	4.543414323	4.625483809	10.31377423	5.1140945	3.435543874	2.756065063	2.443100037	4.877746285	7.926202787	7.378622196	6.02517888	6.422445712	7.4608913	4.363836589	7.620403304	3.004973372	4.434566593	4.26617894	2.150634695	2.664190215	2.570125915	2.273827664	2.376177761	3.07375648	2.985083237	2.669801462	2.980555861	2.484885655	3.286855026	3.084835499	2.665871046	2.867828222	2.702507175	2.255569606	3.084301512	2.786408864	2.094161553
-2.5575	10.11128755	5.763128724	8.043740113	5.526420211	9.74936515	3.764115309	2.591495564	4.806369324	3.308115777	3.839061931	7.98939272	5.827673271	4.524977621	4.61802118	10.32020109	5.106837876	3.428836005	2.751558282	2.443356919	4.883267171	7.930594783	7.373038617	6.017480281	6.466690362	7.429182504	4.355113737	7.607571525	2.999544952	4.427439842	4.256248503	2.165469277	2.672459192	2.561138721	2.272842758	2.37830038	3.07237878	2.978057276	2.66811176	2.986358716	2.487995144	3.292604059	3.088281448	2.667427872	2.861124495	2.707397211	2.253962884	3.085935994	2.794244927	2.095089833
-2.556666667	10.08337979	5.754174453	8.018365923	5.522158186	9.744462594	3.767413639	2.598456588	4.803029575	3.309109643	3.843391804	7.993633056	5.825008013	4.506728521	4.61061538	10.32655047	5.099655229	3.422399941	2.747229726	2.443665636	4.888582414	7.934887226	7.367489398	6.00975725	6.511069144	7.397651258	4.346377623	7.595019005	2.994188424	4.420373938	4.246363987	2.180706259	2.680718342	2.552190158	2.271958211	2.380396042	3.070930178	2.97104226	2.666436383	2.992070804	2.491111619	3.298358955	3.09161492	2.668999673	2.85438406	2.712310064	2.252421804	3.087432121	2.802036406	2.096055021
-2.555833333	10.05507714	5.745365669	7.993195673	5.518059262	9.739382539	3.770582818	2.605456042	4.79962778	3.310073316	3.847826792	7.997612238	5.822314896	4.488671268	4.603269278	10.33281941	5.092550787	3.416236163	2.743079646	2.44402571	4.893689651	7.939079326	7.36197441	6.002012907	6.555570881	7.366303814	4.337629077	7.582748402	2.98890492	4.413371193	4.236527936	2.196347235	2.688965538	2.543281996	2.271175148	2.382463918	3.069411886	2.96403907	2.66477549	2.997690372	2.494234932	3.304118023	3.094834342	2.670586737	2.847608706	2.717245353	2.250945997	3.088789566	2.809781638	2.097056712
-2.555	10.02638076	5.736707084	7.968234083	5.514122847	9.734126503	3.773621245	2.61249159	4.796165995	3.3110063	3.852365437	8.001328798	5.819595561	4.470810043	4.595985723	10.33900492	5.085528739	3.410345054	2.739108223	2.444436649	4.898586619	7.943170299	7.356493504	5.994250373	6.600184392	7.335146344	4.328868923	7.570762256	2.983695533	4.406433875	4.226742888	2.212393701	2.697198659	2.534415978	2.270494666	2.384503186	3.067825149	2.957048573	2.663129232	3.003215689	2.497364921	3.309879554	3.097938177	2.672189354	2.840800223	2.722202687	2.24953507	3.090008043	2.817478968	2.098094491
-2.554166667	9.997291925	5.728203363	7.943485755	5.51034827	9.728696054	3.776527391	2.619560899	4.792646287	3.311908096	3.857006238	8.004781371	5.816851646	4.453148962	4.588767539	10.34510394	5.078593238	3.404726901	2.735315568	2.444897946	4.903271157	7.947159364	7.351046516	5.986472765	6.644898498	7.30418494	4.320097975	7.559062981	2.978561325	4.399564209	4.217011371	2.228847055	2.705415578	2.525593821	2.269917829	2.38651303	3.066171245	2.950071616	2.661497745	3.008645049	2.50050141	3.315641828	3.100924925	2.673807812	2.8339604	2.72718167	2.2481886	3.09108731	2.825126754	2.099167936
-2.553333333	9.967812038	5.719859126	7.918955167	5.506734782	9.72309281	3.779299802	2.626661641	4.789070739	3.312778205	3.861747644	8.007968693	5.814084783	4.435692072	4.581617529	10.3511134	5.071748395	3.399381898	2.731701719	2.44540908	4.9077412	7.951045749	7.345633265	5.978683198	6.689702024	7.273425611	4.311317042	7.547652867	2.973503319	4.392764373	4.207335902	2.245708595	2.713614173	2.516817214	2.269445669	2.388492643	3.064451483	2.943109028	2.659881159	3.013976768	2.503644211	3.321403114	3.103793123	2.675442401	2.827091027	2.732181893	2.246906139	3.092027162	2.83272336	2.100276615
-2.5525	9.937942604	5.711678946	7.894646678	5.503281561	9.717318433	3.781937097	2.633791493	4.785441442	3.313616127	3.866588062	8.010889598	5.8112966	4.418443356	4.574538471	10.35703017	5.064998278	3.39431014	2.728266649	2.445969515	4.911994785	7.954828685	7.340253554	5.970884783	6.7345838	7.242874281	4.302526928	7.536534083	2.968522505	4.386036501	4.197718988	2.262979515	2.721792322	2.508087817	2.269079183	2.390441227	3.062667201	2.936161622	2.65827959	3.019209188	2.506793121	3.32716167	3.106541346	2.677093408	2.820193894	2.737202941	2.245687213	3.092827437	2.840267163	2.101420089
-2.551666667	9.907685247	5.703667346	7.870564518	5.499987704	9.711374637	3.784437971	2.640948138	4.781760498	3.31442136	3.871525853	8.013543026	5.808488719	4.401406728	4.567533117	10.36285108	5.058346911	3.38951163	2.725010258	2.446578699	4.916030053	7.958507413	7.334907171	5.963080625	6.779532669	7.212536788	4.293728427	7.525708672	2.963619835	4.379382683	4.188163122	2.28066091	2.729947905	2.499407264	2.268819338	2.392357989	3.06081977	2.92923019	2.656693143	3.024340675	2.509947923	3.332915742	3.10916821	2.67876112	2.813270789	2.742244388	2.244531322	3.093488015	2.847756552	2.102597911
-2.550833333	9.877041704	5.695828799	7.846712794	5.496852238	9.705263178	3.786801195	2.648129268	4.778030021	3.315193402	3.876559335	8.015928017	5.805662756	4.384586031	4.560604192	10.36857294	5.051798273	3.384986275	2.721932378	2.447236067	4.919845247	7.962081177	7.329593889	5.955273822	6.824537486	7.182418878	4.284922331	7.515178556	2.958796227	4.37280496	4.178670786	2.298753769	2.738078804	2.490777159	2.268667063	2.394242148	3.058910589	2.922315507	2.655121913	3.029369625	2.513108385	3.338663569	3.111672369	2.680445824	2.806323497	2.747305803	2.243437941	3.094008815	2.855189927	2.103809623
-2.55	9.846013828	5.688167726	7.823095484	5.493874114	9.698985858	3.789025615	2.65533258	4.774252131	3.315931752	3.881686787	8.018043717	5.802820317	4.367985043	4.553754396	10.3741925	5.045356291	3.380733889	2.719032774	2.447941037	4.923438714	7.965549232	7.324313467	5.947467465	6.869587123	7.152526209	4.276109426	7.50494553	2.954052563	4.366305326	4.16924445	2.317258978	2.746182906	2.482199079	2.268623256	2.396092929	3.056941087	2.915418326	2.653565986	3.034294457	2.516274263	3.344403381	3.114052521	2.682147806	2.799353803	2.752386742	2.242406522	3.0943898	2.862565701	2.105054763
-2.549166667	9.81460359	5.680688494	7.799716441	5.49105221	9.692544525	3.791110155	2.66255578	4.770428954	3.316635911	3.886906441	8.019889376	5.799963003	4.351607467	4.546986397	10.37970651	5.039024845	3.376754193	2.716311141	2.448693016	4.926808903	7.968910835	7.319065651	5.939664635	6.914670471	7.122864345	4.267290492	7.495011269	2.949389689	4.35988573	4.159886566	2.336177317	2.754258101	2.473674572	2.268688776	2.397909567	3.054912722	2.908539381	2.652025434	3.039113622	2.519445295	3.350133403	3.116307404	2.683867348	2.792363488	2.757486754	2.241436491	3.094630973	2.869882301	2.106332857
-2.548333333	9.782813074	5.673395415	7.776579383	5.488385334	9.685941067	3.793053814	2.669796587	4.766562625	3.31730538	3.892216495	8.021464349	5.797092402	4.335456939	4.540302835	10.38511165	5.032807761	3.373046816	2.713767107	2.449491393	4.929954373	7.972165255	7.313850174	5.931868404	6.959776446	7.093438755	4.258466308	7.485377322	2.944808416	4.353548071	4.150599573	2.35550946	2.762302283	2.465205155	2.26886445	2.399691306	3.052826979	2.901679384	2.65050032	3.043825597	2.522621205	3.355851852	3.118435799	2.685604732	2.785354332	2.762605378	2.240527251	3.094732378	2.877138168	2.107643426
-2.5475	9.750644483	5.666292744	7.753687903	5.485872223	9.679177416	3.794855669	2.677052725	4.762655281	3.317939662	3.897615104	8.022768099	5.794210096	4.319537021	4.53370632	10.39040459	5.026708812	3.369611295	2.711400233	2.450335544	4.932873785	7.975311767	7.308666758	5.924081829	7.004893989	7.064254813	4.249637647	7.476045117	2.940309517	4.347294199	4.141385896	2.37525597	2.770313352	2.456792318	2.269151068	2.401437399	3.050685371	2.894839028	2.648990698	3.048428889	2.525801703	3.361556939	3.120436532	2.68736024	2.778328109	2.767742146	2.239678182	3.094694101	2.884331757	2.108985982
-2.546666667	9.718100136	5.659384679	7.731045458	5.483511544	9.672255544	3.796514874	2.684321934	4.758709065	3.318538265	3.903100387	8.023800194	5.791317656	4.303851205	4.527199429	10.39558198	5.020731714	3.366447074	2.709210013	2.451224831	4.935565908	7.978349654	7.303515112	5.916307959	7.050012072	7.035317794	4.24080528	7.467015958	2.935893734	4.341125917	4.13224794	2.395417307	2.778289212	2.448437522	2.269549382	2.403147109	3.048489437	2.888018981	2.647496609	3.052922037	2.528986483	3.367246875	3.122308472	2.689134149	2.77128659	2.772896579	2.238888643	3.094516269	2.89146154	2.11036003
-2.545833333	9.685182467	5.652675357	7.708655374	5.481301896	9.665177464	3.798030662	2.691601963	4.754726121	3.319100697	3.908670424	8.024560309	5.788416639	4.288402909	4.520784709	10.40064042	5.014880127	3.36355351	2.707195876	2.4521586	4.938029619	7.981278206	7.298394935	5.908549826	7.095119699	7.006632871	4.231969975	7.458291027	2.931561769	4.335044977	4.123188095	2.415993816	2.786227777	2.440142197	2.270060109	2.404819706	3.046240744	2.881219891	2.646018085	3.057303611	2.532175224	3.372919865	3.124050535	2.690926734	2.764231541	2.77806819	2.238157968	3.094199051	2.898526005	2.111765067
-2.545	9.65189403	5.646168854	7.686520844	5.479241813	9.657945228	3.799402342	2.698890573	4.750708596	3.319626472	3.914323262	8.025048227	5.785508595	4.273195479	4.51446467	10.4055765	5.009157649	3.360929868	2.705357184	2.453136183	4.940263902	7.984096723	7.293305916	5.900810446	7.14020591	6.978205118	4.223132498	7.449871382	2.927314292	4.329053082	4.114208732	2.436985735	2.794126964	2.431907744	2.270683927	2.406454474	3.043940881	2.874442385	2.644555146	3.061572209	2.535367588	3.378574111	3.12566168	2.69273827	2.757164725	2.78325648	2.237485472	3.093742657	2.905523656	2.113200582
-2.544166667	9.618237494	5.639869184	7.664644927	5.477329761	9.650560925	3.800629302	2.706185541	4.746658638	3.320115108	3.92005691	8.025263842	5.782595057	4.258232187	4.50824179	10.41038678	5.003567819	3.358575324	2.703693235	2.454156899	4.942267849	7.986804513	7.288247735	5.893092821	7.185259783	6.950039504	4.214293615	7.441757961	2.923151936	4.323151884	4.105312203	2.45839319	2.8019847	2.423735534	2.271421479	2.408050704	3.041591466	2.867687062	2.643107805	3.065726467	2.538563223	3.384207817	3.127140915	2.694569028	2.750087897	2.788460945	2.236870448	3.093147337	2.912453014	2.114666059
-2.543333333	9.584215646	5.633780298	7.643030545	5.475564142	9.64302668	3.801711007	2.713484656	4.742578392	3.320566128	3.925869345	8.025207153	5.77967755	4.24351623	4.502118512	10.41506781	4.998114113	3.356488968	2.702203262	2.455220052	4.944040661	7.989400894	7.283220061	5.885399935	7.230270439	6.922140896	4.205454088	7.433951581	2.919075298	4.317342986	4.096500841	2.480216195	2.809798919	2.41562691	2.272273366	2.409607697	3.039194136	2.860954503	2.641676061	3.06976505	2.54176176	3.389819186	3.128487297	2.696419275	2.743002807	2.793681069	2.236312169	3.092413384	2.919312621	2.116160972
-2.5425	9.549831388	5.627906081	7.621680485	5.473943296	9.635344658	3.802647002	2.720785723	4.738470003	3.32097906	3.931758513	8.024878272	5.77675758	4.229050732	4.49609724	10.4196161	4.992799942	3.3546698	2.700886436	2.456324932	4.945581648	7.991885192	7.278222558	5.877734751	7.275227046	6.894514051	4.196614681	7.426452936	2.915084943	4.311627938	4.087776958	2.50245465	2.817567565	2.407583181	2.273240153	2.411124767	3.036750556	2.854245262	2.640259906	3.073686659	2.544962815	3.39540642	3.129699928	2.698289277	2.735911199	2.798916327	2.235809889	3.091541129	2.926101034	2.11768479
-2.541666667	9.515087742	5.62225035	7.600597399	5.4724655	9.627517053	3.803436909	2.728086563	4.734335613	3.321353438	3.937722325	8.024277417	5.773836644	4.214838742	4.490180344	10.42402815	4.987628651	3.353116738	2.699741863	2.457470815	4.946890229	7.994256742	7.27325488	5.870100215	7.320118816	6.86716362	4.187776157	7.419262601	2.911181399	4.30600824	4.079142846	2.525108341	2.825288591	2.39960563	2.274322366	2.412601236	3.03426241	2.847559869	2.63885932	3.077490028	2.548165988	3.400967726	3.13077796	2.700179295	2.72881481	2.804166184	2.23536284	3.090530949	2.932816831	2.119236974
-2.540833333	9.479987843	5.616816856	7.579783801	5.47112897	9.619546098	3.804080429	2.73538501	4.730177361	3.321688805	3.943758664	8.02340492	5.770916222	4.200883233	4.484370154	10.42830045	4.982603519	3.351828611	2.698768588	2.458656963	4.947965933	7.99651489	7.268316677	5.86249925	7.364935017	6.840094146	4.178939279	7.41238103	2.907365161	4.30048534	4.070600773	2.548176942	2.832959959	2.391695507	2.275520491	2.414036439	3.031731406	2.840898831	2.637474273	3.081173929	2.551370862	3.406501313	3.131720595	2.702089587	2.72171537	2.809430097	2.234970239	3.089383255	2.939458612	2.120816978
-2.54	9.444534945	5.611609282	7.559242068	5.469931866	9.611434054	3.80457734	2.74267892	4.72599738	3.321984707	3.949865383	8.022261219	5.767997777	4.187187103	4.478668962	10.43242948	4.977727753	3.350804165	2.697965593	2.459882623	4.948808399	7.998658991	7.263407589	5.854934758	7.409664968	6.81331006	4.170104813	7.405808559	2.903636687	4.295060634	4.062152987	2.57166001	2.840579644	2.383854033	2.276834973	2.415429719	3.029159272	2.834262629	2.636104727	3.084737166	2.554577006	3.412005392	3.132527086	2.704020408	2.714614602	2.814707512	2.234631283	3.088098504	2.946024993	2.12242425
-2.539166667	9.408732418	5.606631237	7.538974438	5.468872286	9.603183219	3.8049275	2.749966162	4.721797797	3.322240702	3.956040307	8.020846866	5.765082761	4.173753174	4.473079019	10.4364117	4.973004491	3.350042062	2.697331801	2.461147032	4.949417375	8.000688411	7.258527254	5.847409617	7.454298047	6.786815681	4.161273525	7.399545404	2.899996404	4.289735466	4.053801712	2.595556986	2.848145631	2.376082399	2.27826622	2.416780433	3.026547755	2.827651718	2.634750632	3.088178583	2.55778397	3.417478183	3.133196734	2.705972009	2.707514218	2.819997866	2.23434515	3.086677192	2.952514616	2.124058231
-2.538333333	9.372583746	5.601886262	7.518983013	5.467948275	9.594795916	3.805130842	2.757244625	4.717580733	3.322456353	3.962281235	8.019162523	5.762172606	4.160584191	4.467602538	10.44024355	4.9684368	3.349540883	2.696866072	2.46244941	4.94979272	8.002602525	7.253675304	5.839926681	7.498823691	6.760615217	4.152446181	7.393591664	2.896444704	4.284511128	4.045549146	2.619867195	2.855655916	2.368381765	2.279814597	2.418087947	3.023898624	2.821066529	2.633411931	3.091497058	2.560991291	3.42291791	3.133728894	2.707944636	2.700415924	2.825300587	2.234111004	3.085119852	2.95892614	2.125718356
-2.5375	9.336092531	5.597377823	7.499269756	5.467157821	9.586274501	3.80518738	2.764512219	4.7133483	3.322631235	3.968585939	8.017208962	5.759268728	4.147682825	4.462241687	10.44392148	4.964027671	3.349299128	2.69656721	2.463788963	4.949934404	8.00440072	7.248851367	5.832488777	7.543231402	6.73471276	4.143623553	7.38794732	2.892981944	4.279388858	4.037397466	2.644589845	2.863108508	2.360753259	2.281480428	2.419351642	3.021213665	2.814507467	2.632088556	3.09469151	2.564198487	3.428322802	3.134122971	2.709938533	2.693321416	2.830615092	2.233927991	3.083427061	2.965258251	2.127404052
-2.536666667	9.299262486	5.593109312	7.479836492	5.46649886	9.577621356	3.805097204	2.771766869	4.709102602	3.32276493	3.974952167	8.014987067	5.756372527	4.135051669	4.456998596	10.44744192	4.959780023	3.349315213	2.696433959	2.465164888	4.949842505	8.006082394	7.244055066	5.825098708	7.587510747	6.709112287	4.134806414	7.382612237	2.889608451	4.274369842	4.02934882	2.669724026	2.870501432	2.353197982	2.283263999	2.420570906	3.018494681	2.80797491	2.630780429	3.097760893	2.567405061	3.4336911	3.134378424	2.711953937	2.686232382	2.835940789	2.23379524	3.081599433	2.971509654	2.129114742
-2.535833333	9.262097443	5.589084047	7.460684906	5.465969275	9.568838893	3.804860482	2.779006525	4.704845731	3.322857032	3.981377643	8.012497831	5.753485385	4.122693239	4.451875347	10.45080131	4.955696697	3.349587481	2.696465003	2.466576364	4.949517213	8.007646954	7.239286023	5.817759247	7.631651363	6.683817659	4.125995541	7.377586166	2.886324515	4.269455213	4.021405332	2.695268709	2.877832723	2.345717002	2.285165552	2.421745142	3.015743493	2.80146921	2.629487464	3.100704201	2.570610502	3.439021053	3.134494764	2.713991081	2.679150497	2.841277076	2.233711868	3.079637624	2.977679078	2.13084984
-2.535	9.224601344	5.585305268	7.441816546	5.465566899	9.559929547	3.804477459	2.786229153	4.70057977	3.322907143	3.987860069	8.009742361	5.750608665	4.110609973	4.446873984	10.45399607	4.951780457	3.350114191	2.696658972	2.46802256	4.948958828	8.009093821	7.234543858	5.810473139	7.675642956	6.65883262	4.117191714	7.372868739	2.883130397	4.264646051	4.013569098	2.721222747	2.885100433	2.338311357	2.287185287	2.422873765	3.012961937	2.794990692	2.628209566	3.103520469	2.573814279	3.444310918	3.134471556	2.716050194	2.672077428	2.846623341	2.233676975	3.077542326	2.983765279	2.132608758
-2.534166667	9.186778246	5.581776139	7.423232821	5.465289517	9.550895781	3.803948456	2.793432745	4.696306789	3.322914878	3.994397127	8.006721873	5.747743714	4.098804236	4.441996501	10.45702264	4.948033988	3.350893529	2.697014439	2.469502632	4.948167758	8.010422426	7.229828188	5.803243099	7.719475312	6.634160796	4.108395718	7.368459479	2.880026323	4.259943381	4.005842189	2.747584875	2.892302627	2.330982055	2.289323364	2.423956201	3.010151866	2.788539654	2.62694663	3.10620877	2.577015848	3.449558964	3.134308417	2.7181315	2.665014832	2.851978962	2.233689648	3.075314273	2.989767033	2.134390897
-2.533333333	9.148632318	5.578499746	7.404935002	5.465134863	9.541740079	3.803273871	2.800615312	4.692028844	3.322879864	4.000986478	8.003437694	5.744891857	4.087278311	4.437244851	10.45987746	4.944459895	3.351923605	2.69752992	2.47101572	4.947144523	8.01163221	7.225138629	5.796071811	7.763138289	6.609805691	4.099608342	7.364357792	2.877012488	4.255348177	3.998226645	2.774353705	2.899437387	2.323730074	2.2915799	2.424991889	3.007315146	2.782116368	2.625698543	3.108768217	2.580214648	3.454763475	3.134005021	2.720235218	2.657964351	2.857343309	2.23374896	3.072954234	2.995683143	2.136195656
-2.5325	9.110167842	5.575479092	7.386924221	5.465100631	9.532464949	3.802454179	2.807774887	4.687747979	3.322801739	4.007625764	7.999891264	5.742054402	4.076034408	4.432620938	10.46255695	4.941060704	3.353202453	2.69820388	2.472560957	4.945889751	8.01272263	7.220474797	5.788961928	7.806621829	6.585770694	4.090830382	7.360562974	2.874089055	4.250861357	3.990724478	2.801527733	2.906502811	2.316556359	2.293954969	2.42598028	3.004453656	2.775721078	2.624465182	3.111197966	2.583410103	3.459922745	3.133561095	2.72236156	2.650927621	2.862715738	2.23385397	3.070463021	3.001512438	2.138022426
-2.531666667	9.07138921	5.572717104	7.369201474	5.465184464	9.523072922	3.801489929	2.814909527	4.683466221	3.322680155	4.014312611	7.99608413	5.739232638	4.065074656	4.428126622	10.46505756	4.937838854	3.354728035	2.699034726	2.474137458	4.944404179	8.013693153	7.21583631	5.781916069	7.849915957	6.562059069	4.082062638	7.35707421	2.871256157	4.246483786	3.983337673	2.829105331	2.913497014	2.309461828	2.296448602	2.426920838	3.001569287	2.769354001	2.623246418	3.113497211	2.586601619	3.465035082	3.13297642	2.724510734	2.64390626	2.868095599	2.234003729	3.067841479	3.007253772	2.139870594
-2.530833333	9.032300922	5.570216623	7.351767618	5.465383969	9.513566548	3.800381746	2.822017314	4.679185581	3.322514775	4.021044627	7.992017953	5.736427833	4.05440111	4.423763715	10.46737576	4.934796706	3.35649824	2.700020817	2.47574433	4.942688655	8.014543257	7.211222784	5.774936819	7.893010782	6.53867396	4.073305916	7.353890574	2.868513895	4.242216276	3.976068181	2.857084751	2.920418128	2.302447367	2.299060788	2.427813041	2.998663943	2.763015324	2.622042111	3.115665191	2.589788589	3.47009881	3.132250836	2.726682942	2.636901877	2.87348223	2.234197272	3.065090494	3.012906024	2.141739541
-2.53	8.992907592	5.56798041	7.334623372	5.465696705	9.503948397	3.79913033	2.829096351	4.674908053	3.322305278	4.027819405	7.987694501	5.733641235	4.044015746	4.41953398	10.469508	4.931936534	3.358510888	2.701160456	2.477380666	4.940744132	8.015272435	7.206633839	5.768026729	7.935896503	6.515618389	4.06456103	7.351011033	2.865862339	4.238059584	3.968917925	2.885464126	2.927264304	2.295513832	2.301791473	2.428656378	2.995739539	2.756705209	2.620852116	3.117701186	2.592970388	3.475112269	3.131384235	2.728878381	2.629916069	2.878874958	2.234433625	3.062210988	3.018468102	2.143628641
-2.529166667	8.953213938	5.566011141	7.31776932	5.466120198	9.494221056	3.797736455	2.836144767	4.670635616	3.322051356	4.034634527	7.983115654	5.730874072	4.033920464	4.415439132	10.47145076	4.929260526	3.360763728	2.702451898	2.479045546	4.938571674	8.015880192	7.202069095	5.761188313	7.978563409	6.492895255	4.0558288	7.348434444	2.86330153	4.234014413	3.961888796	2.914241464	2.934033709	2.288662049	2.30464056	2.429450354	2.992797996	2.750423789	2.619676275	3.119604519	2.596146379	3.480073817	3.130376566	2.731097239	2.622950417	2.884273102	2.234711803	3.05920392	3.023938941	2.145537266
-2.528333333	8.913224786	5.564311409	7.30120591	5.466651931	9.484387131	3.796200968	2.843160718	4.666370226	3.321752717	4.041487559	7.978283399	5.728127552	4.024117086	4.411480837	10.47320053	4.926770785	3.363254441	2.703893347	2.480738042	4.93617245	8.016366044	7.197528175	5.754424049	8.021001883	6.470507334	4.047110053	7.346159558	2.860831478	4.230081414	3.954982654	2.943414655	2.940724534	2.281892814	2.307607907	2.430194483	2.989841249	2.744171169	2.618514427	3.121374554	2.599315906	3.484981826	3.129227836	2.733339701	2.61600649	2.88967597	2.235030812	3.056070286	3.0293175	2.147464778
-2.5275	8.872945071	5.562883721	7.284933453	5.467289354	9.474449244	3.794524789	2.850142381	4.662113821	3.321409082	4.048376056	7.973199835	5.725402862	4.014607356	4.407660713	10.47475384	4.924469327	3.365980642	2.705482958	2.482457211	4.933547737	8.016729524	7.193010706	5.747736377	8.063202406	6.448457278	4.038405624	7.344185023	2.858452166	4.226261181	3.948201325	2.972981465	2.947334984	2.275206892	2.310693329	2.430888297	2.986871236	2.737947426	2.617366401	3.123010701	2.6024783	3.489834692	3.127938105	2.735605945	2.609085843	2.89508286	2.235389648	3.052811116	3.034602771	2.149410538
-2.526666667	8.832379829	5.561730495	7.268952127	5.468029881	9.46441003	3.792708911	2.857087962	4.657868319	3.321020189	4.055297564	7.967867165	5.722701165	4.005392944	4.403980326	10.47610721	4.922358078	3.36893988	2.707218839	2.484202101	4.930698919	8.016970175	7.188516318	5.741127698	8.105155557	6.426747614	4.029716357	7.342509378	2.856163546	4.222554257	3.941546602	3.002939538	2.95386329	2.268605019	2.313896598	2.431531339	2.983889904	2.731752607	2.616232019	3.124512412	2.605632877	3.494630826	3.126507494	2.737896141	2.602190016	2.900493058	2.2357873	3.04942748	3.039793771	2.151373901
-2.525833333	8.791534203	5.560854066	7.253261975	5.468870891	9.454272141	3.790754398	2.863995694	4.653635615	3.320585793	4.06224962	7.962287705	5.720023609	3.996475442	4.40044119	10.4772572	4.920438877	3.37212964	2.70909905	2.485971747	4.927627483	8.017087556	7.184044646	5.734600375	8.146852016	6.405380746	4.021043103	7.341131064	2.853965543	4.218961128	3.935020245	3.033286397	2.9603077	2.262087901	2.31721744	2.432123167	2.980899205	2.725586733	2.615111094	3.125879184	2.608778939	3.499368663	3.124936176	2.740210453	2.595320534	2.905905843	2.236222747	3.045920478	3.044889546	2.153354216
-2.525	8.750413437	5.560256678	7.237862906	5.469809736	9.444038238	3.788662386	2.870863833	4.649417583	3.320105664	4.069229751	7.956463875	5.717371314	3.987856364	4.397044771	10.47820038	4.918713473	3.375547346	2.711121605	2.487765175	4.924335024	8.017081237	7.179595329	5.728156728	8.188282566	6.384358952	4.012386724	7.340048417	2.851858053	4.21548223	3.928623979	3.064019442	2.966666485	2.255656216	2.320655541	2.432663352	2.977901098	2.719449796	2.614003435	3.127110557	2.611915772	3.504046657	3.123224384	2.74254904	2.588478907	2.911320481	2.236694962	3.042291248	3.049889173	2.155350828
-2.524166667	8.709022876	5.559940487	7.222754698	5.470843734	9.433710996	3.786434079	2.877690667	4.645216074	3.31957959	4.07623548	7.950398201	5.714745383	3.979537148	4.393792481	10.47893337	4.917183523	3.379190358	2.713284473	2.489581399	4.920823238	8.016950804	7.175168011	5.721799037	8.229438099	6.363684385	4.003748089	7.339259673	2.849840946	4.212117942	3.922359496	3.095135952	2.972937939	2.249310609	2.324210538	2.43315148	2.974897542	2.71334176	2.612908842	3.128206118	2.615042648	3.508663287	3.121372408	2.744912051	2.581666631	2.916736229	2.237202911	3.038540963	3.054791756	2.157363078
-2.523333333	8.667367967	5.55990756	7.207936997	5.471970179	9.423293101	3.784070752	2.884474508	4.641032914	3.319007375	4.083264323	7.944093317	5.712146895	3.971519159	4.39068568	10.47945281	4.915850595	3.383055977	2.715585581	2.491419424	4.917093927	8.016695858	7.170762342	5.715529541	8.270309614	6.343359073	3.995128078	7.338762969	2.847914063	4.208868591	3.91622845	3.126633081	2.979120378	2.243051699	2.327882026	2.433587151	2.971890501	2.707262558	2.611827108	3.129165497	2.618158827	3.513217053	3.119380594	2.747299631	2.574885185	2.922152334	2.237745553	3.034670826	3.059596429	2.1593903
-2.5225	8.625454253	5.560159872	7.193409319	5.473186334	9.412787247	3.781573748	2.891213696	4.636869903	3.318388844	4.090313791	7.937551961	5.709576908	3.963803682	4.387725676	10.47975535	4.914716164	3.387141446	2.71802281	2.493278243	4.913148993	8.016316011	7.16637798	5.709350434	8.310888222	6.323384918	3.98652758	7.338556346	2.846077221	4.20573445	3.91023246	3.158507863	2.985212139	2.236880073	2.331669558	2.43396998	2.968881941	2.701212099	2.610758019	3.12998837	2.621263553	3.517706479	3.117249345	2.749711914	2.56813603	2.927568032	2.238321843	3.030682079	3.064302358	2.161431826
-2.521666667	8.583287377	5.56069931	7.17917105	5.474489442	9.402196136	3.77894448	2.897906603	4.632728819	3.317723837	4.097381395	7.930776976	5.707036459	3.956391929	4.384913724	10.47983771	4.913781612	3.391443953	2.720594001	2.495156841	4.908990441	8.015810892	7.162014587	5.703263868	8.351165147	6.303763698	3.977947495	7.338637745	2.84433021	4.202715738	3.90437311	3.190757211	2.991211588	2.230796292	2.335572638	2.434299594	2.965873827	2.69519026	2.609701357	3.130674457	2.624356057	3.522130116	3.114979123	2.752149031	2.561420612	2.932982549	2.23893073	3.026575991	3.068908737	2.163486983
-2.520833333	8.540873074	5.561527665	7.165221447	5.475876718	9.391522478	3.776184424	2.904551625	4.62861141	3.317012215	4.10446464	7.923771306	5.704526562	3.949285036	4.382251024	10.47969661	4.91304823	3.395960626	2.723296953	2.497054193	4.904620377	8.015180144	7.157671834	5.697271949	8.391131729	6.284497063	3.969388732	7.339005016	2.842672794	4.199812622	3.898651944	3.223377913	2.99711711	2.224800885	2.339590729	2.434575637	2.962868127	2.689196891	2.608656895	3.131223524	2.627435559	3.52648654	3.112570444	2.754611101	2.554740362	2.938395101	2.23957116	3.022353867	3.073414791	2.165555093
-2.52	8.498217178	5.562646639	7.151559643	5.477345361	9.38076899	3.773295125	2.911147189	4.624519399	3.316253857	4.111561033	7.916538001	5.702048208	3.942484064	4.379738725	10.47932885	4.912517213	3.400688542	2.726129427	2.498969264	4.900041004	8.014423424	7.153349397	5.69137674	8.430779425	6.265586539	3.960852214	7.339655912	2.841104713	4.197025215	3.893070471	3.256366638	3.002927118	2.218894354	2.343723249	2.434797769	2.959866804	2.683231814	2.607624402	3.131635385	2.630501263	3.530774351	3.110023884	2.75709824	2.548096689	2.943804894	2.240242072	3.018017044	3.077819776	2.167635475
-2.519166667	8.455325611	5.56405784	7.138184642	5.478892546	9.369938391	3.770278192	2.917691752	4.62045448	3.315448661	4.11866808	7.909080211	5.699602369	3.935989997	4.377377919	10.47873123	4.912189665	3.405624725	2.729089143	2.500901009	4.895254625	8.013540406	7.149046965	5.685580256	8.470099815	6.247033526	3.952338873	7.340588096	2.839625683	4.194353576	3.887630161	3.289719931	3.00864005	2.213077173	2.34796957	2.434965661	2.95687182	2.677294823	2.606603639	3.131909897	2.633552362	3.53499218	3.107340075	2.759610553	2.541490989	2.949211122	2.240942406	3.013566889	3.08212298	2.169727443
-2.518333333	8.412204389	5.565762782	7.125095327	5.480515431	9.359033408	3.767135298	2.9241838	4.61641832	3.314596545	4.125783291	7.901401186	5.697189991	3.92980375	4.375169645	10.47790061	4.912066592	3.410766149	2.732173784	2.502848376	4.890263642	8.012530778	7.144764229	5.679884465	8.509084599	6.2288393	3.94384965	7.34179914	2.838235395	4.191797714	3.882332445	3.323434217	3.01425437	2.207349785	2.352329022	2.435079002	2.953885134	2.671385684	2.605594365	3.132046964	2.636588038	3.539138685	3.104519705	2.762148138	2.534924638	2.954612972	2.241671096	3.009004799	3.08632372	2.171830307
-2.5175	8.368859614	5.567762884	7.112290454	5.48221116	9.348056767	3.76386818	2.930621848	4.612412555	3.31369745	4.132904175	7.893504276	5.694812003	3.923926159	4.373114888	10.47683391	4.912148909	3.416109736	2.735380997	2.504810304	4.885070551	8.011394241	7.140500895	5.67429129	8.547725602	6.211005009	3.935385503	7.343286526	2.836933517	4.189357584	3.877178716	3.357505799	3.019768568	2.201712608	2.356800888	2.435137496	2.950908701	2.665504135	2.604596329	3.132046536	2.63960746	3.543212551	3.10156352	2.764711085	2.528398992	2.960009618	2.242427077	3.004332203	3.090421347	2.173943375
-2.516666667	8.32529748	5.570059472	7.09976866	5.48397686	9.337011198	3.760478635	2.937004443	4.608438793	3.312751333	4.140028248	7.885392929	5.692469306	3.918357988	4.371214575	10.47552806	4.912437434	3.421652361	2.738708394	2.506785722	4.879677943	8.010130515	7.136256673	5.668802603	8.586014777	6.19353168	3.926947396	7.345047648	2.835719695	4.187033088	3.872170325	3.391930861	3.025181161	2.19616603	2.36138441	2.43514086	2.94794447	2.659649885	2.603609279	3.131908609	2.642609785	3.547212495	3.098472321	2.767299477	2.521915392	2.965400225	2.243209281	2.99955056	3.09441524	2.176065948
-2.515833333	8.281524262	5.572653775	7.087528462	5.485809644	9.32589943	3.756968524	2.943330161	4.604498608	3.311758175	4.147153029	7.877070692	5.690162785	3.91309993	4.36946958	10.47398008	4.912932889	3.427390854	2.74215355	2.508773553	4.874088505	8.008739333	7.132031286	5.66342023	8.623944204	6.176420211	3.918536311	7.347079816	2.834593553	4.184824076	3.867308587	3.426705465	3.030490693	2.190710412	2.366078783	2.43508883	2.944994383	2.653822618	2.602632955	3.131633227	2.64559416	3.551137262	3.095246968	2.769913387	2.515475157	2.970783947	2.244016637	2.994661357	3.098304813	2.178197327
-2.515	8.237546322	5.575546927	7.075568257	5.487706617	9.314724194	3.753339765	2.949597609	4.600593548	3.310717978	4.154276045	7.868541205	5.6878933	3.908152602	4.367880721	10.47218702	4.913635902	3.433321998	2.745714009	2.510772712	4.868305013	8.007220446	7.127824466	5.658145946	8.661506094	6.15967138	3.910153236	7.349380252	2.833554692	4.182730349	3.862594772	3.461825551	3.035695739	2.185346087	2.370883158	2.434981155	2.942060375	2.648021989	2.601667094	3.131220478	2.648559721	3.554985631	3.091888374	2.772552882	2.509079589	2.97615993	2.244848079	2.989666108	3.10208951	2.180336808
-2.514166667	8.193370104	5.578739966	7.063886327	5.489664871	9.303488218	3.749594338	2.955805426	4.596725125	3.309630763	4.161394829	7.859808204	5.685661688	3.90351655	4.366448761	10.47014598	4.914547005	3.439442533	2.749387282	2.512782105	4.862330339	8.005573618	7.123635954	5.652981477	8.698692792	6.143285839	3.901799177	7.3519461	2.832602693	4.180751652	3.858030113	3.497286944	3.0407949	2.180073361	2.375796644	2.4348176	2.939144371	2.642247626	2.600711428	3.130670497	2.651505592	3.55875641	3.088397511	2.775218018	2.502729968	2.981527308	2.245702536	2.984566359	3.105768808	2.182483682
-2.513333333	8.14900213	5.582233832	7.052480838	5.491681492	9.292194226	3.745734279	2.961952281	4.59289482	3.308496577	4.168506923	7.850875521	5.683468768	3.89919225	4.365174406	10.46785414	4.915666633	3.445749158	2.753170847	2.514800632	4.85616744	8.003798632	7.119465502	5.647928497	8.735496777	6.127264117	3.893475148	7.354774416	2.831737116	4.178887682	3.8536158	3.533085347	3.045786805	2.174892513	2.380818304	2.434597946	2.93624829	2.636499131	2.599765684	3.129983465	2.654430891	3.562448441	3.084775403	2.777908845	2.496427556	2.986885207	2.246578941	2.979363679	3.109342215	2.18463724
-2.5125	8.104449001	5.586029369	7.041349841	5.49375356	9.280844942	3.74176168	2.968036874	4.589104081	3.307315484	4.175609879	7.841747075	5.681315334	3.895180104	4.364058305	10.4653087	4.916995126	3.452238531	2.757062155	2.516827187	4.849819364	8.001895285	7.115312874	5.642988632	8.771910663	6.11160662	3.88518218	7.357862183	2.830957503	4.177138084	3.849352981	3.569216343	3.050670116	2.169803796	2.385947159	2.43432199	2.933374037	2.630776078	2.598829587	3.129159611	2.657334723	3.566060597	3.081023131	2.780625404	2.490173595	2.99223274	2.247476227	2.974059667	3.112809271	2.186796767
-2.511666667	8.059717395	5.590127325	7.030491277	5.495878147	9.269443082	3.737678691	2.974057938	4.585354325	3.306087574	4.182701257	7.83242688	5.67920216	3.891480445	4.363101053	10.46250695	4.918532727	3.458907271	2.761058626	2.518860656	4.843289247	7.999863391	7.111177843	5.638163452	8.807927204	6.096313633	3.876921312	7.3612063	2.830263373	4.175502453	3.845242761	3.605675399	3.055443521	2.164807433	2.391182184	2.433989545	2.930523505	2.625078015	2.597902855	3.128199208	2.660216185	3.569591788	3.077141832	2.783367727	2.483969305	2.997569012	2.24839333	2.968655946	3.11616955	2.188961547
-2.510833333	8.014814065	5.594528346	7.019902978	5.498052327	9.257991358	3.733487514	2.980014237	4.581646931	3.304812959	4.189778633	7.822919037	5.67713	3.888093535	4.362303187	10.45944623	4.920279584	3.46575196	2.765157651	2.520899919	4.836580309	7.99770278	7.107060195	5.63345448	8.843539295	6.081385318	3.868693601	7.364803593	2.82965423	4.173980333	3.841286204	3.642457865	3.060105743	2.159903625	2.396522313	2.43360044	2.927698577	2.619404465	2.596985204	3.127102576	2.663074367	3.573040954	3.073132697	2.786135837	2.477815887	3.00289312	2.249329187	2.963154165	3.119422656	2.191130859
-2.51	7.969745832	5.599232983	7.009582665	5.500273167	9.246492475	3.729190404	2.985904568	4.577983245	3.303491773	4.196839592	7.813227735	5.675099584	3.885019566	4.361665188	10.45612396	4.922235748	3.472769146	2.769356598	2.522943851	4.829695853	7.995413299	7.102959727	5.628863182	8.878739968	6.066821716	3.860500113	7.368650812	2.829129558	4.172571218	3.837484331	3.679558971	3.064655531	2.155092544	2.401966435	2.43315452	2.924901121	2.613754924	2.596076348	3.125870082	2.665908348	3.576407074	3.068996969	2.788929749	2.47171452	3.008204148	2.25028274	2.957555999	3.122568226	2.193303983
-2.509166667	7.924519591	5.604241689	6.999527955	5.502537739	9.234949131	3.72478967	2.991727759	4.574364581	3.302124172	4.203881734	7.803357249	5.673111624	3.882258662	4.361187482	10.45253761	4.924401175	3.47995534	2.773652804	2.52499132	4.822639268	7.992994811	7.098876247	5.624390973	8.913522405	6.05262275	3.852341928	7.372744633	2.828688823	4.171274554	3.83383812	3.716973835	3.06909167	2.150374337	2.407513397	2.432651646	2.922132988	2.608128863	2.595175996	3.124502137	2.668717201	3.579689159	3.064735946	2.79174947	2.465666362	3.013501173	2.251252931	2.951863146	3.125605931	2.195480191
-2.508333333	7.879142304	5.609554817	6.98973636	5.504843113	9.223364014	3.72028767	2.99748267	4.570792213	3.300710338	4.210902675	7.793311939	5.67116681	3.879810878	4.360870435	10.44868472	4.926775724	3.487307022	2.778043586	2.527041191	4.815414021	7.990447197	7.094809576	5.620039215	8.947879928	6.038788221	3.844220142	7.377081661	2.828331475	4.170089736	3.830348502	3.754697456	3.073412974	2.145749126	2.413162003	2.432091697	2.919396016	2.602525728	2.594283855	3.122999199	2.671499994	3.582886257	3.06035098	2.794594997	2.45967255	3.01878326	2.252238711	2.946077327	3.12853547	2.197658758
-2.5075	7.833620996	5.61517262	6.980205292	5.507186365	9.211739804	3.715686813	3.003168194	4.567267382	3.299250473	4.217900046	7.783096249	5.669265811	3.8776762	4.360714361	10.4445629	4.929359159	3.494820641	2.782526234	2.529092322	4.80802366	7.987770354	7.090759546	5.615809216	8.981806008	6.025317813	3.83613586	7.381658433	2.828056947	4.169016111	3.827016369	3.792724719	3.077618289	2.141217006	2.418911013	2.431474566	2.916692026	2.596944941	2.593399627	3.121361771	2.674255783	3.585997453	3.055843474	2.797466319	2.453734198	3.024049468	2.253239031	2.940200287	3.131356579	2.199838952
-2.506666667	7.787962758	5.621095254	6.970932059	5.509564574	9.200079168	3.710989553	3.008783258	4.563791294	3.297744806	4.224871494	7.7727147	5.667409276	3.875854547	4.360719514	10.44016984	4.932151149	3.502492618	2.787098019	2.531143567	4.800471808	7.984964196	7.086726001	5.611702227	9.015294263	6.012211092	3.828090202	7.386471413	2.827864658	4.168052977	3.823842565	3.831050395	3.081706496	2.136778048	2.424759147	2.430800164	2.914022818	2.591385898	2.592523016	3.119590403	2.676983624	3.589021868	3.051214885	2.800363416	2.447852399	3.029298844	2.254252849	2.934233794	3.134069023	2.202020042
-2.505833333	7.742174742	5.627322775	6.961913875	5.511974826	9.188384764	3.706198393	3.01432682	4.560365115	3.296193588	4.231814686	7.762171897	5.665597834	3.874345773	4.360886092	10.43550329	4.935151267	3.510319343	2.791756187	2.533193778	4.792762169	7.982028654	7.082708799	5.607719449	9.048338463	5.999467507	3.820084303	7.391517003	2.827754008	4.167199585	3.820827889	3.869669144	3.085676506	2.132432298	2.430705081	2.430068418	2.911390178	2.585847973	2.591653719	3.117685688	2.679682563	3.59195866	3.046466719	2.80328626	2.442028224	3.034530425	2.255279129	2.928179635	3.136672601	2.204201293
-2.505	7.696264156	5.633855139	6.953147856	5.514414215	9.176659235	3.701315882	3.019797872	4.556989976	3.294597093	4.238727306	7.751472521	5.663832095	3.873149663	4.361214239	10.43056111	4.938358991	3.518297183	2.796497967	2.535241799	4.784898515	7.978963676	7.078707809	5.603862025	9.080932526	5.987086391	3.812119307	7.396791539	2.827724387	4.166455138	3.817973099	3.908575511	3.089527267	2.128179778	2.436747451	2.429279274	2.908795867	2.580330514	2.590791434	3.115648264	2.682351642	3.594807027	3.041600535	2.806234813	2.436262722	3.039743243	2.25631684	2.92203962	3.139167142	2.206381969
-2.504166667	7.650238268	5.640692204	6.944631025	5.516879846	9.164905213	3.696344612	3.025195436	4.553666972	3.292955621	4.245607058	7.740621328	5.662112649	3.872265939	4.361704039	10.42534118	4.941773706	3.526422478	2.801320565	2.537286475	4.776884696	7.975769228	7.074722913	5.600131042	9.113070525	5.975066962	3.804196375	7.402291292	2.827775167	4.165818793	3.815278904	3.94776393	3.093257758	2.124020485	2.442884849	2.428432691	2.906241629	2.574832848	2.589935857	3.113478817	2.684989899	3.597566203	3.036617942	2.809209029	2.430556917	3.044936317	2.257364958	2.915815578	3.141552509	2.208561332
-2.503333333	7.604104397	5.647833726	6.936360314	5.519368832	9.153125314	3.691287218	3.030518572	4.550397159	3.291269494	4.252451669	7.729623148	5.660440066	3.871694256	4.362355523	10.41984152	4.9453947	3.534691547	2.806221174	2.539326645	4.76872463	7.972445293	7.070754006	5.596527534	9.144746685	5.963408326	3.796316679	7.408012473	2.82790571	4.165289657	3.812745967	3.987228725	3.096866993	2.119954392	2.449115829	2.427528647	2.903729184	2.569354279	2.589086681	3.111178073	2.687596368	3.60023546	3.031520597	2.812208853	2.424911812	3.050108659	2.258422466	2.909509358	3.143828594	2.21073864
-2.5025	7.557869916	5.655279363	6.928332564	5.521878301	9.141322137	3.686146376	3.035766369	4.547181555	3.28953906	4.259258885	7.718482885	5.658814899	3.871434207	4.363168664	10.41406019	4.94922117	3.543100686	2.811196965	2.541361147	4.760422303	7.968991871	7.066800995	5.593052477	9.175955387	5.952109473	3.788481404	7.413951235	2.828115361	4.164866795	3.810374909	4.026964112	3.100354021	2.115981449	2.455438903	2.426567137	2.901260229	2.563894089	2.588243599	3.108746805	2.69017008	3.60281411	3.026310207	2.815234221	2.419328388	3.055259273	2.259488355	2.903122827	3.145995325	2.212913154
-2.501666667	7.511542244	5.663028675	6.920544533	5.524405395	9.129498269	3.680924802	3.04093795	4.54402114	3.28776469	4.266026476	7.707205511	5.657237679	3.87148532	4.36414338	10.40799535	4.953252218	3.551646172	2.816245097	2.543388816	4.751981771	7.965408982	7.062863801	5.589706793	9.20669117	5.941169286	3.780691749	7.420103669	2.828403458	4.164549223	3.808166302	4.066964195	3.103717926	2.112101582	2.461852541	2.425548174	2.898836439	2.558451537	2.587406302	3.106185829	2.692710062	3.605301505	3.020988529	2.81828506	2.413807599	3.060387152	2.260561621	2.896657873	3.148052657	2.215084129
-2.500833333	7.465128851	5.671081118	6.912992891	5.52694727	9.117656276	3.675625251	3.046032474	4.540916857	3.28594678	4.272752235	7.695796066	5.655708921	3.87184706	4.365279533	10.40164525	4.957486855	3.560324262	2.821362711	2.545408484	4.743407153	7.961696661	7.058942355	5.586491345	9.236948727	5.930586532	3.772948924	7.426465814	2.828769323	4.164335915	3.806120671	4.107222975	3.106957828	2.108314694	2.468355175	2.424471785	2.896459462	2.553025863	2.586574482	3.103496004	2.695215338	3.607697036	3.015557366	2.821361291	2.40835038	3.065491283	2.261641272	2.890116398	3.15000058	2.217250821
-2.5	7.418637248	5.679436053	6.905674227	5.5295011	9.105798708	3.670250516	3.05104913	4.537869609	3.284085752	4.279433981	7.684259659	5.654229123	3.872518831	4.36657693	10.3950082	4.961923998	3.569131198	2.826546937	2.547418984	4.734702631	7.957854961	7.055036605	5.583406942	9.266722913	5.920359875	3.765254151	7.433033652	2.829212268	4.164225796	3.804238496	4.147734342	3.110072881	2.104620664	2.474945198	2.423338017	2.894130922	2.547616285	2.585747828	3.100678233	2.697684933	3.610000132	3.010018566	2.824462822	2.402957638	3.070570645	2.262726322	2.883500321	3.151839112	2.219412485
-2.499166667	7.372074989	5.688092738	6.898585052	5.532064076	9.093928095	3.664803423	3.055987142	4.534880261	3.282182049	4.286069557	7.672601459	5.652798764	3.873499976	4.36803532	10.38808264	4.966562474	3.578063207	2.831794891	2.549419145	4.72587245	7.953883955	7.051146507	5.580454334	9.296008741	5.910487866	3.757608668	7.439803113	2.829731596	4.164217752	3.802520211	4.188492086	3.113062275	2.101019351	2.481620961	2.422146933	2.891852414	2.542222002	2.584926031	3.097733461	2.700117868	3.612210265	3.004374026	2.827589555	2.39763026	3.075624206	2.263815796	2.87681158	3.153568305	2.221568374
-2.498333333	7.325449665	5.697050334	6.891721797	5.534633412	9.082046947	3.659286835	3.060845767	4.531949639	3.280236141	4.292656831	7.660826701	5.651418304	3.874789774	4.369654401	10.38086706	4.971401017	3.587116499	2.837103678	2.551407799	4.716920913	7.949783732	7.047272034	5.577634216	9.324801384	5.900968952	3.750013721	7.446770076	2.830326598	4.164310621	3.800966202	4.229489888	3.115925239	2.097510591	2.488380778	2.420898613	2.889625508	2.536842193	2.584108779	3.094662676	2.702513165	3.614326946	2.998625687	2.830741384	2.392369106	3.080650931	2.264908728	2.870052124	3.155188239	2.223717739
-2.4975	7.278768907	5.706307902	6.885080821	5.53720634	9.070157754	3.653703647	3.065624295	4.52907853	3.278248522	4.299193702	7.648940675	5.650088189	3.876387449	4.371433814	10.37336005	4.976438274	3.596287275	2.842470391	2.553383774	4.707852381	7.945554399	7.043413168	5.574947226	9.35309618	5.891801476	3.74247057	7.453930371	2.830996559	4.164503199	3.799576806	4.27072133	3.118661035	2.094094196	2.495222927	2.419593155	2.887451744	2.531476017	2.583295763	3.091466907	2.704869846	3.616349725	2.992775534	2.833918193	2.387175015	3.085649772	2.266004162	2.863223921	3.156699027	2.225859834
-2.496666667	7.232040377	5.715864404	6.878658409	5.539780115	9.058262986	3.648056785	3.070322051	4.526267682	3.276219711	4.305678091	7.636948734	5.648808847	3.878292162	4.373373144	10.36556032	4.981672799	3.605571725	2.847892117	2.555345901	4.69867127	7.941196084	7.039569907	5.572393944	9.380888625	5.882983673	3.734980486	7.461279781	2.83174075	4.164794241	3.798352316	4.312179891	3.121268964	2.090769959	2.502145643	2.418230675	2.885332633	2.526122617	2.582486673	3.088147225	2.707186933	3.618278196	2.986825596	2.837119857	2.382048797	3.090619677	2.26710115	2.856328949	3.158100811	2.227993908
-2.495833333	7.185271771	5.725718702	6.872450776	5.542352018	9.046365087	3.642349205	3.074938391	4.523517804	3.27415025	4.312107954	7.624856283	5.647580689	3.880503016	4.375471926	10.35746664	4.98710306	3.614966028	2.85336593	2.55729301	4.689382049	7.936708931	7.03574226	5.569974893	9.408174383	5.874513679	3.727544751	7.468814041	2.832558439	4.165182458	3.797292975	4.353858949	3.123748365	2.087537649	2.509147129	2.416811305	2.883269654	2.520781117	2.5816812	3.084704741	2.709463449	3.620111991	2.980777945	2.840346245	2.376991242	3.095559587	2.26819876	2.849369201	3.159393762	2.230119212
-2.495	7.13847081	5.735869561	6.866454073	5.544919352	9.034466482	3.636583892	3.079472707	4.520829564	3.272040707	4.318481271	7.612668781	5.646404111	3.883019058	4.377729636	10.34907789	4.992727435	3.624466357	2.8588889	2.559223931	4.679989241	7.932093101	7.031930247	5.567690539	9.43494928	5.866389528	3.72016466	7.476528846	2.833448883	4.165666521	3.796398981	4.395751786	3.126098612	2.084397018	2.516225548	2.415335195	2.881264257	2.515450624	2.580879036	3.081140609	2.711698421	3.621850785	2.974634693	2.843597216	2.372003114	3.100468434	2.269296065	2.842346683	3.160578083	2.232234996
-2.494166667	7.091645245	5.746315647	6.860664382	5.54747945	9.02256957	3.630763856	3.083924423	4.518203593	3.269891673	4.324796054	7.600391737	5.645279493	3.885839277	4.380145701	10.34039305	4.998544217	3.634068877	2.86445809	2.561137499	4.670497413	7.927348776	7.028133902	5.56554129	9.461209306	5.858609154	3.712841515	7.484419845	2.834411334	4.166245058	3.795670481	4.437851584	3.128319118	2.081347793	2.523379028	2.413802513	2.87931786	2.510130229	2.580079872	3.07745602	2.713890875	3.623494293	2.968397996	2.84687262	2.36708515	3.105345145	2.270392155	2.835263412	3.161654006	2.234340511
-2.493333333	7.044802847	5.757055529	6.855077727	5.55002967	9.010676724	3.624892135	3.088292997	4.515640481	3.267703766	4.331050349	7.588030711	5.6442072	3.888962605	4.382719492	10.33141118	5.004551611	3.643769751	2.870070558	2.563032548	4.660911185	7.922476156	7.024353271	5.5635275	9.48695062	5.851170394	3.705576632	7.492482648	2.835445036	4.166916658	3.795107576	4.480151429	3.130409334	2.078389683	2.530605662	2.412213443	2.877431846	2.504819008	2.579283403	3.073652206	2.716039843	3.625042271	2.962070047	2.850172302	2.362238066	3.110188638	2.271486128	2.828121415	3.16262179	2.236435006
-2.4925	6.997951409	5.768087677	6.84969007	5.552567401	8.998790296	3.618971789	3.09257792	4.513140779	3.265477625	4.337242228	7.575591308	5.643187584	3.89238792	4.385450328	10.32213147	5.010747738	3.653565137	2.875723357	2.564907914	4.651235216	7.91747546	7.020588413	5.56164946	9.512169546	5.844070988	3.698371336	7.500712827	2.836549228	4.16767987	3.79471032	4.522644314	3.132368749	2.075522377	2.537903505	2.410568189	2.875607565	2.499516021	2.578489325	3.069730438	2.718144361	3.626494518	2.955653078	2.853496095	2.35746255	3.114997828	2.272577095	2.82092273	3.163481726	2.238517731
-2.491666667	6.951098743	5.779410463	6.844497317	5.55509006	8.986912607	3.613005902	3.096778717	4.510704999	3.263213915	4.343369798	7.563079176	5.642220978	3.896114044	4.388337477	10.31255317	5.017130633	3.66345119	2.881413536	2.566762438	4.641474214	7.912346924	7.016839396	5.55990741	9.536862572	5.83730858	3.69122696	7.509105916	2.837723143	4.168533205	3.794478717	4.565323138	3.134196891	2.072745543	2.54527058	2.40886697	2.873846333	2.494220314	2.577697334	3.065692024	2.720203465	3.627850871	2.949149362	2.856843828	2.352759266	3.119771622	2.27366418	2.813669405	3.164234132	2.240587938
-2.490833333	6.904252674	5.791022164	6.839495321	5.557595099	8.975045955	3.606997577	3.100894945	4.508333612	3.260913324	4.349431201	7.550500006	5.641307707	3.900139746	4.391380153	10.30267568	5.02369825	3.673424066	2.887138146	2.568594963	4.631632922	7.907090804	7.013106303	5.558301529	9.561026359	5.830880723	3.68414485	7.517657414	2.838966009	4.169475133	3.794412724	4.608180707	3.135893325	2.07005883	2.552704877	2.407110025	2.872149431	2.48893092	2.57690713	3.061538312	2.722216202	3.629111213	2.942561205	2.86021532	2.348128852	3.124508921	2.274746521	2.806363497	3.164879355	2.242644876
-2.49	6.857421039	5.80292096	6.834679883	5.560079998	8.963192609	3.600949937	3.104926197	4.506027052	3.258576567	4.355424608	7.537859527	5.640448077	3.904463742	4.394577521	10.29249845	5.030448459	3.683479924	2.892894231	2.570404335	4.621716125	7.901707375	7.009389226	5.556831941	9.584657733	5.824784876	3.677126356	7.526362786	2.840277051	4.170504087	3.794512249	4.65120974	3.137457657	2.067461869	2.560204349	2.405297609	2.870518102	2.483646858	2.576118413	3.057270686	2.72418162	3.630275464	2.935890951	2.863610382	2.343571923	3.129208621	2.275823267	2.79900707	3.165417767	2.244687799
-2.489166667	6.810611688	5.815104934	6.830046755	5.562542276	8.951354809	3.594866124	3.108872096	4.503785712	3.256204379	4.361348228	7.525163507	5.639642384	3.909084696	4.397928692	10.28202107	5.037379049	3.693614921	2.898678841	2.572189406	4.611728644	7.896196931	7.00568827	5.555498711	9.607753687	5.81901841	3.670172839	7.535217467	2.841655489	4.171618463	3.794777154	4.694402865	3.13888953	2.064954271	2.567766921	2.403429995	2.868953554	2.478367136	2.575330888	3.052890566	2.726098776	3.631343587	2.929140979	2.867028819	2.339089066	3.133869613	2.276893581	2.791602196	3.165849772	2.246715957
-2.488333333	6.763832474	5.827572074	6.825591643	5.564979482	8.939534768	3.588749296	3.112732301	4.501609947	3.25379752	4.367200303	7.512417745	5.63889091	3.914001218	4.40143273	10.27124323	5.044487731	3.703825222	2.904489021	2.57394903	4.601675333	7.890559785	7.002003551	5.554301849	9.630311386	5.813578606	3.66328567	7.54421686	2.843100539	4.172816621	3.795207251	4.737752625	3.140188627	2.062535629	2.575390481	2.401507475	2.867456956	2.473090751	2.57454426	3.048399408	2.727966733	3.632315587	2.922313701	2.870470428	2.334680843	3.138490782	2.27795664	2.784150953	3.166175799	2.248728606
-2.4875	6.717091255	5.840320274	6.821310211	5.567389206	8.927734669	3.582602623	3.116506503	4.499500071	3.251356775	4.372979111	7.499628075	5.638193924	3.91921187	4.405088647	10.2601647	5.051772133	3.714106995	2.910321822	2.575682069	4.591561078	7.884796268	6.998335194	5.553241308	9.652328162	5.808462659	3.656466222	7.55335634	2.844611417	4.174096882	3.795802304	4.781251476	3.141354671	2.060205518	2.58307289	2.399530356	2.86602944	2.467816689	2.573758238	3.043798705	2.729784561	3.633191509	2.915411562	2.873934999	2.330347791	3.143071011	2.279011636	2.776655427	3.166396302	2.250724999
-2.486666667	6.670395893	5.853347331	6.817198082	5.56976907	8.915956663	3.576429292	3.120194425	4.497456361	3.24888295	4.378682964	7.486800358	5.637551686	3.924715164	4.408895406	10.24878539	5.059229809	3.724456416	2.916174297	2.577387389	4.581390795	7.878906733	6.994683336	5.552316986	9.673801518	5.803667679	3.649715881	7.562631255	2.846187333	4.175457535	3.796562028	4.824891792	3.142387422	2.057963494	2.590811976	2.397498965	2.864672096	2.462543924	2.572972535	3.039089982	2.731551338	3.633971439	2.908437039	2.877422313	2.326090423	3.147609175	2.280057773	2.769117706	3.166511764	2.252704392
-2.485833333	6.623754243	5.86665095	6.813250839	5.572116739	8.904202874	3.570232499	3.123795825	4.495479054	3.246376877	4.384310213	7.473940483	5.63696444	3.93050956	4.412851922	10.2371053	5.066858234	3.734869667	2.922043501	2.579063861	4.571169428	7.87289155	6.991048126	5.551528721	9.694729126	5.799190694	3.643036035	7.572036931	2.847827497	4.176896832	3.797486093	4.868665865	3.143286683	2.055809096	2.598605537	2.395413647	2.863385979	2.457271425	2.572186865	3.034274801	2.733266152	3.634655503	2.90139264	2.880932148	2.321909223	3.152104148	2.281094271	2.761539884	3.166522694	2.254666043
-2.485	6.577174161	5.880228742	6.809464034	5.574429914	8.892475391	3.564015452	3.127310493	4.493568349	3.243839408	4.389859245	7.461054364	5.636432422	3.936593474	4.416957062	10.22512454	5.074654809	3.745342942	2.927926497	2.580710365	4.560901944	7.866751109	6.98742972	5.5508763	9.715108826	5.795028649	3.636428079	7.581568666	2.84953112	4.17841299	3.798574118	4.912565908	3.144052293	2.053741847	2.606451342	2.393274763	2.862172099	2.451998151	2.571400946	3.029354753	2.734928101	3.63524387	2.8942809	2.884464272	2.317804651	3.156554798	2.282120364	2.75392406	3.166429624	2.256609212
-2.484166667	6.530663491	5.894078227	6.805833183	5.576706338	8.880776275	3.557781366	3.130738252	4.491724406	3.241271419	4.395328484	7.448147934	5.635955855	3.942965271	4.421209643	10.21284331	5.082616861	3.755872443	2.933820351	2.582325786	4.550593337	7.860485819	6.983828285	5.55035945	9.734938631	5.79117841	3.629893414	7.591221741	2.851297408	4.180004195	3.799825674	4.956584053	3.144684135	2.051761252	2.614347133	2.391082692	2.861031427	2.446723053	2.570614502	3.024331467	2.736536291	3.635736747	2.887104385	2.888018448	2.313777143	3.160959992	2.283135302	2.746272335	3.166233115	2.25853316
-2.483333333	6.484230071	5.908196831	6.802353776	5.578943794	8.86910755	3.551533465	3.134078958	4.489947348	3.23867381	4.400716391	7.435227148	5.635534954	3.94962327	4.425608438	10.20026195	5.090741643	3.766454385	2.939722137	2.583909018	4.540248617	7.854096111	6.980243999	5.549977845	9.754216722	5.787636766	3.623433445	7.600991412	2.853125569	4.181668598	3.801240287	5.000712359	3.145182128	2.049866799	2.622290622	2.388837832	2.859964892	2.441445076	2.569827257	3.0192066	2.73808984	3.636134383	2.879865687	2.891594431	2.309827105	3.165318591	2.28413835	2.738586811	3.165933748	2.260437149
-2.4825	6.437881722	5.922581888	6.799021273	5.581140107	8.857471212	3.545274976	3.137332498	4.488237258	3.236047501	4.406021468	7.422297977	5.635169922	3.956565745	4.430152173	10.1873809	5.099026337	3.777084998	2.945628937	2.585458961	4.529872815	7.847582433	6.976677048	5.549731103	9.77294145	5.78440043	3.617049582	7.610872923	2.855014811	4.183404318	3.802817431	5.04494281	3.145546234	2.04805796	2.630279495	2.386540597	2.858973381	2.43616316	2.569038941	3.01398184	2.739587877	3.636437066	2.872567423	2.895191973	2.305954922	3.169629456	2.285128787	2.730869594	3.165532132	2.262320447
-2.481666667	6.391626253	5.937230644	6.795831112	5.583293147	8.84586922	3.539009132	3.140498794	4.486594183	3.233393435	4.411242252	7.409366404	5.634860952	3.963790924	4.434839527	10.17420069	5.107468057	3.787760523	2.951537841	2.586974527	4.519470977	7.840945254	6.973127627	5.549618789	9.791111336	5.781466039	3.610743236	7.620861495	2.856964342	4.185209444	3.804556536	5.089267315	3.145776451	2.046334193	2.638311411	2.38419142	2.858057737	2.430876241	2.568249289	3.008658908	2.741029544	3.636645124	2.865212236	2.898810816	2.302160949	3.173891444	2.286105909	2.72312279	3.165028899	2.264182321
-2.480833333	6.345471451	5.952140254	6.792778708	5.585400826	8.834303501	3.532739167	3.1435778	4.485018131	3.230712577	4.416377322	7.396438426	5.634608229	3.971296991	4.439669135	10.16072198	5.116063845	3.79847722	2.957445948	2.588454632	4.509048163	7.834185063	6.96959594	5.54964041	9.808725071	5.778830161	3.604515823	7.630952339	2.858973372	4.187082033	3.806456983	5.133677716	3.145872823	2.044694937	2.646384005	2.381790752	2.857218761	2.425583247	2.567458038	3.003239553	2.742413994	3.636758924	2.857802793	2.902450701	2.298445519	3.178103411	2.287069027	2.715348505	3.164424703	2.266022042
-2.48	6.299425084	5.967307784	6.789859461	5.587461102	8.822775946	3.526468318	3.1465695	4.483509073	3.228005913	4.421425295	7.383520046	5.63441193	3.979082087	4.444639589	10.14694555	5.124810678	3.809231364	2.963350368	2.589898206	4.498609445	7.82730237	6.966082198	5.549795423	9.825781515	5.776489292	3.598368761	7.64114065	2.86104111	4.189020112	3.808518104	5.178165785	3.145835428	2.043139617	2.654494886	2.379339059	2.85645721	2.420283108	2.566664932	2.997725552	2.743740395	3.636778873	2.850341781	2.906111358	2.294808935	3.182264211	2.288017468	2.707548843	3.163720223	2.267838883
-2.479166667	6.253494893	5.982730211	6.787068751	5.589471977	8.811288414	3.52019982	3.149473913	4.482066944	3.225274449	4.426384829	7.370617277	5.63427222	3.987144309	4.449749436	10.13287226	5.133705466	3.820019249	2.969248223	2.591304187	4.488159904	7.820297702	6.962586622	5.550083229	9.842279698	5.774439859	3.592303468	7.651421613	2.863166771	4.191021677	3.810739186	5.222723226	3.145664388	2.041667645	2.66264164	2.376836827	2.855773795	2.41497475	2.565869717	2.992118711	2.745007927	3.636705416	2.842831911	2.909792516	2.291251478	3.186372697	2.288950576	2.699725911	3.162916159	2.269632123
-2.478333333	6.207688596	5.998404426	6.784401947	5.591431501	8.799842726	3.513936905	3.152291089	4.480691642	3.222519216	4.43125462	7.357736131	5.63418926	3.995481714	4.45499718	10.11850311	5.142745056	3.830837189	2.975136647	2.592671523	4.477704627	7.81317161	6.95910944	5.550503175	9.858218818	5.772678225	3.586321363	7.6617904	2.865349568	4.193084697	3.813119469	5.267341681	3.145359863	2.040278416	2.670821829	2.37428456	2.855169184	2.409657096	2.565072145	2.986420863	2.746215786	3.636539036	2.835275912	2.913493897	2.287773401	3.190427721	2.289867711	2.691881811	3.162013232	2.27140104
-2.4775	6.162013877	6.014327233	6.781854408	5.593337771	8.788440669	3.507682803	3.155021109	4.479383028	3.219741261	4.436033407	7.344882624	5.634163199	4.004092315	4.460381283	10.1038392	5.15192623	3.841681516	2.981012786	2.593999175	4.467248705	7.805924663	6.955650886	5.551054558	9.873598243	5.771200687	3.580423867	7.672242179	2.867588719	4.195207113	3.815658143	5.312012729	3.144922056	2.03897131	2.679032994	2.371682778	2.854643997	2.404329071	2.564271974	2.980633869	2.747363182	3.636280256	2.827676532	2.917215219	2.284374933	3.194428134	2.290768248	2.684018642	3.161012188	2.27314492
-2.476666667	6.116478388	6.030495351	6.779421485	5.595188932	8.777083992	3.501440738	3.157664088	4.478140928	3.216941653	4.440719966	7.332062768	5.634194182	4.012974087	4.465900167	10.08888173	5.161245712	3.852548586	2.986873803	2.595286114	4.456797233	7.798557452	6.952211202	5.551736619	9.888417507	5.77000348	3.574612396	7.682772108	2.869883445	4.197386837	3.818354356	5.356727887	3.144351207	2.037745695	2.687272653	2.369032018	2.854198811	2.398989599	2.563468966	2.974759613	2.748449343	3.635929633	2.820036537	2.920956195	2.281056275	3.198372789	2.291651581	2.676138502	3.159913791	2.274863049
-2.475833333	6.071089747	6.046905413	6.777098525	5.596983176	8.765774411	3.495213929	3.160220171	4.476965131	3.214121481	4.445313118	7.319282574	5.634282346	4.022124964	4.471552213	10.07363204	5.170700163	3.863434778	2.992716871	2.596531323	4.446355305	7.791070587	6.948790637	5.55254855	9.902676315	5.769082777	3.568888369	7.693375339	2.87223297	4.199621757	3.821207205	5.401478616	3.143647598	2.036600924	2.695538307	2.366332836	2.853834155	2.393637607	2.562662888	2.968800006	2.74947351	3.635487766	2.812358709	2.924716532	2.277817603	3.202260537	2.292517117	2.668243484	3.158718826	2.276554719
-2.475	6.025855531	6.06355397	6.774880871	5.598718747	8.754513601	3.489005585	3.162689534	4.475855392	3.211281853	4.449811722	7.306548041	5.63442782	4.031542844	4.477335761	10.05809156	5.180286187	3.874336493	2.998539184	2.597733799	4.435928013	7.7834647	6.945389446	5.553489492	9.916374537	5.768434695	3.5632532	7.704047023	2.874636521	4.201909732	3.824215743	5.446256321	3.14281155	2.035536337	2.703827433	2.363585806	2.853550512	2.388272024	2.561853513	2.962756981	2.750434943	3.634955286	2.804645844	2.928495935	2.274659069	3.20609023	2.293364284	2.660335676	3.157428098	2.278219227
-2.474166667	5.98078328	6.08043749	6.772763868	5.600393938	8.743303205	3.482818905	3.165072387	4.47481143	3.208423897	4.45421468	7.293865162	5.634630727	4.041225582	4.483249113	10.04226183	5.190000332	3.885250158	3.004337949	2.59889255	4.425520442	7.775740444	6.942007889	5.554558531	9.92951221	5.768055293	3.5577083	7.714782307	2.877093331	4.204248598	3.827378977	5.49105235	3.141843424	2.034551261	2.712137492	2.360791516	2.853348318	2.38289178	2.561040619	2.956632495	2.751332919	3.634332864	2.796900753	2.932294105	2.271580798	3.209860724	2.294192524	2.652417162	3.156042432	2.279855872
-2.473333333	5.935880485	6.097552357	6.770742864	5.60200709	8.732144823	3.47665708	3.167368968	4.47383293	3.205548759	4.458520933	7.281239915	5.634891184	4.051171	4.489290534	10.02614452	5.19983909	3.896172228	3.010110393	2.600006599	4.415137673	7.767898491	6.938646232	5.555754707	9.942089537	5.767940575	3.552255077	7.725576338	2.879602635	4.206636165	3.830695869	5.535858005	3.140743623	2.033645008	2.720465927	2.357950575	2.853227962	2.377495814	2.560223991	2.950428528	2.752166733	3.633621204	2.789126257	2.936110737	2.26858289	3.213570873	2.295001297	2.64449002	3.154562673	2.281463959
-2.4725	5.891154594	6.114894878	6.768813212	5.6035566	8.721040021	3.470523285	3.169579549	4.472919543	3.202657603	4.462729467	7.268678265	5.635209304	4.061376881	4.49545825	10.00974141	5.209798902	3.907099181	3.015853758	2.601074983	4.404784776	7.759939536	6.935304746	5.557077009	9.954106887	5.768086495	3.546894934	7.736424264	2.882163677	4.20907022	3.834165333	5.580664533	3.139512585	2.032816881	2.728810163	2.355063607	2.853189783	2.372083065	2.559403419	2.944147081	2.752935699	3.632821047	2.781325193	2.939945526	2.265665418	3.217219537	2.295790079	2.63655632	3.152989683	2.283042797
-2.471666667	5.846613004	6.132461279	6.766970275	5.605040913	8.709990327	3.464420682	3.171704431	4.472070888	3.199751613	4.466839307	7.256186158	5.635585193	4.071840975	4.501750451	9.99305437	5.219876153	3.918027527	3.021565309	2.602096754	4.39446681	7.751864295	6.931983708	5.558524375	9.965564794	5.768488954	3.541629266	7.747321235	2.884775701	4.211548528	3.83778624	5.625463138	3.138150794	2.032066168	2.737167612	2.352131255	2.853234076	2.366652483	2.558578698	2.937790175	2.753639149	3.631933168	2.773500401	2.943798161	2.262828432	3.220805575	2.296558365	2.628618126	3.151324341	2.284591703
-2.470833333	5.80226306	6.150247706	6.765209425	5.606458528	8.698997229	3.458352421	3.173743947	4.471286547	3.196831988	4.470849521	7.243769519	5.63601895	4.082560994	4.508165292	9.976085401	5.230067182	3.928953802	3.027242328	2.603070979	4.384188819	7.743673505	6.928683397	5.560095696	9.976463955	5.769143805	3.536459466	7.758262404	2.887437959	4.214068829	3.841557416	5.670244977	3.136658769	2.031392145	2.745535666	2.349154176	2.853361085	2.361203021	2.55774963	2.931359851	2.754276437	3.630958376	2.765654736	2.94766833	2.260071956	3.224327852	2.297305664	2.620677495	3.149567546	2.286109996
-2.47	5.758112052	6.168250232	6.763526051	5.607807995	8.688062177	3.452321629	3.175698459	4.470566072	3.193899945	4.474759217	7.231434252	5.636510672	4.093534617	4.514700893	9.95883661	5.240368279	3.939874574	3.03288212	2.60399674	4.373955831	7.735367924	6.925404097	5.561789815	9.986805231	5.770046855	3.531386916	7.769242932	2.890149711	4.216628844	3.845477642	5.715001166	3.13503707	2.030794078	2.753911709	2.346133048	2.853571007	2.355733643	2.556916022	2.924858168	2.754846935	3.629897515	2.757791055	2.951555717	2.257395987	3.227785234	2.298031507	2.612736473	3.147720212	2.287597002
-2.469166667	5.714167212	6.186464848	6.761915554	5.609087921	8.677186584	3.446331421	3.177568361	4.469908983	3.190956718	4.478567549	7.219186232	5.637060451	4.10475949	4.521355341	9.941310215	5.250775686	3.950786442	3.03848201	2.604873136	4.363772856	7.726948333	6.922146097	5.563605527	9.996589644	5.771193867	3.526412992	7.780257985	2.892910219	4.219226273	3.849545655	5.759722781	3.133286296	2.03027122	2.762293106	2.343068562	2.85386399	2.350243321	2.55607769	2.918287205	2.755350037	3.628751461	2.749912226	2.955460004	2.254800499	3.231176593	2.298735437	2.604797101	3.145783271	2.289052053
-2.468333333	5.670435714	6.204887476	6.760373357	5.610296963	8.666371822	3.440384888	3.179354077	4.469314765	3.188003557	4.482273707	7.207031309	5.637668373	4.116233225	4.528126689	9.923508544	5.2612856	3.961686036	3.044039344	2.605699282	4.353644884	7.718415533	6.918909686	5.565541581	10.00581838	5.772580562	3.521539059	7.791302737	2.895718754	4.221858796	3.853760148	5.804400859	3.131407087	2.029822814	2.770677215	2.339961429	2.854240132	2.344731037	2.555234454	2.911649056	2.755785158	3.627521121	2.742021116	2.959380871	2.252285441	3.234500805	2.299417017	2.596861406	3.143757671	2.290474486
-2.4675	5.626924666	6.22351396	6.758894904	5.611433834	8.655619225	3.434485101	3.181056059	4.468782877	3.185041728	4.485876928	7.194975299	5.638334522	4.127953403	4.535012958	9.905434036	5.271894177	3.972570019	3.049551495	2.606474312	4.34357688	7.709770347	6.915695159	5.567596678	10.01449278	5.77420262	3.516766473	7.802372373	2.898574593	4.224524072	3.858119772	5.849026403	3.129400119	2.029448091	2.77906138	2.336812375	2.854699484	2.339195785	2.554386139	2.904945831	2.756151734	3.626207436	2.7341206	2.963317997	2.249850736	3.23775675	2.300075827	2.588931408	3.141644372	2.291863646
-2.466666667	5.583641113	6.242340074	6.757475661	5.612497301	8.644930088	3.42863511	3.182674792	4.468312741	3.182072511	4.489376489	7.183023986	5.639058976	4.139917573	4.542012139	9.887089239	5.28259753	3.983435089	3.055015856	2.607197377	4.333573784	7.701013622	6.91250281	5.569769475	10.02261435	5.776055682	3.512096579	7.813462089	2.901477018	4.227219743	3.862623132	5.893590384	3.127266109	2.029146272	2.787442936	2.333622143	2.855242047	2.333636569	2.553532581	2.898179657	2.756449225	3.624811378	2.726213553	2.967271059	2.247496282	3.240943315	2.300711464	2.581009115	3.139444354	2.293218883
-2.465833333	5.540592032	6.261361519	6.756111122	5.613486185	8.634305666	3.422837941	3.184210789	4.467903754	3.179097204	4.492771707	7.171183117	5.639841811	4.152123254	4.549122191	9.868476811	5.293391733	3.994277976	3.060429847	2.607867646	4.32364051	7.692146225	6.909332939	5.572058585	10.03018475	5.778135355	3.507530711	7.824567092	2.904425322	4.229943434	3.867268795	5.93808374	3.125005812	2.028916568	2.795819208	2.330391493	2.855867773	2.328052408	2.552673619	2.891352673	2.756677113	3.623333948	2.71830285	2.971239731	2.245221955	3.244059391	2.301323542	2.573096522	3.137158608	2.294539556
-2.465	5.497784328	6.280573928	6.754796808	5.614399365	8.623747175	3.417096593	3.185664592	4.46755528	3.176117115	4.496061944	7.159458401	5.640683099	4.164567934	4.556341047	9.849599518	5.304272822	4.005095448	3.065790912	2.608484306	4.313781941	7.683169046	6.906185843	5.574462576	10.0372058	5.78043721	3.503070189	7.835682606	2.907418801	4.232692753	3.872055281	5.982497384	3.122620022	2.02875818	2.804187513	2.327121202	2.856576566	2.322442333	2.551809099	2.884467034	2.756834903	3.621776179	2.710391369	2.97522369	2.243027602	3.247103879	2.301911693	2.565195615	3.134788139	2.295825028
-2.464166667	5.455224835	6.299972863	6.753528274	5.615235773	8.613255791	3.411414039	3.187036774	4.467266655	3.17313357	4.499246601	7.147855505	5.64158291	4.177249073	4.563666609	9.830460234	5.315236798	4.015884308	3.071096522	2.609046567	4.304002928	7.674082999	6.903061824	5.576979972	10.04367948	5.782956788	3.49871632	7.846803868	2.910456762	4.235465291	3.876981072	6.026822201	3.12010957	2.028670298	2.812545162	2.323812061	2.857368278	2.316805393	2.550938874	2.877524905	2.756922124	3.620139131	2.702481981	2.979222607	2.240913051	3.250075683	2.302475564	2.557308365	3.132333966	2.297074671
-2.463333333	5.412920308	6.319553822	6.752301106	5.615994397	8.602832652	3.405793228	3.188327935	4.467037185	3.170147904	4.502325121	7.136380051	5.642541309	4.190164101	4.571096751	9.81106194	5.326279626	4.026641395	3.076344173	2.609553654	4.294308287	7.664889017	6.899961183	5.579609256	10.04960791	5.785689598	3.494470397	7.857926132	2.913538518	4.238258625	3.882044606	6.071049056	3.117475327	2.028652104	2.820889459	2.320464879	2.858242715	2.311140649	2.550062806	2.870528463	2.756938329	3.618423894	2.694577558	2.983236158	2.238878102	3.252973718	2.303014821	2.54943673	3.129797122	2.298287866
-2.4625	5.370877429	6.339312233	6.751110926	5.616674283	8.592478855	3.400237074	3.189538705	4.466866149	3.167161469	4.50529699	7.125037615	5.643558359	4.203310421	4.578629325	9.791407724	5.33739724	4.037363588	3.081531391	2.610004817	4.284702799	7.655588059	6.896884221	5.582348868	10.05499338	5.788631121	3.490333695	7.869044671	2.916663391	4.241070316	3.887244282	6.115168792	3.114718199	2.02870277	2.829217704	2.317080482	2.859199632	2.305447182	2.54918076	2.863479897	2.756883095	3.616631584	2.686680967	2.987264014	2.236922531	3.255796903	2.303529148	2.541582656	3.12717865	2.299463999
-2.461666667	5.329102796	6.359243464	6.749953394	5.61727453	8.582195456	3.394748465	3.190669743	4.466752799	3.164175627	4.508161733	7.113833724	5.644634122	4.216685409	4.586262152	9.77150078	5.348585543	4.048047803	3.086655728	2.610399324	4.275191207	7.646181105	6.893831239	5.585197208	10.05983832	5.791776816	3.486307477	7.880154779	2.919830709	4.243897913	3.892578459	6.159172235	3.111839133	2.028821459	2.837527191	2.31365971	2.860238735	2.299724089	2.54829261	2.856381405	2.756756027	3.614763347	2.678795067	2.991305851	2.235046094	3.25854417	2.304018243	2.533748074	3.124479606	2.300602467
-2.460833333	5.287602925	6.379342816	6.748824212	5.617794297	8.571983475	3.389330257	3.191721736	4.466696358	3.161191751	4.510918917	7.102773854	5.645768655	4.230286413	4.593993033	9.751344406	5.35984041	4.058690994	3.091714766	2.610736466	4.26577821	7.63666916	6.890802538	5.588152634	10.06414532	5.795122113	3.482392983	7.891251766	2.92303981	4.246738952	3.898045455	6.203050195	3.10883911	2.029007325	2.845815212	2.310203421	2.861359681	2.293970487	2.547398238	2.849235193	2.756556751	3.612820353	2.670922712	2.995361342	2.233248518	3.261214457	2.304481824	2.525934898	3.121701058	2.301702674
-2.46	5.246384248	6.39960553	6.747719123	5.618232797	8.561843888	3.383985271	3.1926954	4.466696024	3.158211228	4.51356815	7.091863425	5.646962015	4.244110755	4.601819744	9.730942005	5.371157689	4.069290159	3.096706117	2.611015557	4.256468468	7.627053248	6.887798419	5.591213468	10.06791712	5.798662424	3.478591439	7.90233097	2.92629004	4.249590957	3.903643549	6.246793469	3.10571915	2.029259514	2.854079059	2.306712486	2.862562078	2.288185512	2.54649753	2.842043476	2.756284921	3.610803797	2.663066747	2.999430162	2.23152951	3.263806714	2.304919623	2.518145029	3.118844083	2.302764032
-2.459166667	5.20545311	6.420026787	6.746633914	5.6185893	8.551777634	3.378716296	3.193591477	4.466750968	3.155235452	4.51610908	7.081107802	5.648214255	4.258155734	4.609740038	9.710297081	5.382533203	4.079842331	3.10162742	2.611235931	4.247266594	7.617334422	6.88481918	5.594377989	10.07115658	5.80239314	3.47490405	7.913387747	2.929580755	4.25245144	3.909370981	6.290392847	3.102480309	2.029577165	2.862316019	2.303187795	2.863845487	2.282368322	2.545590381	2.834808475	2.755940219	3.608714901	2.655230009	3.003511986	2.229888754	3.266319898	2.305331391	2.510380351	3.115909769	2.303785962
-2.458333333	5.164815765	6.440601709	6.74556442	5.618863134	8.541785612	3.373526084	3.194410739	4.466860336	3.152265829	4.518541396	7.070512289	5.649525427	4.272418621	4.617751646	9.689413242	5.393962751	4.090344588	3.10647635	2.611396948	4.238177154	7.607513754	6.881865118	5.597644441	10.07386676	5.806309636	3.471332001	7.924417483	2.932911316	4.255317903	3.915225954	6.333839109	3.09912368	2.029959407	2.870523384	2.29963025	2.865209416	2.276518094	2.544676693	2.827532417	2.75552235	3.60655491	2.647415322	3.007606492	2.228325907	3.26875298	2.305716894	2.502642733	3.112899214	2.304767897
-2.4575	5.124478376	6.46132536	6.744506526	5.619053683	8.531868681	3.368417354	3.195153984	4.467023251	3.149303776	4.520864826	7.060082131	5.650895581	4.286896665	4.625852282	9.668294198	5.405442112	4.100794049	3.111250608	2.611497988	4.229204664	7.59759234	6.878936528	5.60101103	10.07605081	5.810407269	3.467876456	7.935415585	2.936281097	4.258187841	3.921206632	6.37712303	3.09565039	2.030405362	2.878698444	2.296040771	2.86665333	2.270634031	2.543756373	2.820217535	2.755031048	3.604325091	2.6396255	3.011713358	2.226840609	3.271104941	2.306075917	2.494934025	3.109813526	2.305709276
-2.456666667	5.084447013	6.48219275	6.743456166	5.619160389	8.522027661	3.363392783	3.195822038	4.467238808	3.146350716	4.523079139	7.049822505	5.652324765	4.30158709	4.634039637	9.646943755	5.416967045	4.111187874	3.115947932	2.61153846	4.220353592	7.587571303	6.876033703	5.604475927	10.07771205	5.814681384	3.464538554	7.946377491	2.939689478	4.261058737	3.927311143	6.420235386	3.092061605	2.030914144	2.886838492	2.292420293	2.868176641	2.264715358	2.542829338	2.812866066	2.754466074	3.602026735	2.631863342	3.015832267	2.225432471	3.273374772	2.306408258	2.487256061	3.10665382	2.306609549
-2.455833333	5.044727648	6.503198832	6.742409327	5.619182749	8.512263331	3.358455013	3.196415756	4.467506083	3.143408082	4.525184142	7.039738526	5.653813024	4.316487098	4.642311384	9.625365822	5.428533293	4.121523268	3.120566089	2.611517794	4.211628348	7.577451785	6.873156933	5.608037268	10.07885395	5.819127315	3.461319416	7.957298665	2.943135849	4.263928069	3.933537578	6.46316695	3.088358524	2.031484862	2.894940824	2.288769764	2.869778715	2.258761325	2.541895508	2.805480248	2.753827217	3.599661155	2.624131634	3.019962899	2.224101087	3.27556148	2.306713735	2.479610656	3.10342122	2.307468178
-2.455	5.005326158	6.524338509	6.741362052	5.619120317	8.502576434	3.353606643	3.196936016	4.467824126	3.140477315	4.527179683	7.029835238	5.655360404	4.331593869	4.65066518	9.603564404	5.440136582	4.131797477	3.12510288	2.611435446	4.203033292	7.567234956	6.870306503	5.611693152	10.07948009	5.823740386	3.458220135	7.968174601	2.946619609	4.266793307	3.939883991	6.505908501	3.084542382	2.032116615	2.903002743	2.285090149	2.871458871	2.252771206	2.540954815	2.798062325	2.753114291	3.597229683	2.616433145	3.024104941	2.222846024	3.277664083	2.306992178	2.471999608	3.100116858	2.308284632
-2.454166667	4.966248317	6.545606632	6.740310441	5.618972707	8.492967669	3.348850235	3.197383725	4.468191965	3.137559861	4.529065645	7.020117612	5.656966948	4.346904558	4.659098665	9.581543601	5.451772624	4.142007793	3.129556142	2.611290898	4.194572723	7.556922008	6.867482697	5.615441647	10.07959422	5.828515914	3.45524178	7.979000827	2.950140166	4.269651915	3.946348403	6.548450823	3.080614447	2.032808498	2.911021553	2.281382427	2.87321638	2.246744304	2.540007194	2.79061454	2.752327142	3.594733673	2.608770628	3.028258081	2.221666831	3.279681611	2.307243436	2.464424694	3.096741872	2.309058393
-2.453333333	4.927499798	6.566998002	6.739250651	5.618739587	8.483437701	3.344188304	3.197759817	4.468608607	3.134657175	4.530841954	7.010590549	5.658632695	4.362416302	4.667609464	9.55930761	5.46343712	4.152151551	3.133923745	2.611083659	4.186250881	7.546514157	6.864685794	5.619280787	10.07920021	5.833449212	3.452385393	7.989772898	2.953696938	4.272501352	3.952928798	6.590784708	3.076576025	2.033559596	2.918994569	2.277647591	2.875050465	2.240679948	2.539052588	2.783139137	2.751465642	3.592174495	2.601146817	3.032422011	2.220563032	3.281613111	2.307467375	2.456887674	3.09329741	2.309788953
-2.4525	4.889086172	6.588507372	6.738178902	5.618420681	8.473987153	3.339623326	3.198065251	4.469073038	3.131770716	4.532508571	7.001258872	5.660357687	4.378126216	4.676195185	9.536860721	5.475125762	4.162226132	3.138203593	2.610813263	4.178071947	7.536012645	6.861916068	5.623208577	10.07830206	5.838535587	3.449651991	8.000486405	2.95728935	4.275339074	3.959623128	6.632900961	3.072428452	2.034368992	2.926919111	2.273886649	2.876960303	2.234577496	2.538090947	2.775638359	2.750529692	3.589553542	2.593564427	3.036596424	2.219534132	3.283457642	2.307663872	2.449390286	3.089784622	2.310475816
-2.451666667	4.851012901	6.61012945	6.737091473	5.618015771	8.46461661	3.335157732	3.198301012	4.469584223	3.128901951	4.534065496	6.992127327	5.66214196	4.394031393	4.684853426	9.514207317	5.486834233	4.172228961	3.142393628	2.610479273	4.170040038	7.525418737	6.859173789	5.627222987	10.07690391	5.843770346	3.447042562	8.011136973	2.96091684	4.278162533	3.96642931	6.674790401	3.068173099	2.035235759	2.934792508	2.270100624	2.878945024	2.228436335	2.537122228	2.768114449	2.749519221	3.586872221	2.586026153	3.040781019	2.218579612	3.285214279	2.307832825	2.441934249	3.086204668	2.311118497
-2.450833333	4.813285342	6.631858898	6.73598471	5.617524697	8.455326619	3.330793907	3.19846811	4.470141108	3.126052348	4.535512764	6.983200578	5.663985551	4.410128908	4.693581771	9.491351872	5.498558209	4.18215751	3.146491825	2.610081277	4.162159205	7.514733723	6.856459221	5.631321961	10.07501003	5.849148799	3.444558065	8.021720264	2.964578851	4.280969177	3.973345229	6.716443862	3.063811372	2.036158967	2.942612101	2.266290551	2.881003713	2.222255881	2.536146394	2.760569647	2.748434188	3.584131956	2.578534668	3.044975498	2.217698934	3.286882114	2.307974143	2.434521262	3.082558709	2.311716522
-2.45	4.775908741	6.653690337	6.734855022	5.616947351	8.446117689	3.326534191	3.198567582	4.470742619	3.123223382	4.53685045	6.97448321	5.665888494	4.426415817	4.702377792	9.468298949	5.510293363	4.192009297	3.150496198	2.609618895	4.154433435	7.503958918	6.853772625	5.635503413	10.07262481	5.854666256	3.442199429	8.032231973	2.968274839	4.283756456	3.980368738	6.757852199	3.059344708	2.037137679	2.95037524	2.26245748	2.883135409	2.216035583	2.535163417	2.75300619	2.747274582	3.581334188	2.571092622	3.049179568	2.216891538	3.288460253	2.308087753	2.427153	3.078847916	2.31226943
-2.449166667	4.738888235	6.675618343	6.733698888	5.616283685	8.436990289	3.322380875	3.198600489	4.471387664	3.12041653	4.538078661	6.965979719	5.667850823	4.442889154	4.711239052	9.445053199	5.522035366	4.201781886	3.154404799	2.609091773	4.146866642	7.493095661	6.851114253	5.639765227	10.06975279	5.860318033	3.439967552	8.042667835	2.972004266	4.286521816	3.987497658	6.799006291	3.054774575	2.038170953	2.958079285	2.258602476	2.885339105	2.209774921	2.534173273	2.74542631	2.74604042	3.578480372	2.56370264	3.053392938	2.216156843	3.289947821	2.308173595	2.41983112	3.075073459	2.312776772
-2.448333333	4.702228846	6.697637458	6.732512853	5.615533705	8.427944853	3.318336205	3.198567918	4.472075133	3.117633272	4.539197544	6.957694518	5.669872567	4.459545938	4.720163104	9.42161936	5.533779887	4.211472887	3.158215715	2.608499586	4.139462675	7.482145317	6.848484353	5.644105263	10.0663986	5.866099453	3.437863303	8.053023625	2.975766605	4.289262706	3.994729779	6.839897038	3.050102474	2.039257841	2.965721614	2.254726614	2.887613751	2.203473409	2.533175945	2.737832236	2.744731747	3.575571978	2.556367324	3.057615324	2.21549425	3.291343958	2.308231626	2.412557254	3.071236516	2.313238114
-2.4475	4.665935484	6.71974218	6.731293535	5.614697473	8.418981776	3.314402375	3.198470979	4.472803898	3.11487509	4.540207278	6.949631928	5.671953757	4.476383168	4.729147492	9.398002256	5.545522598	4.22107996	3.161927073	2.607842039	4.132225307	7.471109275	6.845883165	5.648521354	10.06256703	5.872005847	3.435887514	8.063295154	2.979561338	4.291976574	4.002062863	6.880515371	3.04532994	2.040397391	2.973299616	2.250830986	2.889958252	2.197130593	2.532171425	2.73022619	2.743348641	3.572610488	2.549089248	3.061846447	2.214903137	3.292647824	2.308261815	2.405333013	3.067338268	2.31365303
[truncated: 6,537 more rows]
[truncated: 221 more columns]
