# Supplementary material for: Low-back electromyography (EMG) data-driven load classification for dynamic lifting tasks
Source: PLoS One. 2018 Feb 15;13(2):e0192938. doi: 10.1371/journal.pone.0192938 (PMC5814006; doi:10.1371/journal.pone.0192938)
Supplement: S1 File — This file archive contains the linear envelopes of the average left and right EMG data from each lift used to generate the results in this paper. All nine subjects and three loading conditions are included, along with the sex, age, height and weight of each subject. (ZIP) [file pone.0192938.s001.zip › ReadMe.txt]

The 'Subject Info' file contains subject sex, age, height and weight info. 

The two other files contain the linear envelopes of the avg left 
and avg right EMG data (recorded from electrodes placed near the L5 vertebrae), 
normalized to each subject's maximum contraction, such that the units are % Maximum Voluntary Contraction (%MVC). 
The first column contains the time vector, shifted such that load-onset occurs at time zero. 
Time for each lift starts at -3 seconds prior to load-onset. Each column after contains data for a single lift. 
The top two rows indicate which subject performed the lift and with which weight (NW = No weight).

Subject D had a faulty EMG channel (the medial, right channel), 
and so the EMG_avgR for that subject is the signal from the lateral, 
right channel and not the average of the medial and lateral channels. 
