# Supplementary material for: Low-back electromyography (EMG) data-driven load classification for dynamic lifting tasks
Source: PLoS One. 2018 Feb 15;13(2):e0192938. doi: 10.1371/journal.pone.0192938 (PMC5814006; doi:10.1371/journal.pone.0192938)
Supplement: S1 File — This file archive contains the linear envelopes of the average left and right EMG data from each lift used to generate the results in this paper. All nine subjects and three loading conditions are included, along with the sex, age, height and weight of each subject. (ZIP) [file pone.0192938.s001.zip › Subject Info.csv]

Subject	Sex	Age (yrs)	Height (cm)	Weight (lbs)
A	Male	27	178	174
B	Male	23	185	163
C	Female	21	161	127
D	Male	22	172.5	189
E	Male	26	169	135
F	Female	25	154	132
G	Female	26	160.5	135
H	Male	23	184	144
I	Female	20	165	136
